# Supplementary material for: A comprehensive phylogeny of mammalian PRNP gene reveals no influence of prion misfolding propensity on the evolution of this gene
Source: PLoS Pathog. 2025 Jun 25;21(6):e1013257. doi: 10.1371/journal.ppat.1013257 (PMC12208436; doi:10.1371/journal.ppat.1013257)
Supplement: S1 Text — The final alignment, including all sequences considered in this study, was exported as a.txt, maintaining the gaps along the alignment. (TXT) [file ppat.1013257.s003.txt]

     Alignment: C:\Users\csampedro\CIC bioGUNE\Jokin group - Documentos\Lab members\Cristina Sampedro Torres-Quevedo\Laboratory\Arca de No�- �rdenes\Alineamientos Ana Aransay\Nueva version 20231121\Alns\Final alignment cons.txt


                                 ....|....| ....|....| ....|....| ....|....| ....|....| ....|....| 
                                     5          15         25         35         45         55                     
Abrothrix hirta                  NNNNNNNNNN ---NNNNNNN N------NNN NN-------- --NNNNNNNN NNNNNNNNNN 
Abrothrix longipilis hirtus      ---------- ---------- ---------- ---------- ---------- ---------- 
Acomys cahirinus                 ATGAAGAAGC ---GGCCAAA GCCT---GGA GGG------- --TGGAACAC TGGTGG---A 
Acomys kempi                     ATGAAGAAGC ---GGCCAAA GCCT---GGA GGG------- --TGGAACAC TGGTGG---A 
Acomys percivali                 ATGAAGAAGC ---GGCCAAA GCCT---GGA GGG------- --TGGAACAC TGGTGG---A 
Acrobates pygmaeus               ATGAAGAAAC CAAAGCCAAG ACCC---GGA GGGGGA---- --TGGAACAG CGGAGG---A 
Ailurus fulgens                  ATGAAGAAGC ---GGCCGAA GCCT---GGA GGAGGC---- --TGGAACAC CGGGGG---G 
Amblysomus hottentotus           ATGAAGAAGC ---GACCAAA GCCC---GGA GGAGGA---- --TGGAACAC TGGGGG---G 
Antechinus flavipes              ATGAAGAAAC CAAAACCAAG ACCT---GGA GGGGGA---- --TGGAGCAG CGGAGG---A 
Antechinus stuartii              ATGAAGAAAC CAAAACCAAG ACCT---GGA GGGGGA---- --TGGAGCAG CGGAGG---A 
Antilocapra americana            ATGAAGAAGC ---GACCAAA ACCT---GGA GGAGGA---- --TGGAACAC TGGGGG---G 
Antrozous pallidus               ATGAAGAAGC ---GACCGAA GCCT---GGA GGAGGC---- -----AACAC CGGGGG---A 
Aotus griseimembra               ATGAAGAAGC ---GCCCGAA ACCT---GGA GGA------- --TGGAATAC TGGGGG---C 
Aotus lemurinus                  ATGAAGAAGC ---GCCCGAA GCCT---GGA GGA------- --TGGAATAC TGGGGG---C 
Aotus nancymaae_Aotus azarae _   ATGAAGAAGC ---GCCCGAA ACCT---GGA GGA------- --TGGAATAC TGGGGG---C 
Aotus trivirgatus                ATGAAGAAGC ---GCCCGAA ACCT---GGA GGA------- --TGGAATAC TGGGGG---C 
Arctictis binturong              ATGAAGAAGC ---GGCCGAA GCCT---GGC GGAGGA---- --TGGAACAC TGGGGG---G 
Arctocebus calabarensis          NNNNNNNNNN ---NNNNNNN NNNN---NNN NNN------- --NNNNNNNN NNNNNN---N 
Artibeus jamaicensis             ATGAAGAAGC ---GACCAAA GCCT---GGA GGAGGAGGCA ---------- ---------G 
Artibeus lituratus               ATGAAGAAGC ---GACCAAA GCCT---GGA GGAGGAGGCA ---------- ---------G 
Aselliscus stoliczkanus          ATGAAGAAGC ---GACCAAA GCCT---GGA GGAGGA---- --TGGAACAG TGGGGG---G 
Atelerix albiventris             ATGAAGAAGC ---GGCCGAA GCCC---GGA GGA------- --TGGAACAG TGGGGG---A 
Ateles paniscus                  ATGAAGAAGC ---GCCCGAA ACCT---GGA GGA------- --TGGAACAC TGGGGG---C 
Babyrousa celebensis             ATGAAGAAGC ---GACCAAA GCCT---GGC GGAGGA---- --TGGAACAC TGGGGG---G 
Balaenoptera edeni_Balaenopter   ATGAAGAAGC ---GACCAAA GCCT---GGA GGAGGA---- --TGGAACAC TGGGGG---G 
Balaenoptera physalus            ATGAAGAAGC ---GACCAAA GCCT---GGA GGAGGA---- --TGGAACAC TGGGGG---G 
Balaenoptera Spp. consensus      ATGAAGAAGC ---GACCAAA GCCT---GGA GGAGGA---- --TGGAACAC TGGGGG---G 
Bassariscus astutus_Bassariscu   ATGAAGAAGC ---GGCCGAA GCCT---GGA GGAGGC---- --TGGAACAC GGGGGG---G 
Bettongia penicillata ogilbyi    ATGAAGAAGC CAAAGACAAG GCCC---GGA GGGGGA---- --TGGAACAG CGGAGG---A 
Brachyteles arachnoides          ATGAAGAAGC ---GCCCGAA GCCT---GGA GGA------- --TGGAATAC TGGGGG---C 
Bradypus variegatus              ATGAAGAAGC ---GGCCAAA GCCT---GGA GGAGGA---- --TGGAACAC TGGGGG---G 
Cabassous unicinctus             ATGAAGAAGC ---GGCCAAA GCCT---GGA GGAGGG---- --TGGAACAC TGGGGG---G 
Caperea marginata                ATGAAGAAGC ---GACCAAA GCCT---GGA GGAGGA---- --TGGAACAC TGGGGG---G 
Caracal caracal                  ATGAAGAAGC ---GGCCGAA GCCT---GGT GGAGGA---- --TGGAACAC TGGGGG---G 
Castor canadensis                ATGAAGAAGC ---GGCCGAA GCCT---GGA GGAGGG---- --TGGAACAC TGGGGG---T 
Catagonus wagneri                ATGAAGAAGC ---GACCAAA GCCT---GGA GGAGGA---- --TGGAACAC TGGGGG---G 
Cephalopachus bancanus           ATGAAGAAGC ---GACCGAA GCCT---GGA GGAGGAGGA- --TGGAACAG TGGGGG---T 
Cercartetus concinnus            ATGAAGAAAC CAAAGCCAAG ACCC---GGA GGGGGA---- --TGGAACAG CGGAGG---G 
Chaetophractus vellerosus        ATGAAGAAGC ---GGCCAAA GCCT---GGA GGAGGA---- --TGGAACAC TGGGGG---G 
Chiropotes chiropotes sagulata   ATGAAGAAGC ---GCCCGAA ACCT---GGA GGA------- --TGGAACAC TGGGGG---C 
Chiropotes israelita             ATGAAGAAGC ---GCCCGAA ACCT---GGA GGA------- --TGGAACAC TGGGGG---C 
Chiropotes satanas               ATGAAGAAGC ---GCCCGAA ACCT---GGA GGA------- --TGGAATAC TGGGGG---C 
Choloepus didactylus             ATGAAGAAGC ---GGCCAAA GCCT---GGA GGAGGA---- --TGGAACAC CGGGGG---G 
Choloepus didactylus 96InsG      ATGAAGAAGC ---GGCCAAA GCCT---GGA GGAGGA---- --TGGAACAC CGGGGG---G 
Choloepus hoffmanni              ATGAAGAAGC ---GGCCAAA GCCT---GGA GGAGGA---- --TGGAACAC CGGGGG---G 
Chrysochloris asiatica           ATGAAAAAGC ---GACCGAA GCCC---GGA GGAGGA---- --TGGAACAC TGGGGG---G 
Chrysocyon brachyurus            ATGAAGAAGC ---GGCCGAA GCCT---GGA GGA------- --TGGAATAC AGGGGGTGGG 
Condylura cristata               ATGAAGAAGC ---GACCAAA GCCT---GGA GGAGGA---- --TGGAACAC TGGGGG---G 
Corynorhinus rafinesquii         ATGAAGAAAC ---GACCGAA GCCT---GGA GGAGGC---- -----AACAC TGGGGG---G 
Corynorhinus townsendii          ATGAAGAAAC ---GACCGAA GCCT---GGA GGAGGC---- -----AACAC TGGGGG---G 
Craseonycteris thonglongyai      ATGAAGAAGC ---GACCGAA GCCC---GGA GGA------- --TGGAACAC TGGCGG---G 
Cricetomys gambianus_Cricetomy   ATGAAGAAGC ---GGCCAAA GCCT---GGA GGG------- --TGGAACCC TGGTGG---A 
Cricetulus griseus               ATGAAGAAGC ---GGCCAAA GCCT---GGA GGG------- --TGGAACAC TGGTGG---A 
Cricetulus migratorius           ATGAAAAAGC ---GGCCAAA GCCT---GGA GGG------- --TGGAACAC TGGTGG---A 
Crocidura russula                ATGAAGAAGC ---GACCAAA ACCT---GGA GGC------- --TCGAACAC TGGGGG---A 
Crocuta crocuta                  ATGAAGAAGC ---GGCCAAA GCCC---GGC GGAGGA---- --TGGAACAC TGGGGG---A 
Cryptomys damarensis             ATGAAGAAGC ---GACCAAA ACCT---GGA GGAGGA---- --TGGAACAG TGGGGG---C 
Cryptoprocta ferox               ATGAAGAAGC ---GGCCGAA GCCT---GGC GGAGGC---- --TGGAACAC GGGGGG---G 
Ctenodactylus gundi              ATGAAGAAGC ---GGCCAAA GCCT---GGA GGAGGG---- --TGGAACAC TGGGGG---T 
Cyclopes didactylus 4OR          ATGAAGAAGC ---GACCAAA GCCT---GGA GGAGGA---- --TGGAACAC CGGGGG---G 
Cyclopes didactylus 5OR          ATGAAGAAGC ---GACCAAA GCCT---GGA GGAGGA---- --TGGAACAC CGGGGG---G 
Cynocephalus volans              ATGAAGAAGC ---GACCCAA GCCT---GGA GGA------- --TGGAACAC TGGAGG---G 
Cynopterus brachyotis            ATGAAGAAAA ---GACCGAA GCCT---GGA GGAGGA---- --TGGAACAG TGGGGG---G 
Cynopterus sphinx                ATGAAGAAAA ---GACCGAA GCCT---GGA GGAGGA---- --TGGAACAG TGGGGG---G 
Cystophora cristata              ATGAAGAAGC ---GGCCGAA GCCT---GGA GGAGGC---- --TGGAACAC CGGGGG---A 
Dasyprocta punctata              ATGAAAAAGC ---GACCAAA ACCA---GGA GGAGGG---- --TGGAACAG CGGGGG---C 
Dasypus novemcinctus             ATGAAGAAGC ---GGCCGAA GCCC---GGA GGAGGG---- --TGGAACAC GGGGGG---G 
Dasyurus hallucatus              ATGAAGAAAC CAAAACCAAG ACCT---GGA GGGGGA---- --TGGAACAG CGGAGG---A 
Dasyurus viverrinus              ATGAAGAAAC CAAAACCAAG ACCT---GGA GGGGGA---- --TGGAACAG CGGAGG---A 
Daubentonia madagascariensis     ATGAAGAAGC ---GGCCGAA GCCT---GGA GGAGGC---- --TGGAACAC CGGGGG---G 
Delphinapterus leucas            ATGAAGAAGC ---GACCAAA GCCT---GGA GGAGGA---- --TGGAACAC TGGGGG---G 
Dendrolagus matschiei            ATGAAGAAGC CAAAGACAAG ACCT---GGA GGGGGA---- --TGGAACAG CGGAGG---A 
Dicotyles tajacu                 NNNAAGAAGC ---GACCAAA GCCT---GGA GGAGGA---- --TGGAACAC TGGGGG---G 
Didelphis virginiana             ATGAAGAAAC CAAAGCCAAG ACCT---GGA GGAGGGGGA- --TGGAGCAG TGGAGG---- 
Distoechurus pennatus            ATGAAGAAAC CAAAGCCAAG ACCC---GGA GGGGGA---- --TGGAACAG CGGAGG---A 
Dromiciops bozinovici            NNNAAGAAAC CAAAGCCAAG ACCT---GGA GGGGGA---- --TGGAACAG CGGAGG---A 
Dromiciops gliroides             ATGAAGAAAC CAAAGCCAAG ACCT---GGA GGGGGA---- --TGGAACAG CGGAGG---A 
Echinops telfairi                ATGAAGAAGC ---GGCCGAA GCCG---GGA AGCGGA---- --TGGAACAC TGGGGG---A 
Eidolon dupreanum                ATGAAGAAAC ---GACCGAA GCCT---GGA GGAGGAGGG- -----AGCAG TGGGGG---T 
Eidolon helvum                   ATGAAGAAAC ---GACCGAA GCCT---GGA GGAGGAGGG- -----AGCAG TGGGGG---T 
Elephantulus edwardii            ATGAAGAAGC ---GGCCAAA GCCC---GGA GGAGGAGGA- --TGGAACAG TGGGGG---A 
Elephas maximus                  ATGAAGAAGC ---GACCAAA GCCT---GGA GGAGGA---- --TGGAACAC TGGGGG---A 
Eonycteris spelaea               ATGAAGAAAC ---GACCGAA GCCT---GGA GGAGGAGGG- -----AGCAG TGGGGG---G 
Erignathus barbatus              ATGAAGAAGC ---GGCCGAA GCCT---GGA GGAGGC---- --TGGAACAC CGGGGG---A 
Erinaceus europaeus              ATGAAGAAGC ---GGCCGAA GCCT---GGA GGA------- --TGGAACAG TGGGGG---A 
Eschrichtius robustus            ATGAAGAAGC ---GACCAAA GCCT---GGA GGAGGA---- --TGGAACAC TGGGGG---G 
Eubalaena japonica_Eubalaena a   ATGAAGAAGC ---GACCAAA GCCT---GGA GGAGGA---- --TGGAACAC TGGGGG---G 
Euphractus sexcinctus            NNNAAGAAGC ---GGCCAAA GCCT---GGA GGAGGA---- --TGGAACAC TGGGGG---G 
Family Bovidae consensus         ATGAAGAAGC ---GACCAAA ACCT---GGH GGAGGA---- --TGGAACAC NGGGGG---V 
Family Canidae consensus         ATGAAGAAGC ---GGCCGAA GCCT---GGR GGA------- --TGGAACAC AGGGGGTGGG 
Family Cebidae consensus         ATGAAGAAGC ---GCCCRAA ACCT---GGA GGA------- --TGGAATAC TGGGGG---S 
Family Cervidae consensus        ATGAAGAAGC ---GACCAAA ACCT---GGA GGAGGA---- --TGGAACAC TGGGGG---G 
Family Cheirogaleidae            ATGAAGAAGC ---GACCGAA GCCB---GGA GGC------- --TGGAACAC TGGGGG---G 
Family Delphinidae consensus     ATGAAGAAGC ---GACCAAA GCCT---GGA GGAGGA---- --TGGAACAC TGGGGG---G 
Family Dipodidae consensus       ATGAAGAAGC ---GGCCRAA GCCT---GGA GGR------- --TGGAACAC TGGYGG---A 
Family Giraffidae consensus      ATGAAGAAGC ---GACCAAA ACCT---GGA GGAGGA---- --TGGAACAC TGGGGG---G 
Family Heteromyidae consensus    ATGAAGAAGC ---GGWCGAA GCCT---GGA GGAGGG---- --TGGAACAC TGGRGG---G 
Family Indriidae consensus       ATGAAGAAGC ---GACCGAA GCCK---GGA GGAGGC---- --TGGAACAC TGGGGG---G 
Family Iniidae consensus         ATGAAGAAGC ---GACCAAA GMCT---GGA GGAGGA---- --TGGAACAC KGGGGG---G 
Family Lemuridae                 ATGAAGAAGC ---GACCRAA GCCT---GGA GGAGGC---G GCTGGAACAC YGGRGG---G 
Family Leporidae consensus       ATGAAGAAGC ---GGCCGAA GCCT---GGA GGAGGA---- --TGGAACAC AGGGGG---R 
Family Otariidae consensus       ATGAAGAAGC ---GGCCGAA GCCT---GGA GGMGGC---- --TGGAACAC YGGGGG---G 
Family Phocidae consensus 1      ATGAAGAAGC ---GGCCGAA GCCT---GGA GGAGGC---- --TGGAACAC CGGGGG---A 
Family Phocidae consensus 2      ATGAAGAAGC ---GGCCGAA GCCT---GGA GGAGGC---- --TGGAACAC CGGGGGNNNA 
Family Phocidae consensus 3      ATGAAGAAGC ---GGCCGAA GCCT---GGA GGAGGC---- --TGGAACAC CGGGGG---A 
Family Phocoenidae consensus     ATGAAGAAGC ---GACCAAA GCCT---GGA GGAGGA---- --TGGAACAC TGGGGG---G 
Family Phyllostomidae consensu   ATGAAGAAGC ---GACCRAA GCCT---GGA GGAGGMRGCA -----AGYRG HRGVGG---V 
Family Physeteridae              ATGAAGAAGC ---GACCAAA RCCT---GGA GGAGGA---- --TGGAACAC TGGGGG---G 
Family Rhinocedontidae consens   ATGAAGAAGC ---GACCRAA GCCT---GGA GGAGGA---- --TGGAACAC TGGGGG---G 
Family Spalacidae consensus      ATGAAGAAGM ---GGCACAA GCCK---GGA GGG------- --TGGAAYRS YGGYGG---A 
Family Ursidae consensus         ATGAAGAAGC ---GGCCGAA GCCT---GGA GGYGGC---- --TGGAACAC YGGGGG---G 
Family Ziphiidae consensus       ATGAAGAAGC ---GACCAAA GCCT---GGA GGAGGA---- --TGGAACAC TGGGGG---G 
Galago demidoff                  ATGAAGAAGC ---GACCGAA GCCT---GGA GGC------- --TGGAACAC TGGGGG---G 
Galago moholi                    ATGAAGAAGC ---GACCGAA GCCT---GGA GGC------- --TGGAACAC TGGGGG---G 
Galago senegalensis              ATGAAGAAGC ---GACCGAA GCCT---GGA GGC------- --TGGAACAC TGGGGG---G 
Galemys pyrenaicus               ATGAAGAAGC ---GCCCGAA GCCT---GGA GGAGGC---- --TGGAACAC TGGGGG---G 
Galeopterus variegatus           ATGAAGAAGC ---GACCCAA GCCT---GGA GGA------- --TGGAACAC TGGGGG---G 
Genetta genetta                  ATGAAGAAGC ---GGCCGAA GCCC---GGA GGAGGA---- --TGGAACAC TGGGGG---G 
Genus Alouatta consensus         ATGAAGAAGC ---GCCCGAA RCCT---GGA GGA------- --TGGAAYAC TGGGGG---C 
Genus Ateles consensus           ATGAAGAAGC ---GCCCGAA ACCT---GGA GGA------- --TGGAACAC TGGGGG---C 
Genus Cacajao consensus          ATGAAGAAGC ---GCCCGAA ACCT---GGA GGA------- --TGGAAYAC TGGGGG---C 
Genus Callicebus consensus       ATGAAGAAGC ---GCCCGAA ACCT---GGA GGA------- --TGGAACAC TGGGGG---C 
Genus Camelus consensus          ATGAAGAAGC ---GCCCAAA GCCT---GGA GGAGGA---- --TGGAACAC TGGGGG---G 
Genus Eptesicus consensus        ATGAAGAAGC ---GACCGAA GCCT---GGA GG-------- ----CAACAC CGGGGG---K 
Genus Equus consensus            ATGAAGAAGC ---GVCCGAA GCCT---GGA GGA------- --TGGAACAC TGGGGG---G 
Genus Hipposideros consensus     ATGAAGAAGC ---GACCRAA GCCT---GGA GGAGGC---- --TGGAACAG TGGGGG---G 
Genus Hylobates consensus        ATGAAGAAGC ---GCCCGAA GCCT---GGA GGA------- --TGGAACAC TGGGGG---C 
Genus Lama consensus             ATGAAGAAGC ---GCCCAAA GCCT---GGA GGAGGA---- --TGGAACAC TGGGGG---G 
Genus Manis consensus            ATGAAGAARC ---GACCRAA GCCY---GGA GGAGGA---- --TGGAGCAC DGGGGG---G 
Genus Molossus consensus         ATGAAGAAGC ---GAGGGAA GCCT---GGA GGAGGAGGCA G----AGCAC TGGGGG---A 
Genus Moschus consensus          ATGAAGAAGC ---GACCAAA ACCT---GGA GGAGGA---- --TGGAACAC TGGGGG---G 
Genus Myotis consensus 1         ATGAAGAAGC ---GACCGAA GCCT---GGA GGAGGC---- --GGCAACAC CGGCGG---G 
Genus Myotis consensus 2         ATGAAGAAGC ---GACCGAA GCCT---GGA GGAGGC---- --GGCAACAC CGGCGG---G 
Genus Nomascus consensus         ATGAAGAAGC ---GCCCGAA GCCT---GGA GGA------- --TGGAACAC TGGGGG---C 
Genus Peromyscus consensus       ATGAAGAAGC ---GGCCAAA GCCT---GGA GGC------- --TGGAACAC YGGTGG---R 
Genus Pithecia consensus         ATGAAGAAGC ---GCCCGAA RCCT---GGA GGA------- --TGGAAYAC TGGGGG---C 
Genus Pteropus consensus         ATGAAGAAAC ---GWCCGAA GCCT---GGA GGAGGAGGG- --GGGAGCAS TGGGGG---G 
Genus Rhinolophus consensus      ATGAAGAAGC ---AACCAAA GCCT---GGA GGAGGA---- --TGGAAYCG TGGYGG---K 
Genus Vicugna consensus          ATGAAGAAGC ---GCCCAAA GCCT---GGA GGAGGA---- --TGGAACAC TGGGGG---G 
Geomys bursarius                 ATGAAGAAGC ---GGGTGAA GCCT---GGA GGAGGG---- --TGGAACAC TGGGGG---G 
Gorilla beringei                 ATGAAGAAGC ---GCCCGAA GCCT---GGA GGA------- --TGGAACAC TGGGGG---C 
Gorilla gorilla                  ATGAAGAAGC ---GCCCGAA GCCT---GGA GGA------- --TGGAACAC TGGGGG---C 
Gracilinanus agilis              ATGAAGAAAC CAAAGCCAAG ACCT---GGA GGGGGA---- --TGGAACAG TGGCGG---- 
Grammomys surdaster              ATGAAAAAGC ---GGCCAAA GCCT---GGA GGG------- --TGGAACAC TGGTGG---A 
Gulo gulo                        ATGAAGAAGC ---GGCCGAA GCCT---GGA GGAGGC---- --TGGAACAC CGGGGG---G 
Gymnobelideus leadbeateri        ATGAAGAAAC CAAAGGACCT ---GGAGGGG GA------TG GAACAGCGGA GG---AAGCA 
Helogale parvula                 ATGAAGAAGC ---GGCCGAA GCCT---GGC GGCGGA---- --TGGAACAC CGGGGG---G 
Herpestes javanicus              ATGAAGAAGC ---GGCCGAA GCCT---GGC GGCGGA---- --TGGAACAG CGGGGG---G 
Herpestes javanicus auropuncta   ATGAAGAAGC ---GGCCGAA GCCT---GGC GGCGGA---- --TGGAACAG CGGGGG---G 
Hexaprotodon liberiensis         ATGAAGAAGC ---GACCAAA GCCT---GGA GGAGGC---- --TGGAACAC TGGGGG---G 
Hippopotamus amphibius           ATGAAGAAGC ---GACCAAA GCCT---GGA GGAGGC---- --TGGAACAC TGGGGG---G 
Homo sapiens M129                ATGAAGAAGC ---GCCCGAA GCCT---GGA GGA------- --TGGAACAC TGGGGG---C 
Homo sapiens V129                ATGAAGAAGC ---GCCCGAA GCCT---GGA GGA------- --TGGAACAC TGGGGG---C 
Hoolock leuconedys               ATGAAGAAGC ---GCCCGAA GCCT---GGA GGA------- --TGGAACAC TGGGGG---C 
Hyaena hyaena                    ATGAAGAAGC ---GGCCAAA GCCC---GGC GGAGGA---- --TGGAACAC TGGGGG---A 
Hylomys suillus                  NNNNNNNNNA ---GACCGAA GCCC---AGT GGAGGAGGA- --TGGAACAG TGGGGG---A 
Hylomyscus alleni                ATGAAAAAGC ---GGCCAAA GCCT---GGA GGG------- --TGGAACAC CGGTGG---A 
Hystrix brachyura                ATGAAGAAGC ---GACCAAA ACCA---GGA GGGGGG---- --TGGAACAC CGGGGG---T 
Hystrix cristata                 ATGAAGAAGC ---GACCAAA ACCA---GGA GGGGGG---- --TGGAACAC CGGGGG---T 
Ia io                            ATGAAGAAGC ---GACCGAA GCCT---GGA GGAGGC---- -----AACAC TGGGGG---G 
Infraorder Hystricognathi cons   ATGAAGAAGC ---GACCAAA ACCD---GGA GGAGGRGGC- --TGGAACAS HGGGGG---Y 
Lagorchestes hirsutus            ATGAAGAAGC CAAAGACAAG ACCC---GGA GGGGGA---- --TGGAACAG CGGAGG---A 
Lagothrix lagotricha             ATGAAGAAGC ---GCCCGAA GCCT---GGA GGA------- --TGGAATAC TGGGGG---C 
Lasiurus borealis                ATGAAGAAGC ---GACCGAA GCCT---GGA GGAGGC---- -----AACAC TGGGGG---G 
Lasiurus cinereus                ATGAAGAAGC ---GACCGAA GCCT---GGA GGAGGC---- -----AACAC TGGGGG---G 
Lemur catta                      ATGAAGAAGC ---GACCGAA GCCT---GGA GGAGGC---- --TGGAACAC CGGAGG---G 
Lepilemur ankaranensis _Lepile   ATGAAGAAGC ---GACCGAA GCCT---GGG GGC------- --TGGAACAC TGGGGG---G 
Lepilemur ruficaudatus           ATGAAGAAGC ---GACCGAA GCCT---GGA GGC------- --TGGAACAC TGGGGG---G 
Lepilemur septentrionalis        ATGAAGAAGC ---GACCGAA GCCT---GGG GGC------- --TGGAACAC TGGGGG---G 
Leptonychotes weddellii          ATGAAGAAGC ---GGCCGAA GCCT---GGA GGAGGC---- --TGGAACAC CGGGGG---A 
Lophiomys imhausi                ATGAAAAAGC ---GGCCAAA GCCT---GGA GGG------- --TGGAACAC TGGCGG---G 
Loris lydekkerianus              ATGAAGAAGC ---GACCGAA GCCT---GGA AGC------- --TGGAACAC TGGGGG---G 
Loris tardigradus                ATGAAGAAGC ---GACCGAA GCCT---GGA AGC------- --TGGAACAC TGGGGG---G 
Loxodonta africana               ATGAAGAAGC ---GACCAAA GCCT---GGA GGAGGA---- --TGGAACAC TGGGGG---A 
Lynx pardinus                    ATGAAGAAGC ---GGCCAAA GCCT---GGT GGAGGA---- --TGGAACAC TGGGGG---G 
Macroglossus sobrinus            ATGAAGAAAC ---GACCGAA GCCT---GGA GGAGGAGGG- -----AGCAC TGGGGG---G 
Macropus eugenii                 ATGAAGAAGC CAAAGACAAG ACCC---GGA GGGGGA---- --TGGAACAG CGGAGG---A 
Macropus fuliginosus             ATGAAGAAGC CAAAGACAAG ACCC---GGA GGGGGA---- --TGGAACAG CGGAGG---A 
Macropus giganteus               ATGAAGAAGC CAAAGACAAG ACCC---GGA GGGGGA---- --TGGAACAG CGGAGG---A 
Macropus irma                    ATGAAGAAGC CAAAGACAAG ACCC---GGA GGGGGA---- --TGGAACAG CGGAGG---A 
Macropus robustus                ATGAAGAAGC CAAAGACAAG ACCC---GGA GGGGGA---- --TGGAACAG CGGAGG---A 
Macropus rufogriseus             NNNNNNNNNN NNNNNNNNNN NCCC---GGA GGGGGA---- --TGGAACAG CGGAGG---A 
Macropus rufus                   ATGAAGAAGC CAAAGACAAG ACCC---GGA GGGGGA---- --TGGAACAG CGGAGG---A 
Macroscelides proboscideus       ATGAAGAAGC ---GGCCAAA GCCC---GGA GGAGGA---- --TGGAACAG CGGGGG---A 
Macrotis lagotis                 ATGAAGAAAC CAAAGCCAAG ACCT---GGA GGGGGA---- --TGGAACAG TGGAGG---A 
Macrotus californicus            ATGAAGAAGC ---GACCAAA GCCT---GGA GGA------- --GGAGGCAG CAGCGGGGGG 
Mastacomys fuscus                ATGAAAAAGC ---GGCCAAA GCCT---GGA GGG------- --TGGAACAC TGGTGG---A 
Mastomys coucha                  ATGAAAAAGC ---GGCCAAA GCCC---GGA GGGGG----- --TGGAACAC CGGTGG---A 
Mastomys natalensis              ATGAAAAAGC ---GGCCAAA GCCC---GGA GGG------- --TGGAACAC CGGTGG---A 
Maxomys surifer                  ATGAAAAAGC ---GGCCAAA GCCT---GGA GGG------- --TGGAACAC TGGTGG---A 
Megaderma lyra                   ATGAAGAAGC ---GACCGAA GCCT---GGA GGAGGA---- --TGGAACAG TGGGGG---G 
Megaptera novaeangliae           ATGAAGAAGC ---GACCAAA GCCT---GGA GGAGGA---- --TGGAACAC TGGGGG---G 
Mephitis mephitis                ATGAAGAAGC ---GGCCGAA GCCC---GGA GGAGGC---- --TGGAACAG TGGTGG---A 
Meriones libycus                 ATGAAGAAGC ---GGCCAAA GCCT---GGA GGG------- --TGGAACAC TGGCGG---G 
Meriones meridianus              ATGAAGAAGC ---GGCCAAA GCCT---GGA GGG------- --TGGAACAC TGGCGG---G 
Meriones unguiculatus            ATGAAGAAGC ---GGCCAAA GCCT---GGA GGG------- --TGGAACAC TGGCGG---G 
Mesocricetus auratus             ATGAAGAAGC ---GGCCAAA GCCT---GGA GGG------- --TGGAACAC TGGCGG---A 
Mesocricetus brandti             ATGAAGAAGC ---GGCCAAA GCCT---GGA GGG------- --TGGAACAC TGGCGG---A 
Microgale talazaci               ATGAAGAAGC ---GCCCGAA GCCT---GGA AGCGGA---- --TGGAACAC GGGGGG---A 
Micronycteris hirsuta            ATGAAGAAGC ---GACCGAA GCCT---GGA GGAGGAGGC- -----AGCAG TGGGGG---G 
Microtus gerbei                  NNNNNNNNNN ---NNNNNNN NNNN---NNN NN-------- -NNNNNNNNN NNNNNNNNNN 
Miniopterus natalensis           ATGAAGAAGC ---GACCGAA GCCT---GGA GGAGGA---- --AGCAACAG TGGAGG---G 
Miniopterus schreibersii         ATGAAGAAGC ---GACCGAA GCCT---GGA GGAGGAAGC- -----AACAG TGGAGG---G 
Monodelphis domestica            ATGAAGAAAC CGAAGCCAAG ACCT---GGA GGGGGA---- --TGGAACAG TGGAGG---- 
Monodelphis domestica S153       ATGAAGAAAC CGAAGCCAAG ACCT---GGA GGGGGA---- --TGGAACAG TGGAGG---- 
Monodon monoceros                ATGAAGAAGC ---GACCAAA GCCT---GGA GGAGGA---- --TGGAACAC TGGGGG---G 
Mormoops blainvillei             ATGAAGAAGC ---GACCAAA GCCT---GGA GGAGGC---- -----GGCAG CAGTGGGGGG 
Mungos mungo                     ATGAAGAAGC ---GGCCGAA GCCT---GGC GGCGGA---- --TGGAACAC CGGGGG---G 
Murina aurata feae               ATGAAGAAGC ---GACCGAA GCCT---GGA GGAGGC---- -----AACAC CGGGGG---G 
Mus cervicolor                   ATGAAAAAGC ---GGCCAAA GCCT---GGA GGG------- --TGGAACAC CGGTGG---G 
Mus cookii                       ATGAAAAAGC ---GGCCAAA GCCT---GGA GGG------- --TGGAACAC CGGTGG---G 
Mus minutoides                   ATGAAAAAGC ---GGCCGAA GCCT---GGA GGG------- --TGGAATAC TGGTGG---A 
Mus musculus                     ATGAAAAAGC ---GGCCAAA GCCT---GGA GGG------- --TGGAACAC CGGTGG---A 
Mus musculus castaneus           ATGAAAAAGC ---GGCCAAA GCCT---GGA GGG------- --TGGAACAC CGGTGG---A 
Mus musculus F108 V189           ATGAAAAAGC ---GGCCAAA GCCT---GGA GGG------- --TGGAACAC CGGTGG---A 
Mus musculus musculus_Mus musc   ATGAAAAAGC ---GGCCAAA GCCT---GGA GGG------- --TGGAACAC CGGTGG---A 
Mus pahari                       ATGAAAAAGC ---GGCCAAA GCCT---GGA GGG------- --TGGAACAC CGGTGG---G 
Mus Spp. consensus               ATGAAAAAGC ---GGCCAAA GCCT---GGA GGG------- --TGGAACAC CGGTGG---A 
Myodes glareolus                 ATGAAGAAGC ---GGCCAAA GCCT---GGA GGG------- --TGGAACAC TGGTGG---A 
Myodes glareolus M109            ATGAAGAAGC ---GGCCAAA GCCT---GGA GGG------- --TGGAACAC TGGTGG---A 
Myodes Spp. consensus            ATGAAGAAGC ---GGCCAAA GCCT---GGA GGG------- --TGGAACAC TGGTGG---A 
Myotis brandtii                  ATGAAGAAGC ---GACCGAA GCCT---GGA GGA------- --GGCAACAC CGGCGG---G 
Myotis davidii                   ATGAAGAAGC ---GACCGAA GCCT---GGA GGA------- --GGCAACAC CGGCGG---G 
Myotis lucifugus                 ATGAAGAAGC ---GACCGAA GCCT---GGA GGA------- --GGCAACAC CGGCGG---G 
Myotis vivesi                    ATGAAGAAGC ---GACCAAA GCCT---GGA GGA------- --GGCAACAC TGGCGG---G 
Myrmecobius fasciatus            ATGAAGAAAC CAAAACCAAG ACCT---GGA GGGGGA---- --TGGAACAG CGGAGG---A 
Myrmecophaga tridactyla          ATGAAGAAGC ---GACCAAA GCCT---GGA GGAGGA---- --TGGAACAC TGGGGG---A 
Nasua narica                     ATGAAGAAGC ---GGCCGAA GCCT---GGA GGAGGC---- --TGGAACAC CGGGGG---G 
Nasua nasua                      NNNNNNNNNN NNNNNNNNNN NNNN---NNN NN-------- --NNNNNNNN NNNNNNNNNN 
Neotoma lepida                   ATGAAGAAGC ---GGCCAAA GCCT---GGA GGG------- --TGGAACAC TGGTGG---A 
Noctilio leporinus               ATGAAGAAGC ---GACCAAA GCCT---GGA GGAGGAGGC- -----AGCAG TGGGGG---G 
Notoryctes typhlops              ATGAAGAAAC CAAAGCCAAG ACCT---GGA GGGGGC---- --TGGAATAG CGGAGG---A 
Nyctalus aviator                 ATGAAGAAGC ---GACCGAA GCCT---GGA GGA------- --TGGAATAC CGGGGG---G 
Nycticebus coucang_Nycticebus    ATGAAGAAGC ---GACCGAA GCCT---GGA GGC------- --TGGAACAC TGGGGG---G 
Nycticebus pygmaeus              ATGAAGAAGC ---GACCGAA GCCT---GGA GGC------- --TGGAACAC TGGGGG---G 
Nycticeius humeralis             ATGAAGAAGC ---GACCGAA GCCT---GGA GGAGGC---- -----AACAC TGGAGG---G 
Ochotona curzoniae               ATGAAGAAGC ---GGCCAAA ACCC---GGA GGAGGA---- --TGGAACAC CGGGGG---G 
Ochotona princeps                ATGAAGAAGC ---GGCCAAA GCCC---GGA GGAGGA---- --TGGAACAC CGGGGG---G 
Odobenus rosmarus                ATGAAGAAGC ---GGCCGAA GCCT---GGA GGAGGC---- --TGGAACAC CGGGGG---G 
Odobenus rosmarus divergens      ATGAAGAAGC ---GGCCGAA GCCT---GGA GGAGGC---- --TGGAACAC CGGGGG---G 
Ondatra zibethicus               ATGAAGAAGC ---GCCCAAA GCCT---GGA GGG------- --TGGAACAC TGGTGG---A 
Onychomys torridus               ATGAAGAAGC ---GGCCAAA GCCT---GGA GGG------- --TGGAGCAC CGGTGG---A 
Order Hyracoidea consensus       ATGAAGAAGC ---GACCAAA GCCT---GGA GGRGGA---- --TGGAACAC TGGGGG---A 
Order Sirenia consensus          ATGAAGAAGC ---GACCAAA GCCA---GGA GGAGGA---- --TGGAACAC TGGGGG---G 
Ornithorhynchus anatinus         ATGAAGAAAC CCAAGCCCCG GCCC---GGC GGAGGAGGC- --TGGAACAG CGG------- 
Orycteropus afer                 ATGAAGAAGC ---GACCAAA GCCT---GGA GGAGGA---- --TGGAACAC TGGAGG---C 
Oryctolagus cuniculus            ATGAAGAAGC ---GGCCGAA GCCT---GGA GGAGGA---- --TGGAACAC AGGGGG---G 
Otolemur crassicaudatus          ATGAAGAAGC ---GACCGAA GCCT---GGA GGC------- --TGGAACAC TGGGGG---G 
Otolemur garnettii               ATGAAGAAGC ---GACCGAA GCCT---GGA GGC------- --TGGAACAC TGGGGG---G 
Pachyuromys duprasi              ATGAAGAAGC ---GGCCAAA GCCC---GGA GGG------- --TGGAACAC TGGCGG---A 
Paguma larvata                   ATGAAGAAGC ---GGCCGAA GCCT---GGC GGAGGA---- --TGGAACAC TGGGGG---G 
Pan troglodytes                  ATGAAGAAGC ---GCCCGAA GCCT---GGA GGA------- --TGGAACAC TGGGGG---C 
Pan troglodytes_Pan paniscus     ATGAAGAAGC ---GCCCGAA GCCT---GGA GGA------- --TGGAACAC TGGGGG---C 
Paradoxurus hermaphroditus       ATGAAGAAGC ---GGCCAAA GCCT---GGC GGAGGA---- --TGGAACAC TGGGGG---G 
Pedetes capensis                 ATGAAGAAGA ---GGCCGAA GCCC---GGA GGAGGG---- --TGGAACAC TGGGGG---G 
Perameles nasuta                 ATGAAGAAAC CAAAGCCAAG ACCT---GGA GGGGGA---- --TGGAACAG TGGAGG---A 
Perodicticus potto               ATGAAGAAGC ---GACCGAA GCCT---GGA GGC------- --TGGAACAC TGGGGG---G 
Petauroides volans               ATGAAGAAAC CAAAGCCAAG ACCT---GGA GGGGGA---- --TGGAACAG CGGAGG---A 
Petaurus breviceps               ATGAAGAAAC CAAAGCCAAG ACCT---GGA GGGGGA---- --TGGAACAG CGGAGG---A 
Petrogale xanthopus              ATGAAGAAGC CAAAGACAAG ACCC---GGA GGGGGA---- --TGGAACAG CGGAGG---A 
Phacochoerus africanus           ATGAAGAAGC ---GACCAAA GCCT---GGC GGAGGA---- --TGGAACAC TGGGGG---G 
Phalanger gymnotis               ATGAAGAAAC CAAAGCCAAG ACCT---GGA GGGGGA---- --TGGAACAG CGGAGG---A 
Phascogale tapoatafa _Phascoga   ATGAAGAAAC CAAAACCAAG ACCT---GGA GGGGGA---- --TGGAACAG CGGAGG---A 
Phascolarctos cinereus           ATGAAGAAAC CAAAGCCAAG ACCC---GGA GGGGGG---- --TGGAACAG CGGAGG---A 
Phodopus campbelli               ATGAAGAAGC ---GGCCAAA GCCT---GGA GGG------- --TGGAACAC TGGTGG---G 
Phodopus roborovskii             NNNAAGAAGC ---GGCCAAA GCCT---GGA GGG------- --TGGAACAC TGGTGG---G 
Phodopus sungorus                ATGAAGAAGC ---GGCCAAA GCCT---GGA GGG------- --TGGAACAC TGGTGG---G 
Phyllotis vaccarum               ATGAAGAAAC ---GGCCAAA GCCT---GGA GGG------- --TGGAACAC CGGCGG---A 
Pipistrellus kuhlii              ATGAAGAAGC ---GACCAAA GCCT---GGA GGA------- --TGGAATAC CGGGGG---A 
Pipistrellus kuhlii 4OR          ATGAAGAAGC ---GACCAAA GCCT---GGA GGA------- --TGGAATAC CGGGGG---A 
Pipistrellus pipistrellus cons   ATGAAGAAGC ---GACCGAA GCCT---GGA GGA------- --TGGAATAC CGGGGG---R 
Plecotus auritus                 ATGAAGAAGC ---GACCGAA GCCT---GGA GGA------- --GGCAACAC TGGGGG---G 
Potamochoerus porcus             NNNAAGAAGC ---GACCAAA GCCT---GGC GGAGGA---- --TGGAACAC TGGGGG---G 
Potorous gilbertii               ATGAAGAAGC CAAAGACAAG ACCC---GGA GGGGGA---- --TGGAACAG CGGAGG---A 
Potos flavus                     ATGAAGAAGC ---GGCCAAA GCCT---GGA GGAGGC---- --TGGAATAC CGGGGG---A 
Praomys delectorum               ATGAAAAAGC ---GGCCAAA GCCT---GGA GGG------- --TGGAATAC TGGTGG---A 
Prionailurus bengalensis eupti   ATGAAGAAGC ---GGCCGAA GCCT---GGT GGAGGA---- --TGGAACAC TGGGGG---G 
Prionailurus iriomotensis        ATGAAGAAGC ---GGCCGAA GCCT---GGT GGAGGA---- --TGGAACAC TGGGGG---G 
Prionailurus viverrinus          ATGAAGAAGC ---GGCCGAA GCCT---GGT GGAGGA---- --TGGAACAC TGGGGG---G 
Procyon lotor                    ATGAAGAAGC ---GGCCGAA GCCT---GGA GGAGGC---- --TGGAACAC CGGGGG---G 
Proteles cristata                ATGAAGAAGC ---GGCCAAA GCCC---GGC GGAGGA---- --TGGAACAC TGGGGG---A 
Psammomys obesus                 ATGAAGAAGC ---GGCCAAA GCCT---GGA GGG------- --TGGAACAC TGGCGG---G 
Pseudocheirus occidentalis       ATGAAGAAAC CGAAGCCAAG ACCT---GGA GGGGGA---- --TGGAACAC CGGAGG---A 
Pseudochirops archeri            ATGAAGAAAC CAAAGCCAAG ACCT---GGA GGGGGA---- --TGGAACAG TGGAGG---A 
Pseudochirops corinnae           ATGAAGAAAC CAAAGCCAAG ACCT---GGA GGGGGA---- --TGGAACAG TGGAGG---A 
Pseudochirops cupreus            ATGAAGAAAC CAAAGCCAAG ACCT---GGA GGGGGA---- --TGGAACAG TGGAGG---A 
Pseudomys desertor               ATGAAAAAGC ---GGCCAAA GCCT---GGA GGG------- --TGGAACAC TGGTGG---A 
Pseudomys fumeus                 ATGAAGAAGC ---GGCCAAA GCCT---GGA GGG------- --TGGAACAC TGGTGG---A 
Pteronotus parnellii             ATGAAGAAGC ---GACCGAA GCCT---GGA GGAGGCGGC- -----AGCAG TGGGGG---G 
Pteropus medius                  ATGAAGAAAC ---GACCGAA GCCT---GGA GGAGGAGGG- -----AGCAC TGGGGG---G 
Pteropus rufus                   ATGAAGAAAC ---GTCCGAA GCCT---GGA GGAGGAGGG- -----AGCAG TGGGGG---G 
Raphicerus campestris            ATGAAGAAGC ---GACCAAA ACCT---GGA GGAGGA---- --TGGAACAC TGGGGG---G 
Rhombomys opimus                 ATGAAGAAGC ---GGCCAAA GCCT---GGA GGG------- --TGGAACAC TGGCGG---G 
Rhynchonycteris naso             ATGAAGAAGC ---GACCGAA GCCT---GGA GGAGGAGGC- -----AGCAG TGGGGG---G 
Rousettus aegyptiacus            ATGAAGAAAC ---GACCGAA GCCT---GGA GGAGTA---- --GGGAGTAG TGGGGG---G 
Rousettus aegyptiacus S102 V17   ATGAAGAAAC ---GACCGAA GCCT---GGA GGAGTAGGG- -----AGTAG TGGGGG---G 
Rousettus leschenaultii          ATGAAGAAAC ---GACCGAA GCCT---GGA GGAGTAGGG- -----AGTAG TGGGGG---G 
Rousettus madagascariensis       ATGAAGAAAC ---GACCGAA GCCT---GGA GGAGTAGGG- -----AGTAG TGGGGG---G 
Saccopteryx bilineata            ATGAAGAAGC ---GACCGAA GCCT---GGA GGAGGAGGC- -----AGCAG TGGGGG---G 
Saccopteryx leptura              ATGAAGAAGC ---GACCGAA GCCT---GGA GGAGGAGGC- -----AGCAG TGGGGG---G 
Saimiri sciureus                 ATGAAGAAGC ---GCCCGAA ACCT---GGA GGA------- --TGGAATAC TGGGGG---G 
Sarcophilus harrisii             ATGAAGAAAC CAAAACCAAG ACCT---GGA GGGGGA---- --TGGAACAG CGGAGG---A 
Saxatilomys paulinae             ATGAAAAAGC ---GGCCAAA GCCT---GGA GGG------- --TGGAACAC TGGTGG---A 
Scalopus aquaticus               ATGAAGAAGC ---GACCAAA GCCT---GGA GGAGGA---- --TGGAACAC TGGGGG---G 
Setonix brachyurus               ATGAAGAAGC CAAAGACAAG ACCT---GGA GGGGGA---- --TGGAACAG TGGAGG---A 
Sigmodon fulviventer_Sigmodon    ATGAAGAAGC ---GGCCAAA GCCT---GGA GGG------- --TGGAACAC CGGGGG---A 
Sminthopsis crassicaudata        ATGAAGAAAC CAAAACCAAG ACCT---GGA GGGGGA---- --TGGAACAG CGGAGG---A 
Solenodon paradoxus woodi        ATGAAGAAGC ---GGCCGAA GCCT---GGA GGGGGA---- --TGGAACAG TGGGGG---G 
Sorex cinereus_Sorex araneus     ATGAAGAAGA ---GGCCGAA GCCC---GGC GGAACC---- --TGGAACTC TGGGGG---G 
Sorex fumeus                     ATGAAGAAGC ---GGCCGAA ACCC---GGC GGAAAC---- --TGGAACAC TGGGGG---G 
Sorex maritimensis               ATGAAGAAGA ---GGCCGAA GCCC---GGC GGAACC---- --TGGAACTC TGGGGG---G 
Sorex palustris                  ATGAAGAAGC ---GGCCGAA GCCC---GGC GGAAAC---- --TGGAACAC TGGGGG---G 
Speothos venaticus               ATGAAGAAGC ---GGCCGAA GCCT---GGA GGA------- --TGGAATAC AGGGGGTGGG 
Spilogale gracilis               ATGAAGAAGC ---GGCCGAA GCCC---GGA GGAGGC---- --TGGAACAG TGGTGG---A 
Spilogale putorius interrupta    ATGAAGAAGC ---GGCCGAA GCCC---GGA GGAGGC---- --TGGAACAG TGGTGG---A 
Sturnira hondurensis             ATGAAGAAGC ---GACCGAA GCCT---GGA GGAGGAGGC- -----AGCAG TGGAGG---C 
Subfamily Arvicolinae consensu   ATGAAGAAGC ---GGCCAAA GCCT---GGA GGG------- --TGGAACAC TGGTGG---A 
Subfamily Cercopithecinae cons   ATGAAGAAGC ---GCCCRAA GCCT---GGA GGA------- --TGGAACAC TGGAGG---C 
Subfamily Cercopithecinae cons   ATGAAGAAGC ---GCCCGAA GCCT---GGA GGA------- --TGGAACAC TGGAGG---C 
Subfamily Colobinae consensus    ATGAAGAAGC ---GCCCRAA GCCY---GGA GGA------- --TGGAACAC TGGAGG---C 
Subfamily Felinae consensus      ATGAAGAAGC ---GGCCRAA GCCT---GGT GGAGGA---- --TGGAACAC TGGGGG---R 
Subfamily Lutrinae consensus     ATGAAGAARC ---GGCCGAA GCCT---GGA GGAGGC---- --TGGAACAC YGGGGG---R 
Subfamily Murinae consensus 1    ATGAAAAAGC ---GGCCAAA VCCT---GGM GGG------- --TGGAACAC TGGYGG---R 
Subfamily Murinae consensus 2    ATGAAAAAGC ---GGCCAAA GCCT---GGA GGG------- --TGGAAYAC TGGTGG---A 
Subfamily Murinae consensus 3    ATGAAAAAGC ---GGCCRAA GCCT---GGA GGG------- --TGGAACAC TGGTGG---A 
Subfamily Mustelinae consensus   ATGAAGAAGY ---GGCCVAA RCCT---GGA GGAGGC---- --TGGAACAC BGGRGG---G 
Subfamily Pantherinae consensu   ATGAAGAAGC ---GGCCGAA GCCT---GGT GGAGGA---- --TGGAACAC TGGGGG---G 
Suborder Sciuormorpha consensu   ATGAARAARC ---GNCCRAA RCCT---GGM SGVGGG---- --TGGAACAS DGGRGG---R 
Suncus etruscus                  ATGAAGAAGC ---GACCAAA ACCT---GGA GGC------- --TGGAACAC TGGGGG---A 
Suricata suricatta               ATGAAGAAGC ---GGCCGAA GCCT---GGC GGCGGA---- --TGGAACAC CGGGGG---G 
Sus scrofa                       ATGAAGAAGC ---GACCAAA GCCT---GGC GGAGGA---- --TGGAACAC TGGGGG---G 
Tachyglossus aculeatus           ATGAAGAAGC CCAAACCCCG GCCC---GGA GGAGGC---- --TGGAACAC CGGTGG---C 
Tadarida brasiliensis            ATGAAGAAGC ---GAGGGAA GCCT---GGA GGAGGAGGC- -----AGCAC TGGGGG---A 
Talpa europaea                   ATGAAGAAGC ---GCCCGAA GCCT---GGA GGAGGA---- --TGGAACAC TGGGGG---G 
Talpa occidentalis               ATGAAGAAGC ---GCCCGAA GCCT---GGA GGAGGA---- --TGGAACAC TGGGGG---G 
Tamandua tetradactyla            ATGAAGAAGC ---GACCAAA GCCT---GGA GGAGGA---- --TGGAACAC TGGGGG---A 
Tapirus bairdii                  ATGAAGAAGC ---GACCGAA GCCT---GGA GGAGGA---- --TGGAACAC TGGGGG---G 
Tapirus indicus                  ATGAAGAAGC ---GACCAAA GCCT---GGA GGAGGA---- --TGGAACAC TGGGGG---G 
Tapirus terrestris               ATGAAGAAGC ---GACCGAA GCCT---GGA GGAGGA---- --TGGAACAC TGGGGG---G 
Tarsius lariang                  ATGAAGAAGC ---GACCGAA GCCTGGAGGA GGAGGAGGA- --TGGAACAG TGGGGG---T 
Tarsius syrichta                 ATGAAGAAGC ---GACCGAA GCCT---GGA GGCGGAGGAG GATGGAACAG TGGGGG---T 
Tarsius wallacei                 ATGAAGAAGC ---GACCGAA GCCT---GGA GGAGGAGGAG GATGGAACAG TGGGGG---T 
Tenrec ecaudatus                 ATGAAGAAGC ---GACCAAA GCCC---GGA AGCGGA---- --TGGAACAC TGGGGG---A 
Thomomys_bottae                  ATGAAGAAGC ---GGGTGAA GCCT---GGA GGAGGG---- --TGGAACAC TGGGGG---A 
Thylacinus cynocephalus          ATGAAGAAAC CAAAACCAAG ACCC---GGA GGGGGA---- --TGGAACAG CGGAGG---A 
Tolypeutes matacus               ATGAAGAAGC ---GGCCAAA GCCT---GGA GGAGGA---- --TGGAACAC TGGGGG---G 
Tragulus javanicus               ATGAAGAAAC ---GACCAAA GCCT---GGA GGAGGC---- --TGGAACAC GGGGGG---A 
Tragulus kanchil                 ATGAAGAAGC ---GACCAAA GCCT---GGA GGAGGC---- --TGGAACAC GGGGGG---A 
Trichosurus vulpecula            ATGAAGAAAC CAAAGCCAAG ACCC---GGA GGGGGG---- --TGGAACAG CGGAGGAAGC 
Tupaia chinensis                 ATGAAGAAGC ---GGCCAAA GCCT---GGA GGAGGA---- --TGGAACAC TGGGGG---G 
Tupaia tana                      ATGAAGAAGC ---GGCCAAA GCCT---GGA GGAGGA---- --TGGAACAC TGGGGG---G 
Typhlomys cinereus               ATGAAGAAGC ---GGCCAAA GCCT---GGA GGA------- --TGGAACAC TGGTGG---C 
Uropsilus gracilis               ATGAAGAAGC ---GGCCGAA GCCT---GGA GGAGGA---- --TGGAACAG TGGGGG---G 
Varecia variegata                ATGAAGAAGC ---GACCGAA GCCT---GGA GGA------G GCTGGAACAC TGGGGG---G 
Vespertilio murinus              ATGAAGAAGC ---GGCCGAA GCCT---GGA GGA------- --TGGAATAC CGGGGG---G 
Vombatus ursinus                 ATGAAGAAAC CAAAGCCAAG ACCC---GGA GGGGGA---- --TGGAACAG TGGAGG---A 
Wallabia bicolor                 ATGAAGAAGC CAAAGACAAG ACCC---GGA GGGGGA---- --TGGAACAG CGGAGG---A 

                                 ....|....| ....|....| ....|....| ....|....| ....|....| ....|....| 
                                     65         75         85         95        105        115                   
Abrothrix hirta                  NNN---NNNN NNNNNNNNNN NNNNNNNNNN NNNNNNNNNN NNNNNNNNNN NNNNNNN--- 
Abrothrix longipilis hirtus      ---------- ---------- -------NNN NNNNNNNNNN NNNNNNNNNN NNNNNNN--- 
Acomys cahirinus                 AGC---CGAT ACCCTGGGCA G---GGCAGC CCCGGAGGCA ACCGTTACCC ACCTCAG--- 
Acomys kempi                     AGC---CGAT ACCCTGGGCA G---GGCAGC CCCGGAGGCA ACCGTTACCC ACCTCAG--- 
Acomys percivali                 AGC---CGAT ACCCTGGGCA G---GGCAGC CCCGGAGGCA ACCGTTACCC ACCTCAG--- 
Acrobates pygmaeus               AGCAACCGCT ACCCAGGCCA GCCTGGTAGC CCTGGAGGCA ACCGCTACCC ---------- 
Ailurus fulgens                  AGC---CGAT ACCCAGGGCA G---GGCAGT CCTGGAGGCA ACCGCTACCC ACCCCAG--- 
Amblysomus hottentotus           AGC---CGAT ACCCAGGGCA G---GGGAGT CCTGGAGGCA ACCGCTATCC ACCCCAA--- 
Antechinus flavipes              AGCAACCGCT ACCCAGGCCA GCCCGGTAGC CCCGGAGGCA ACCGATACCC ---------- 
Antechinus stuartii              AGCAACCGCT ACCCAGGCCA GCCCGGTAGC CCCGGAGGCA ACCGATACCC ---------- 
Antilocapra americana            AGC---CGAT ACCCAGGACA G---GGCAGT CCTGGAGGCA ACCGCTATCC ACCCCAG--- 
Antrozous pallidus               AGC---CGAT ACCCGGGGCA G---GGAAGT CCCGGAGGCA ACCGCTACCC ACCCCAG--- 
Aotus griseimembra               AGC---CGAT ACCCAGGCCA G---AGCAGC CCTGGAGGCA ACCGCTACCC ACCCCAG--- 
Aotus lemurinus                  AGC---CGAT ACCCAGGCCA G---GGCAGC CCTGGAGGCA ACCGCTACCC ACCCCAG--- 
Aotus nancymaae_Aotus azarae _   AGC---CGAT ACCCAGGCCA G---GGCAGC CCTGGAGGCA ACCGCTACCC ACCCCAG--- 
Aotus trivirgatus                AGC---CGAT ACCCAGGCCA G---AGCAGC CCTGGAGGCA ACCGCTACCC ACCCCAG--- 
Arctictis binturong              AGC---CGGT ACCCGGGGCA G---GGCAGT CCTGGAGGCA ACCGCTACCC ACCCCAG--- 
Arctocebus calabarensis          NNN---NNNN NNNNNNNNNN N---NNNNNN NNNNNNNNNN NNNNNNNNNN NNNNNNN--- 
Artibeus jamaicensis             CAG------- ---------- ---------- --TGGAGGCA ACCGCTACCC ACCCCAG--- 
Artibeus lituratus               CAG------- ---------- ---------- --TGGAGGCA ACCGCTACCC ACCCCAG--- 
Aselliscus stoliczkanus          AGC---CGAT ACCCGGGGCA G---GGCAGT CCTGGCGGCA ACCGCTACCC ACCCCAG--- 
Atelerix albiventris             AGC---CGAT ATCCTGGGCA G---GGCAGT TCTGGCAGCA ACCGCTACCC ACCCCAG--- 
Ateles paniscus                  AGC---CGAT ACCCAGGCCA G---GGCAGC CCTGGAGGCA ACCGCTACCC ACCCCAG--- 
Babyrousa celebensis             AGC---CGAT ACCCAGGGCA G---GGTAGT CCTGGAGGCA ACCGCTATCC ACCCCAG--- 
Balaenoptera edeni_Balaenopter   AGC---CGAT ACCCAGGACA G---GGCAGT CCTGGAGGCA ACCGCTATCC ACCCCAG--- 
Balaenoptera physalus            AGC---CGAT ACCCAGGACA G---GGCAGT CCTGGAGGCA ACCGCTATCC ACCCCAG--- 
Balaenoptera Spp. consensus      AGC---CGAT ACCCAGGACA G---GGCAGT CCTGGAGGCA ACCGCTATCC ACCCCAG--- 
Bassariscus astutus_Bassariscu   AGC---CGAT ACCCAGGGCA G---GGCAGT CCTGGAGGCA ACCGCTACCC ACCCCAG--- 
Bettongia penicillata ogilbyi    AGCAACCGCT ACCCAGGACA GCCTGGTAGC CCTGGAGGCA ACAGATACCC ---------- 
Brachyteles arachnoides          AGC---CGAT ACCCAGGCCA G---GGCAGC CCTGGAGGCA ACCGCTACCC ACCCCAG--- 
Bradypus variegatus              AGC---CGAT ACCCAGGGCA G---GGAAGT CCTGGAGGCA ACCGCTACCC ACCCCAG--- 
Cabassous unicinctus             AGC---CGAT ACCCGGGCCA G---GGGAGT CCTGGAGGCA ACCGCTACCC GCCCCAG--- 
Caperea marginata                AGC---CGAT ACCCAGGACA G---GGCAAT CCTGGAGGCA ACCGCTATCC ACCCCAG--- 
Caracal caracal                  AGC---CGGT ACCCGGGACA G---GGCAGT CCTGGAGGCA ACCGTTACCC ACCCCAG--- 
Castor canadensis                AGC---CGAT ACCCTGGGCA G---GGGAGT CCTGGAGGCA ACCGCTACCC ACCTCAA--- 
Catagonus wagneri                AGC---CGGT ACCCGGGGCA G---GGTAGT CCTGGAGGCA ACCGCTATCC ACCCCAG--- 
Cephalopachus bancanus           AGC---CGAT ACCCGGGGCA G---GGCAGC CCTGGAGGCA ACCGCTATCC ACCCCAG--- 
Cercartetus concinnus            AGCAACCGCT ACCCAGGCCA GCCTGGTAGC CCCGGAGGCA ACCGATACCC ---------- 
Chaetophractus vellerosus        AGC---CGGT ACCCGGGCCA G---GGGAGT CCTGGAGGCA ACCGCTACCC ACCCCAG--- 
Chiropotes chiropotes sagulata   AGC---CGAT ACCCAGGCCA G---GGCAGC CCTGGAGGCA ACCGCTACCC ACCCCAG--- 
Chiropotes israelita             AGC---CGAT ACCCAGGCCA G---GGCAGC CCTGGAGGCA ACCGCTACCC ACCCCAG--- 
Chiropotes satanas               AGC---CGAT ACCCAGGCCA G---GGCAGC CCTGGAGGCA ACCGCTACCC ACCCCAG--- 
Choloepus didactylus             AGC---CGAT ACCCAGGGCA G---GGGAGT CCTGGAGGCA ACCGCTACCC ACCCCAG--- 
Choloepus didactylus 96InsG      AGC---CGAT ACCCAGGGCA G---GGGAGT CCTGGAGGCA ACCGCTACCC ACCCCAG--- 
Choloepus hoffmanni              AGC---CGAT ACCCAGGGCA G---GGGAGT CCTGGAGGCA ACCGCTACCC ACCCCAG--- 
Chrysochloris asiatica           AGC---CGAT ACCCAGGGCA G---GGGAGT CCTGGAGGCA ACCGCTATCC ACCCCAA--- 
Chrysocyon brachyurus            AGC---CGAT ACCCAGGCCA G---GGTAGC CCTGGAGGCA ACCGCTACCC ACCCCAG--- 
Condylura cristata               AGC---CGAT ACCCCGGCCA G---GGCAGT CCTGGAGGTA ACCGCTATCC ACCCCAG--- 
Corynorhinus rafinesquii         AGC---CGAT ACCCGGGGCA G---GGAAGT CCCGGAGGCA ACCGCTACCC ACCCCAG--- 
Corynorhinus townsendii          AGC---CGAT ACCCGGGGCA G---GGAAGT CCCGGAGGCA ACCGCTACCC ACCCCAG--- 
Craseonycteris thonglongyai      AGC---AGAT ACCCAGGGCA C---GGCAGC CCTGGAGGCA ACCGTTACCC ACCCCAG--- 
Cricetomys gambianus_Cricetomy   AGC---CGAT ACCCCGGGCA G---GGCAGC CCTGGAGGGA ACCGTTACCC ACCTCAG--- 
Cricetulus griseus               AGC---CGAT ACCCTGGGCA G---GGCAGC CCTGGAGGCA ACCGTTACCC ACCTCAG--- 
Cricetulus migratorius           AGC---CGAT ACCCTGGGCA G---GGCAGC CCTGGAGGCA ACCGTTACCC ACCTCAG--- 
Crocidura russula                AGT---CGAT ACCCCAGCCA G---GGCAGT CCCGGGAGCA ACCGCTACCC ACCCCAA--- 
Crocuta crocuta                  AGC---CGGT ACCCGGGGCA G---GGCAGT CCCGGAGGCA ACCGCTACCC ACCCCAG--- 
Cryptomys damarensis             AGC---CGTT ACCCATCCCA C------AGC ---GGGGGCA ACTGGGGCCA GCCCCAT--- 
Cryptoprocta ferox               AGC---CGGT ACCCGGGGCA G---GGCAGT CCCGGAGGCA ACCGCTACCC ACCCCAG--- 
Ctenodactylus gundi              AGC---CGAT ACCCTTCCCA A------GGC ---GGAGGCA CCTGGGGCCA GCCTCAT--- 
Cyclopes didactylus 4OR          AGC---CGAT ACCCCGGGCA G---GGGAGT CCTGGAGGCA ACCGCTACCC ACCCCAG--- 
Cyclopes didactylus 5OR          AGC---CGAT ACCCCGGGCA G---GGGAGT CCTGGAGGCA ACCGCTACCC ACCCCAG--- 
Cynocephalus volans              AGC---CGAT ACCCGGGCCA G---GGCAGC CCTGGAGGCA ACCGCTACCC ACCCCAG--- 
Cynopterus brachyotis            AGC---CGAT ACCCAGGGCA G---GGGAGT CCTGGAGGCA ACCGCTACCC ACCCCAG--- 
Cynopterus sphinx                AGC---CGAT ACCCAGGGCA G---GGGAGT CCTGGAGGCA ACCGCTACCC ACCCCAG--- 
Cystophora cristata              AGC---CGAT ACCCAGGGCA G---GGCAGT CCTGGAGGCA ACCGCTACCC ACCCCAG--- 
Dasyprocta punctata              AGC---CGTT ACCCATCCCA C------AGT ---GGGGGCA CCTGGGGCCA GCCCCAT--- 
Dasypus novemcinctus             AGC---CGGT ACCCGGGCCA G---GGCAGC CCTGGGGGCA ACCGCTACCC GCCCCAG--- 
Dasyurus hallucatus              AGCAACCGCT ACCCAGGCCA GCCTGGTAGT GCCGGAGGCA ACCGATACCC ---------- 
Dasyurus viverrinus              AGCAACCGCT ACCCAGGCCA GCCCGGTAGT GCCGGAGGCA ACCGATACCC ---------- 
Daubentonia madagascariensis     AGC---CGAT ACCCGGGGCA G---GGCAGC CCTGGAGGCA ACCGCTACCC ACCCCAG--- 
Delphinapterus leucas            AGC---CGAT ACCCAGGACA G---GGCAGT CCTGGAGGCA ACCGCTATCC ACCCCAG--- 
Dendrolagus matschiei            AGCAACCGCT ACCCAGGCCA GCCTGGTAGC CCTGGAGGCA ACCGATACCC ---------- 
Dicotyles tajacu                 AGC---CGGT ACCCGGGGCA G---GGTAGT CCTGGAGGCA ACCGCTATCC ACCCCAG--- 
Didelphis virginiana             --CAACCGCT ATCCCGGCCA GTCTGGA--- ---------- ---------- ---------- 
Distoechurus pennatus            AGCAACCGCT ACCCAGGCCA GCCTGGTAGC CCTGGAGGCA ACCGCTACCC ---------- 
Dromiciops bozinovici            AGCAACCGCT ACCCAGCTCA GCCTGGTGGT GCTGGAGGCA ACCGATACCC ---------- 
Dromiciops gliroides             AGCAACCGCT ACCCAGCCCA GCCTGGTGGT GCTGGAGGCA ACCGATACCC ---------- 
Echinops telfairi                AGC---CGAT ACCCGGGCCA G---GGGAGC CCTGGAGGCA ACCGCTACCC ACCTCAG--- 
Eidolon dupreanum                AGC---CGAT ACCCAGGGCA G---GGGAGT CCTGGAGGCA ACCGCTACCC ACCCCAG--- 
Eidolon helvum                   AGC---CGAT ACCCAGGGCA G---GGGAGT CCTGGAGGCA ACCGCTACCC ACCCCAG--- 
Elephantulus edwardii            AGC---CGAT ACCCAGGG-- -------AGT CCTGGAGGCA ACCGTTACCC ACCGCAG--- 
Elephas maximus                  AGC---CGAT ACCCGGGGCA G---GGGAGT CCTGGAGGCA ACCGCTACCC ACCTCAG--- 
Eonycteris spelaea               AGC---CGAT ACCCGGGGCA G---GGGAGT CCTGGAGGCA ACCGCTACCC ACCGCAA--- 
Erignathus barbatus              AGC---CGAT ACCCAGGGCA G---GGCAGT CCTGGAGGCA ACCGCTACCC ACCCCAG--- 
Erinaceus europaeus              AGC---CGAT ATCCTGGGCA G---GGCAGT TCTGGCAGCA ACCGCTACCC ACCCCAG--- 
Eschrichtius robustus            AGC---CGAT ACCCAGGACA G---GGCAGT CCTGGAGGCA ACCGCTATCC ACCCCAG--- 
Eubalaena japonica_Eubalaena a   AGC---CGAT ACCCAGGACA G---GGCAGT CCTGGAGGCA ACCGCTATCC ACCCCAG--- 
Euphractus sexcinctus            AGC---CGGT ACCCGGGCCA G---GGGAGT CCTGGAGGCA ACCGCTACCC ACCGCAG--- 
Family Bovidae consensus         AGC---CGAT ACCCRGGACA G---GGCAGT CCTGGAGGCA ACCGYTATCC AYCTCAG--- 
Family Canidae consensus         AGC---CGAT ACCCAGGCCA G---GGTAGC CCTGGAGGYA ACCGCTACCC ACCCCAG--- 
Family Cebidae consensus         AGC---CGAT ACCCAGGCCA G---GGCAGY CCTGGAGGCA ACCGSTACCC ACCMCAG--- 
Family Cervidae consensus        AGC---CGAT ACCCGGGACA G---GGAAGT CCTGGAGGCA ACCGCTATCC ACCTCAG--- 
Family Cheirogaleidae            AGC---CGAT ACCCGGGGCA G---GGCAGC CCTGGAGGCA ACCGMTACCC ACCBCAG--- 
Family Delphinidae consensus     AGC---CGAT ACCCAGGACA G---GGCAGT CCTGGAGGCA ACCGCTATCC ACCCCAG--- 
Family Dipodidae consensus       AGC---MGAT ACCCWGGVCA G---RGYAAC CCTGGAGGCA AYCGTTAYCC GCCCCAR--- 
Family Giraffidae consensus      AGC---CGAT ACCCAGGACA G---GGCAGT CCTGGAGGCA ACCGCTATCC GCCTCAG--- 
Family Heteromyidae consensus    AGT---CGAT ACCCAGGGCA R---GGGAGC CCTGGAGGCA ACCGATACCM MCCTCAG--- 
Family Indriidae consensus       AGC---CGAT ACCCGGGGCA R---GGCAGC CCTGGAGGCA ACCGCTACCC ACCYCAG--- 
Family Iniidae consensus         AGC---CGAT ACCCAGGACA G---GGCAGT CCTGGAGGCA ACCGCTATCC ACCCCAG--- 
Family Lemuridae                 AGY---CGAT ACCCRGGGCA R---GGCAGC CCTGGAGGCA ACCGMTACCC ACCCCAG--- 
Family Leporidae consensus       AGC---CGGT ACCCSGGTCA G---GGCAGC CCTGGAGGCA ACCGCTACCC GCCCCAG--- 
Family Otariidae consensus       AGC---CGAT ACCCAGGGCA G---GGCAGT CCTGGAGGCA ACCGCTACCC ACCCCAG--- 
Family Phocidae consensus 1      AGC---CGAT ACCCAGGGCA G---GGCAGT CCTGGAGGCA ACCGCTACCC ACCCCAG--- 
Family Phocidae consensus 2      AGC---CGAT ACCCAGGGCA G---GGCAGT CCTGGAGGCA ACCGCTACCC ACCCCAG--- 
Family Phocidae consensus 3      AGC---CGAT ACCCAGGGCA G---GGCAGT CCTGGAGGCA ACCGCTACCC ACCCCAG--- 
Family Phocoenidae consensus     AGC---CGAT ACCCAGGACA G---GGCAGT CCTGGAGGCA ACCGCTATCC ACCCCAG--- 
Family Phyllostomidae consensu   VRSAGCCGAT ACCCRGGRCA G---GGRAGT CCTGGMGGCA RCCGCTACCC AYCCCAG--- 
Family Physeteridae              AGC---CGAT ACCCAGGACA G---GGCAGT CCTGGAGGCA ACCGCTATCC ACCCCAG--- 
Family Rhinocedontidae consens   AGC---CGAT ACCCAGGGCA G---GGCAGT CCTGGAGGCA ACCGCTACCC ACCSCAG--- 
Family Spalacidae consensus      AGC---MGAT ACCCTGGRCA R---RGCAGC CCTGGAGGCA ACCGTTAYCC RCCRCAG--- 
Family Ursidae consensus         AGC---CGAT ACCCMGGGCA G---GGCAGY CCYGGAGGCA ACCGCTACCC ACCCCAG--- 
Family Ziphiidae consensus       AGC---CGAT ACCCAGGACA G---GGCAGT CCTGGAGGCA ACCGCTATCC ACCCCAG--- 
Galago demidoff                  AGC---CGAT ACCCGGGGCA G---GGCAGC CCTGGAGGCA ACCGCTACCC ACCCCAG--- 
Galago moholi                    AGC---CGAT ACCCGGGGCA G---GGCAGC CCTGGAGGCA ACCGCTACCC ACCCCAG--- 
Galago senegalensis              AGC---CGAT ACCCGGGGCA G---GGCAGC CCTGGAGGCA ACCGCTACCC ACCCCAG--- 
Galemys pyrenaicus               AGC---CGAT ACCCGGGGCA G---GGCAGT TCTGGAGGTA ACCGCTACCC ACCCCAA--- 
Galeopterus variegatus           AGC---CGAT ACCCGGGCCA G---GGCAGC CCTGGAGGCA ACCGCTACCC ACCCCAG--- 
Genetta genetta                  AGC---CGGT ACCCAGGGCA G---GGCAGT CCTGGAGGCA ACCGCTACCC ACCCCAG--- 
Genus Alouatta consensus         AGC---CGAT ACCCAGGCCA G---GGCAGC CCTGGAGGCA ACCGCTACCC ACCCCAG--- 
Genus Ateles consensus           AGC---CGAT ACCCAGGCCA G---GGAAGC CCTGGAGGCA ACCGCTACCC ACCCCAG--- 
Genus Cacajao consensus          AGC---CGAT ACCCAGGCCA G---GGCAGC CCTGGAGGCA ACCGCTACCC ACCCCAG--- 
Genus Callicebus consensus       AGC---CGAT ACCCAGGCCA G---GGCAGC CCTGGAGGCA ACCGCTACCC ACCCCAG--- 
Genus Camelus consensus          AGC---CGAT ACCCAGGGCA G---GGCAGT CCTGGAGGCA ACCGCTATCC ACCCCAG--- 
Genus Eptesicus consensus        AGC---CGAT ACCCRGGGCA G---GGAAGT CCCGGAGGCA ACCGATACCC ACCCCAG--- 
Genus Equus consensus            AGC---CGAT ACCCCGGGCA G---GGCAGT CCTGGAGGCA ACCGCTACCC ACCCCAG--- 
Genus Hipposideros consensus     AGC---CGAT ACCCTGGGCA G---GGCAGT CCTGGAGGCA ACCGCTACCC ACCCCAG--- 
Genus Hylobates consensus        AGC---CGAT ACCCGGGGCA G---GGCAGC CCTGGAGGCA ACCGATACCC ACCTCAG--- 
Genus Lama consensus             AGC---CGAT AYCCAGGGCA G---GGCAGT CCTGGAGGCA ACCGCTATCC ACCCCAG--- 
Genus Manis consensus            AGC---CGAT ACCCRGGGCA G---GGCAGT CCTGGRGGCA ACCGCTACCC ACCCCAG--- 
Genus Molossus consensus         AGC---CGAT ACCCAGGGCA G---GGAAGT CCTGGAGGCA ACCGCTACCC ACCCCAG--- 
Genus Moschus consensus          AGC---CGAT ACCCGGGACA G---GGCAGT CCTGGAGGCA ATCGCTATCC ACCTCAG--- 
Genus Myotis consensus 1         AGC---CGAT ACCCGGGGCA G---GGTAGT CCTGGAGGCA ACCGCTACCC ACCCCAG--- 
Genus Myotis consensus 2         AGC---CGAT ACCCGGGGCA G---GGWAGT CCTGGAGGCA ACCGCTACCC ACCCCAG--- 
Genus Nomascus consensus         AGC---CGAT ACCCGGGGCA G---GGCAGC CCTGGAGGCA ACCGATACCC ACCTCAG--- 
Genus Peromyscus consensus       AGC---CGAT ACCCTGGGCA G---GGCAGC CCKGGGGGCA ACCGTTACCC ACCTCAR--- 
Genus Pithecia consensus         AGC---CGAT ACCCAGGCCA G---GGCAGC CCTGGAGGCA ACCGCTACCC ACCCCAG--- 
Genus Pteropus consensus         AGC---CGAT ACCCGGGGCA G---GGGAGT CCTGGAGGCA ACCGCTACCC ACCCCAG--- 
Genus Rhinolophus consensus      AGC---CGAT ACCCGGGACA G---GGCART CCTGGAGGCA ACCGCTACCC ACCCCAG--- 
Genus Vicugna consensus          AGC---CGAT ATCCAGGGCA G---GGCAGT CCTGGAGGCA ACCGCTATCC ACCCCAG--- 
Geomys bursarius                 AGT---CGAT ACCCAGGCCA G---GGGAGT CCTGGAGGCA ACCGATACCC ACCTCAG--- 
Gorilla beringei                 AGC---CGAT ACCCGGGGCA G---GGCAGC CCTGGAGGCA ACCGCTACCC ACCTCAG--- 
Gorilla gorilla                  AGC---CGAT ACCCGGGGCA G---GGCAGC CCTGGAGGCA ACCGCTACCC ACCTCAG--- 
Gracilinanus agilis              --CAACCGTT ATCCTGGCCA GTCTGGA--- ---------- ---------- ---------- 
Grammomys surdaster              AGC---CGGT ACCCTGGGCA G---GGAAGC CCTGGAGGCA ACCGTTATCC ACCTCAG--- 
Gulo gulo                        AGC---CGAT ACCCAGGGCA G---GGCAGT CCTGGAGGCA ACCGCTACCC ACCCCAG--- 
Gymnobelideus leadbeateri        ACCGCTATCC AGGCCAGCCT GGTAGCCCTG GAGGCAATCG ATACCC---- ---------- 
Helogale parvula                 AGC---CGGT ACCCGGGGCA G---GGCAGT CCCGGAGGCA ACCGCTATCC GCCCCAG--- 
Herpestes javanicus              AGC---CGGT ACCCGGGGCA G---GGCAGT CCCGGAGGCA ACCGCTACCC GCCCCAG--- 
Herpestes javanicus auropuncta   AGC---CGGT ACCCGGGGCA G---GGCAGT CCCGGAGGCA ACCGCTACCC GCCCCAG--- 
Hexaprotodon liberiensis         AGC---CGAT ACCCGGGACA G---GGCAGT CCTGGAGGCA ATCGCTATCC ACCGCAG--- 
Hippopotamus amphibius           AGC---CGAT ACCCGGGACA G---GGCAGT CCTGGAGGCA ATCGCTATCC ACCGCAG--- 
Homo sapiens M129                AGC---CGAT ACCCGGGGCA G---GGCAGC CCTGGAGGCA ACCGCTACCC ACCTCAG--- 
Homo sapiens V129                AGC---CGAT ACCCGGGGCA G---GGCAGC CCTGGAGGCA ACCGCTACCC ACCTCAG--- 
Hoolock leuconedys               AGC---CGAT ACCCGGGGCA G---GGCAGC CCTGGAGGCA ACCGATACCC ACCTCAG--- 
Hyaena hyaena                    AGC---CGGT ACCCAGGGCA G---GGCAGT CCCGGGGGCA ACCGCTACCC ACCCCAG--- 
Hylomys suillus                  AGC---CGTT ACCCTCCTCA G------AGT ---GGTGGAA GCTGGGGTCA GCCCCAT--- 
Hylomyscus alleni                AGC---CGAT ACCCTGGGCA G---GGAAGC CCTGGAGGCA ACCGTTACCC ACCTCAG--- 
Hystrix brachyura                AGC---CGAT ACCCTTCCCA C------AGT ---GGGGGCA CCTGGGGCCA GCCCCAC--- 
Hystrix cristata                 AGC---CGAT ACCCTTCCCA C------AGT ---GGGGGCA CCTGGGGCCA GCCCCAC--- 
Ia io                            AGC---CGAT ACCCGGGGCA G---GGAAGT CCTGGAGGCA ACCGCTACCC ACCCCAG--- 
Infraorder Hystricognathi cons   AGC---CGTT ACCCATCCCA Y---GGTAGY ---GGGGGBA MBTGGGGYCA GCCVCAT--- 
Lagorchestes hirsutus            AGCAACCGCT ACCCAGGCCA GCCTGGTAGC CCTGGAGGCA ACCGATACCC ---------- 
Lagothrix lagotricha             AGC---CGAT ACCCAAGCCA G---GGCAGC CCTGGAGGCA ACCGCTACCC ACCCCAG--- 
Lasiurus borealis                AGC---CGAT ACCCTGGGCA G---GGAAGT CCTGGAGGCA ACCGCTACCC ACCCCAG--- 
Lasiurus cinereus                AGC---CGAT ACCCTGGGCA G---GGAAGT CCCGGAGGCA ACCGCTACCC ACCCCAG--- 
Lemur catta                      AGC---CGAT ACCCGGGGCA G---GGCAGC CCTGGAGGCA ACCGCTACCC ACCCCAG--- 
Lepilemur ankaranensis _Lepile   AGC---CGAT ACCCCGGGCA G---GGCAGC CCTGGAGGCA ACCGCTACCC ACCCCAG--- 
Lepilemur ruficaudatus           AGC---CGAT ACCCCGGGCA G---GGCAGC CCTGGAGGCA ACCGCTACCC ACCCCAG--- 
Lepilemur septentrionalis        AGC---CGAT ACCCCGGGCA G---GGCAGC CCTGGAGGCA ACCGCTACCC ACCCCAG--- 
Leptonychotes weddellii          AGC---CGAT ACCCAGGGCA G---GGCAGT CCTGGAGGCA ACCGCTACCC ACCCCAG--- 
Lophiomys imhausi                AGCAACCGCC ACCCATCTCA G---GGT--- ---GGTGGCA CATGGGGGCA GCCCCAT--- 
Loris lydekkerianus              AGC---CGAT ACCCAGGGCA A---GGCAGC CCTGGAGGCA ACCGCTACCC ACCCCAG--- 
Loris tardigradus                AGC---CGAT ATCCAGGGCA A---GGCAGC CCTGGAGGCA ACCGCTACCC ACCCCAG--- 
Loxodonta africana               AGC---CGAT ACCCGGGGCA G---GGGAGT CCTGGAGGCA ACCGCTACCC ACCTCAG--- 
Lynx pardinus                    AGC---CGGT ACCCGGGGCA G---GGCAGT CCTGGAGGCA ACCGTTACCC ACCCCAG--- 
Macroglossus sobrinus            AGC---CGAT ACCCGGGGCA G---GGGAGT CCTGGAGGCA ACCGCTACCC ACCCCAG--- 
Macropus eugenii                 AGCAACCGCT ACCCAGGCCA GCCTGGTAGC CCTGGAGGCA ACCGATACCC ---------- 
Macropus fuliginosus             AGCAACCGCT ACCCAGGCCA GCCTGGTAGC CCTGGAGGCA ACCGATACCC ---------- 
Macropus giganteus               AGCAACCGCT ACCCAGGCCA GCCTGGTAGC CCTGGAGGCA ACCGGTACCC ---------- 
Macropus irma                    AGCAACCGCT ACCCAGGCCA GCCTGGTAGC CCTGGAGGCA ACCGATACCC ---------- 
Macropus robustus                AGCAACCGCT ACCCAGGCCA GCCTGGTAGC CCTGGAGGCA ACCGATACCC ---------- 
Macropus rufogriseus             AGCAACCGCT ACCCAGGCCA GCCTGGTAGC CCTGGAGGCA ACCGATACCC ---------- 
Macropus rufus                   AGCAACCGCT ACCCAGGCCA GCCTGGTAGC CCTGGAGGCA ACCGATACCC ---------- 
Macroscelides proboscideus       AGC---CGAT ACCCAGGGCA G---GGCAGT CCTGGAGGCA ACCGTTACCC ACCCCAG--- 
Macrotis lagotis                 AGCAACCGCT ACCCTGGCCA GCCAGGTAGC CCTGGAGGCA ACCGATATCC ---------- 
Macrotus californicus            AGC---CGGT ACCCGGGGCA G---GGAAGT CCTGGAGGCA ACCGCTACCC ACCCCAG--- 
Mastacomys fuscus                AGC---CGGT ACCCTGGGCA G---GGAAGC CCTGGAGGCA ACCGTTACCC ACCTCAG--- 
Mastomys coucha                  AGC---CGAT ACCCTGGGCA G---GGAAGC CCTGGAGGCA ACCGTTACCC ACCTCAG--- 
Mastomys natalensis              AGC---CGAT ACCCTGGGCA G---GGAAGC CCTGGAGGCA ACCGTTACCC ACCTCAG--- 
Maxomys surifer                  AGC---CGGT ACCCTGGGCA G---GGAAGC CCTGGAGGCA ACCGTTACCC ACCCCAG--- 
Megaderma lyra                   AGC---CGAT ACCCAGGGCA G---GGCAGT CCTGGAGGCA ACCGCTACCC ACCCCAG--- 
Megaptera novaeangliae           AGC---CGAT ACCCAGGACA G---GGCAGT CCTGGAGGCA ACCGCTATCC ACCCCAG--- 
Mephitis mephitis                AGC---CGAT ACCCAGGGCA G---GGCAGT CCTGGAGGCA ACCGCTACCC ACCCCAG--- 
Meriones libycus                 AGC---CGGT ACCCTGGGCA G---GGAAGC CCTGGAGGCA ACCGCTACCC TCCTCAG--- 
Meriones meridianus              AGC---CGGT ACCCTGGGCA G---GGAAGC CCTGGAGGCA ACCGCTACCC TCCTCAG--- 
Meriones unguiculatus            AGC---CGGT ACCCTGGGCA G---GGAAGC CCTGGAGGCA ACCGCTACCC TCCTCAG--- 
Mesocricetus auratus             AGC---CGAT ACCCTGGGCA G---GGCAGC CCTGGAGGCA ACCGTTACCC ACCTCAG--- 
Mesocricetus brandti             AGC---CGAT ACCCTGGGCA G---GGCAGC CCTGGAGGCA ACCGTTACCC ACCTCAG--- 
Microgale talazaci               AGC---CGAT ACCCCGGCCA G---GGGAGC CCTGGAGGCA ACCGCTACCC ACCCCAG--- 
Micronycteris hirsuta            AGC---CGAT ACCCAGGGCA G---GGAAGT CCTGGAGGCA ACCGCTACCC ACCCCAG--- 
Microtus gerbei                  ------NNNN NNNNNNNNNN N---NNNNNN NNNNNNNNNN NNNNNNNNCC ACCTCAG--- 
Miniopterus natalensis           AGC---CGAT ACCCAGGGCA G---GGATAT CCTGGAGGCA ACCGTTACCC ACCCCAG--- 
Miniopterus schreibersii         AGC---CGAT ACCCAGGGCA G---GGATAT CCTGGAGGCA ACCGTTACCC ACCCCAG--- 
Monodelphis domestica            --CAACCGCT ATCCTGGCCA GTCTGGA--- ---------- ---------- ---------- 
Monodelphis domestica S153       --CAACCGCT ATCCTGGCCA GTCTGGA--- ---------- ---------- ---------- 
Monodon monoceros                AGC---CGAT ACCCAGGACA G---GGCAGT CCTGGAGGCA ACCGCTATCC ACCCCAG--- 
Mormoops blainvillei             AGC---CGAT ACCCAGGGCA G---GGAAGT CCTGGAGGCA ACCGCTACCC ACCCCAG--- 
Mungos mungo                     AGC---CGGT ACCCGGGGCA G---GGCAGT CCCGGAGGCA ACCGCTACCC GCCCCAG--- 
Murina aurata feae               AGC---CGAT ACCCAGGGCA G---GGAAGT CCTGGAGGCA ACCGCTACCC ACCCCAG--- 
Mus cervicolor                   AGC---CGGT ATCCCGGGCA G---GGAAGC CCTGGAGGCA ACCGTTACCC ACCTCAG--- 
Mus cookii                       AGC---CGGT ATCCCGGGCA G---GGAAGC CCTGGAGGCA ACCGTTACCC ACCTCAG--- 
Mus minutoides                   AGC---CGGT ACCCTGGGCA G---GGAAGC CCTGGAGGCA ACCGTTACCC ACCTCAG--- 
Mus musculus                     AGC---CGGT ATCCCGGGCA G---GGAAGC CCTGGAGGCA ACCGTTACCC ACCTCAG--- 
Mus musculus castaneus           AGC---CGGT ATCCCGGGCA G---GGAAGC CCTGGAGGCA ACCGTTACCC ACCTCAG--- 
Mus musculus F108 V189           AGC---CGGT ATCCCGGGCA G---GGAAGC CCTGGAGGCA ACCGTTACCC ACCTCAG--- 
Mus musculus musculus_Mus musc   AGC---CGGT ATCCCGGGCA G---GGAAGC CCTGGAGGCA ACCGTTACCC ACCTCAG--- 
Mus pahari                       AGC---CGGT ACCCCGGGCA G---GGGAGC CCTGGAGGCA ACCGTTATCC ACCTCAG--- 
Mus Spp. consensus               AGC---CGGT ATCCCGGGCA G---GGAAGC CCTGGAGGCA ACCGTTACCC ACCTCAG--- 
Myodes glareolus                 AGC---CGAT ACCCTGGGCA G---GGCAGC CCTGGAGGCA ACCGGTACCC ACCTCAG--- 
Myodes glareolus M109            AGC---CGAT ACCCTGGGCA G---GGCAGC CCTGGAGGCA ACCGGTACCC ACCTCAG--- 
Myodes Spp. consensus            AGC---CGAT ACCCTGGGCA G---GGCAGC CCTGGAGGCA ACCGGTACCC ACCTCAG--- 
Myotis brandtii                  AGC---CGAT ACCCGGGGCA G---GGTAGT CCTGGAGGCA ACCGCTACCC ACCCCAG--- 
Myotis davidii                   AGC---CGAT ACCCGGGGCA G---GGTAGT CCTGGAGGCA ACCGCTACCC ACCCCAG--- 
Myotis lucifugus                 AGC---CGAT ACCCGGGGCA G---GGTAGT CCTGGAGGCA ACCGCTACCC ACCCCAG--- 
Myotis vivesi                    AGC---CGAT ACCCGGGGCA G---GGTAGT CCTGGAGGCA ACCGCTACCC ACCCCAG--- 
Myrmecobius fasciatus            AGCAACCGCT ACCCAGGCCA GCCCGGT--- ------GGCA ACCGCTACCC ---------- 
Myrmecophaga tridactyla          AGC---CGAT ACCCAGGGCA G---GGGAGT CCTGGAGGCA ACCGCTACCC ACCCCAG--- 
Nasua narica                     AGC---CGAT ACCCAGGGCA G---GGCAGT CCTGGAGGCA ACCGCTACCC ACCCCAG--- 
Nasua nasua                      NNN---NNNN NNNNNNNNNN NNNNNNNNNN NNNNNNNNNN NNNNNNNNNN NNNNNNN--- 
Neotoma lepida                   AGC---CGAT ACCCTGGGCA G---GGCAGC CCTGGAGGCA ACCGTTACCC ACCTCAG--- 
Noctilio leporinus               AGC---CGAT ACCCGGGACA G---GGAAGT CCTGGAGGCA ACCGCTATCC ACCCCAG--- 
Notoryctes typhlops              AGCAACCGAT ACCCAGGCCA GTCTGGTAGT CCCGGAGGCA ACAGATACCC C--------- 
Nyctalus aviator                 AGC---CGGT ACCCGGGGCA G---GGAAGT CCCGGAGGCA ACCGCTACCC ACCCCAG--- 
Nycticebus coucang_Nycticebus    AGC---CGAT ACCCAGGGCA A---GGCAGC CCTGGAGGCA ACCGCTACCC ACCCCAG--- 
Nycticebus pygmaeus              AGC---CGAT ACCCAGGGCA A---GGCAGC CCTGGAGGCA ACCGCTACCC ACCCCAG--- 
Nycticeius humeralis             AGC---CGAT ATCCTGGGCA G---GGAAGT CCCGGAGGCA ACCGCTACCC ACCCCAG--- 
Ochotona curzoniae               AGC---CGAT ACCCGGGTCA G---GGCAGC CCGGGAGGCA ACCGCTACCC ACCCCAG--- 
Ochotona princeps                AGC---CGAT ACCCGGGTCA G---GGCAGC CCAGGAGGCA ACCGTTACCC ACCCCAG--- 
Odobenus rosmarus                AGC---CGAT ACCCAGGGCA G---GGCAGT CCTGGAGGCA ACCGCTACCC ACCCCAG--- 
Odobenus rosmarus divergens      AGC---CGAT ACCCAGGGCA G---GGCAGT CCTGGAGGCA ACCGCTACCC ACCCCAG--- 
Ondatra zibethicus               AGC---CGAT ACCCTGGGCA G---GGCAGC CCTGGGGGCA ACCGTTACCC ACCTCAG--- 
Onychomys torridus               AGC---CGAT ACCCTGGGCA G---GGCAGC CCTGGAGGCA ACCGATACCC ACCTCAG--- 
Order Hyracoidea consensus       AGC---CGGT ACCCAGGGCA G---GGGAGT CCTGGAGGTA ACCGCTACCC ACCCCAA--- 
Order Sirenia consensus          AGC---CGAT ACCCRGGGCA G---GGGAGT CCTGGAGGTA ACCGCTACCC ACCCCAG--- 
Ornithorhynchus anatinus         --CAACCGCT ACCCGGGCCA GCCG------ ------GCCA ACCCC----- ---------- 
Orycteropus afer                 AGC---CGGT ATCCAGGGCA G---GGGAGT CCTGGCGGCA ACCGCTACCC ACCCCAG--- 
Oryctolagus cuniculus            AGC---CGGT ACCCGGGTCA G---AGCAGC CCTGGAGGCA ACCGCTACCC ACCCCAG--- 
Otolemur crassicaudatus          AGC---CGAT ACCCGGGGCA G---GGCAGC CCTGGAGGCA ACCGCTACCC ACCCCAG--- 
Otolemur garnettii               AGC---CGAT ACCCGGGGCA G---GGCAGC CCTGGAGGCA ACCGCTACCC ACCCCAG--- 
Pachyuromys duprasi              AGC---CGGT ACCCTGGGCA G---GGAAGC CCTGGAGGCA ACCGTTACCC TCCTCAG--- 
Paguma larvata                   AGC---CGGT ACCCGGGGCA G---GGCAGT CCTGGAGGCA ACCGCTACCC GCCCCAG--- 
Pan troglodytes                  AGC---CGAT ACCCGGGGCA G---GGCAGC CCTGGAGGCA ACCGCTACCC ACCTCAG--- 
Pan troglodytes_Pan paniscus     AGC---CGAT ACCCGGGGCA G---GGCAGC CCTGGAGGCA ACCGCTACCC ACCTCAG--- 
Paradoxurus hermaphroditus       AGC---CGGT ACCCGGGGCA G---GGCAGT CCTGGAGGCA ACCGCTACCC GCCCCAG--- 
Pedetes capensis                 AGC---CGAT ACCCTGGGCA G---GGCAGC CCTGGAGGCA ACCGCTACCC ACCCCAG--- 
Perameles nasuta                 AGCAATCGAT ACCCAGGCCA GCCAGGTAGC CCTGGAGGCA ACCGATATCC ---------- 
Perodicticus potto               AGC---CGAT ACCCAGGGCA G---GGCAGC CCTGGAGGCA ACCGCTACCC ACCCCAG--- 
Petauroides volans               AGCAACCGCT ACCCAGGCCA GGCTGGTAGC CCTGGAGGCA ACCGATACCC ---------- 
Petaurus breviceps               AGCAACCGCT ATCCAGGCCA GGCTGGTAGC CCTGGAGGCA ACCGATACCC ---------- 
Petrogale xanthopus              AGCAACCGCT ACCCAGGCCA GCCTGGTAGC CCTGGAGGCA ACCGATACCC ---------- 
Phacochoerus africanus           AGC---CGAT ACCCAGGGCA G---GGTAGT CCTGGAGGCA ACCGCTATCC ACCCCAG--- 
Phalanger gymnotis               AGCAACCGCT ACCCAGGCCA GCCTGGTAGC CCTGGAGGCA ACCGATACCC ---------- 
Phascogale tapoatafa _Phascoga   AGCAACCGCT ACCCAGGCCA GCCCGGTAGC GCTGGAGGCA ACCGATACCC ---------- 
Phascolarctos cinereus           AGCAACCGCT ACCCAGGCCA GCCTGGTAGC GCTGGAGGGA ACCGCTACCC ---------- 
Phodopus campbelli               AGC---CGAT ACCCTGGGCA G---GGCAGC CCTGGAGGCA ACCGTTACCC TCCTCAG--- 
Phodopus roborovskii             AGC---CGAT ACCCTGGGCA G---GGCAGC CCAGGAGGCA ACCGATACCC ACCTCAG--- 
Phodopus sungorus                AGC---CGAT ACCCTGGGCA G---GGCAGC CCTGGAGGCA ACCGTTACCC TCCTCAG--- 
Phyllotis vaccarum               AGC---CGAT ACCCTGGGCA G---AGCAAC CCTGGAAGCA ACCGTTACCC ACCTCAG--- 
Pipistrellus kuhlii              AGC---CGGT ACCCAGGGCA G---GGAAGT CCTGGAGGCA ACCGCTACCC ACCCCAG--- 
Pipistrellus kuhlii 4OR          AGC---CGGT ACCCAGGGCA G---GGAAGT CCTGGAGGCA ACCGCTACCC ACCCCAG--- 
Pipistrellus pipistrellus cons   AGC---CGAT ACCCGGGGCA G---GGAAGT CCCGGAGGCA ACCGCTACCC ACCCCAG--- 
Plecotus auritus                 AGC---CGAT ACCCGGGGCA G---GGAAGT CCGGGAGGCA ACCGCTACCC ACCCCAG--- 
Potamochoerus porcus             AGC---CGAT ACCCAGGGCA G---GGTAGT CCTGGAGGCA ACCGCTATCC ACCCCAG--- 
Potorous gilbertii               AGCAACCGCT ACCCAGGCCA GCCTGGTAGC CCTGGAGGCA ACCGATACCC ---------- 
Potos flavus                     AGC---CGAT ACCCAGGGCA G---GGCAGT CCTGGAGGCA ACCGCTACCC GCCCCAG--- 
Praomys delectorum               AGT---CGAT ACCCTGGGCA G---GGAAGC CCTGGAGGCA ACCGTTACCC ACCTCAG--- 
Prionailurus bengalensis eupti   AGC---CGGT ACCCGGGGCA G---GGCAGT CCTGGAGGCA ACCGTTACCC ACCCCAG--- 
Prionailurus iriomotensis        AGC---CGGT ACCCGGGGCA G---GGCAGT CCTGGAGGCA ACCGTTACCC ACCCCAG--- 
Prionailurus viverrinus          AGC---CGGT ACCCGGGGCA G---GGCAGT CCTGGAGGCA ACCGTTACCC ACCCCAG--- 
Procyon lotor                    AGC---CGAT ATCCAGGGCA G---GGCAGT CCTGGAGGCA ACCGCTACCC ACCCCAG--- 
Proteles cristata                AGC---CGGT ACCCGGGGCA G---GGCAGT CCCGGAGGCA ACCGCTACCC ACCCCAG--- 
Psammomys obesus                 AGC---CGGT ACCCTGGGCA G---GGAAGC CCTGGAGGCA ACCGCTACCC TCCTCAG--- 
Pseudocheirus occidentalis       AGCAACCGCT ATCCAGGCCA GGCTGGTAGC CCTGGAGGCA ATCGATACCC ---------- 
Pseudochirops archeri            AGCAACCGCT ATCCAGGCCA GGCTGGTAGC CCTGGAGGCA ACCGCTACCC ---------- 
Pseudochirops corinnae           AGCAACCGCT ATCCAGGCCA GGCTGGTAGC CCTGGAGGCA ACCGATACCC ---------- 
Pseudochirops cupreus            AGCAACCGCT ATCCAGGCCA GGCTGGTAGC CCTGGAGGCA ACCGATACCC ---------- 
Pseudomys desertor               AGC---CGGT ACCCTGGGCA G---GGAAGC CCTGGAGGCA ACCGTTACCC ACCTCAG--- 
Pseudomys fumeus                 AGC---CGGT ACCCTGGGCA G---GGAAGC CCTGGAGGCA ACCGTTACCC ACCTCAG--- 
Pteronotus parnellii             AGC---CGAT ACCCAGGGCA A---GGAAGT CCTGGAGGCA ACCGCTACCC ACCCCAG--- 
Pteropus medius                  AGC---CGAT ACCCGGGGCA G---GGGAGT CCTGGAGGCA ACCGCTACCC ACCCCAG--- 
Pteropus rufus                   AGC---CGAT ACCCGGGGCA G---GGGAGT CCTGGAGGCA ACCGCTACCC ACCCCAG--- 
Raphicerus campestris            AGC---CGAT ACCCAGGACA G---GGCAGT CCTGGAGGCA ACCGCTATCC ACCTCAG--- 
Rhombomys opimus                 AGC---CGGT ACCCTGGGCA G---GGAAGC CCTGGAGGCA ACCGCTACCC TCCTCAG--- 
Rhynchonycteris naso             AGC---CGAT ACCCGGGGCA G---GGAAGT CCTGGAGGCA ACCGCTATCC ACCCCAG--- 
Rousettus aegyptiacus            AGC---CGAT ACCCGGGGCA G---GGGAGT CCTGGAGGCA ACCGCTACCC ACCCCAA--- 
Rousettus aegyptiacus S102 V17   AGC---CGAT ACCCGGGGCA G---GGGAGT CCTGGAGGCA ACCGCTACCC ACCCCAA--- 
Rousettus leschenaultii          AGC---CGAT ACCCGGGGCA G---GGGAGT CCTGGAGGCA ACCGCTACCC ACCCCAA--- 
Rousettus madagascariensis       AGC---CGAT ACCCGGGGCA G---GGGAGT CCTGGAGGCA ACCGCTACCC ACCCCAA--- 
Saccopteryx bilineata            AGC---CGAT ACCCGGGGCA G---GGAAGT CCTGGAGGCA ACCGCTACCC ACCCCAG--- 
Saccopteryx leptura              AGC---CGAT ACCCGGGGCA G---GGAAGT CCTGGAGGCA ACCGCTACCC ACCCCAG--- 
Saimiri sciureus                 AGC---CGAT ACCCAGGCCA G---GGCAGC CCTGGAGGCA ACCGCTACCC ACCCCAG--- 
Sarcophilus harrisii             AGCAACCGCT ACCCAGGCCA GCCCGGTAGT GCCGGAGGCA ACCGATACCC ---------- 
Saxatilomys paulinae             AGC---CGGT ACCCTGGGCA G---GGGAGC CCTGGAGGCA ATCGTTACCC ACCTCAG--- 
Scalopus aquaticus               AGC---CGAT ATCCGGGGCA G---GGCAGT TCTGGAGGTA ACCGCTACCC ACCCCAG--- 
Setonix brachyurus               AGCAACCGCT ACCCAGGCCA GCCTGGTAGC CCTGGAGGCA ACCGATACCC ---------- 
Sigmodon fulviventer_Sigmodon    AGC---CGAT ACCCTGGGCA G---GGCAAC CCGGGAGGCA ACCGTTACCC ACCTCAG--- 
Sminthopsis crassicaudata        AGCAACCGCT ACCCAGGCCA GCCCGGTAGT GCTGGAAGCA ACCGATACCC ---------- 
Solenodon paradoxus woodi        AGC---CGGT ACCCGGGGCA G---GGCAGT CCTGGGGGCA ACCGATACCC ACCCCAA--- 
Sorex cinereus_Sorex araneus     AGT---CGGT ATCCAGGCCA G---GGCGGT TATGGGGGCA ACCGCTACCC ACCCCAG--- 
Sorex fumeus                     AGT---CGGT ACCCGGGCCA G---GGCGGT CACGGGGGCA ACCGCTACCC ACCCCAG--- 
Sorex maritimensis               AGT---CGGT ATCCAGGCCA G---GGCGGT TATGGGGGCA ACCGCTACCC ACCCCAG--- 
Sorex palustris                  AGT---CGGT ACCCGGGCCA G---GGCGGT CACGGGGGCA ACCGCTACCC ACCCCAG--- 
Speothos venaticus               AGC---CGAT ACCCAGGCCA G---GGTAGC CCTGGAGGCA ACCGCTACCC ACCCCAG--- 
Spilogale gracilis               AGC---CGAT ACCCAGGGCA G---GGCAGT CCTGGAGGCA ACCGCTACCC ACCCCAG--- 
Spilogale putorius interrupta    AGC---CGAT ACCCAGGGCA G---GGCAGT CCTGGAGGCA ACCGCTACCC ACCCCAG--- 
Sturnira hondurensis             AGC---CGAT ACCCGGGGCA G---GGAAGT CCTGGAGGCA ACCGCTACCC ACCCCAG--- 
Subfamily Arvicolinae consensu   AGC---CGAT AYCCTGGGCA G---GGCAGC CCTGGAGGCA ACCGTTAYCC HCCTCAG--- 
Subfamily Cercopithecinae cons   AGC---CGAT ACCCRGGGCA G---GGCAGC CCKGGAGGCA ACCGCTACCC ACCCCAG--- 
Subfamily Cercopithecinae cons   AGC---CGAT ACCCRGGGCA G---GGYAGC CCTGGAGGCA ACCGCTAYCC ACCCCAG--- 
Subfamily Colobinae consensus    AGC---CGAT ACCCGGGGCA G---GGCAGC CCYGGAGGCA ACCGCTACCC ACCCCAGGGT 
Subfamily Felinae consensus      AGC---CGGT ACCCRGGGCA G---GGCAGT CCTGGAGGCA ACCGTTACCC ACCCCAG--- 
Subfamily Lutrinae consensus     AGC---CGAT ACCCAGGGCA G---GGCAGT CCTGGAGGCA ACCGCTACCC ACCCCAG--- 
Subfamily Murinae consensus 1    AGC---CGGT ACCCYGGGCA G---GGAAGC CCTGGAGGCA ACCGTTAYCC WCCTCAG--- 
Subfamily Murinae consensus 2    AGC---CGRT ACCCTGGGCA G---GGAAGC CCTGGAGGCA ACCGTTACCC ACCTCAG--- 
Subfamily Murinae consensus 3    AGC---CGGT ACCCTGGGCA G---GGAAGC CCTGGAGGCA ACCGTTACCC ACCTCAG--- 
Subfamily Mustelinae consensus   AGC---CGAT AYCCAGGGCA G---GGCAGT CCTGGAGGCA ACCGCTACCC ACCSCAG--- 
Subfamily Pantherinae consensu   AGC---CGGT ACCCRGGGCA G---GGCAGT CCTGGAGGCA ACCGTTACCC ACCCCAG--- 
Suborder Sciuormorpha consensu   ARC---CGHT AYCCKGGGCA R---GGCAGC CCTGGAGGCA ACCGCTACCC ACCYCARGGT 
Suncus etruscus                  AGT---CGAT ACCCCAGCCA G---GGCAGT CCTGGGGGCA ACCGCTACCC ACCCCAA--- 
Suricata suricatta               AGC---CGGT ACCCGGGGCA G---GGCAGT CCCGGAGGCA ACCGCTACCC GCCCCAG--- 
Sus scrofa                       AGC---CGAT ACCCAGGGCA G---GGTAGT CCTGGAGGCA ACCGCTATCC ACCCCAG--- 
Tachyglossus aculeatus           AGC---CGCT ACCCGGGCCA GCCG------ ------GCCA ACCCC----- ---------- 
Tadarida brasiliensis            AGC---CGAT ACCCGGGGCA G---GGAAGT CCTGGAGGCA ACCGCTACCC ACCCCAG--- 
Talpa europaea                   AGC---CGAT ACCCGGGGCA G---GGCAGT TCTGGAGGTA ACCGCTACCC ACCCCAG--- 
Talpa occidentalis               AGC---CGAT ACCCGGGGCA G---GGCAGT TCTGGAGGTA ACCGCTACCC ACCCCAG--- 
Tamandua tetradactyla            AGC---CGAT ACCCGGGGCA G---GGGAGT CCTGGAGGCA ACCGCTACCC ACCCCAG--- 
Tapirus bairdii                  AGC---CGAT ACCCAGGGCA G---GGCAGT CCTGGAGGCA ACCGCTACCC ACCCCAG--- 
Tapirus indicus                  AGC---CGAT ACCCAGGGCA G---GGCAGT CCTGGAGGCA ACCGCTACCC ACCCCAG--- 
Tapirus terrestris               AGC---CGAT ACCCAGGGCA G---GGCAGT CCTGGAGGCA ACCGCTACCC ACCCCAG--- 
Tarsius lariang                  AGC---CGAT ACCCGGGGCA G---GGCAGC CCTGGAGGCA ACCGCTATCC ACCCCAG--- 
Tarsius syrichta                 AGC---CGAT ACCCGGGGCA G---GGCAGC CCTGGAGGCA ACCGCTATCC ACCCCAG--- 
Tarsius wallacei                 AGC---CGAT ACCCGGGGCA G---GGCAGC CCTGGAGGCA ACCGCTATCC ACCCCAG--- 
Tenrec ecaudatus                 AGC---CGAT ACCCGGGCCA G---GGGAGC CCTGGAGGCA ACCGCTACCC GCCTCAGGGT 
Thomomys_bottae                  AGT---CGAT ACCCGGGCCA G---GGGAGC CCTGGAGGCA ACCGATACCC ACCTCAG--- 
Thylacinus cynocephalus          AGCAACCGCT ATCCAGGCCA GCCCGGTAGC GCTGGAGGCA ACCGATACCC ---------- 
Tolypeutes matacus               AGC---CGAT ACCCGGGCCA G---GGGAGT CCTGGAGGCA ACCGCTACCC ACCCCAG--- 
Tragulus javanicus               AGC---CGGT ACCCGGGCCA G---GGCAGT CCTGGAGGCA ACCGCTACCC ACCCCAG--- 
Tragulus kanchil                 AGC---CGGT ACCCAGGCCA G---GGCAGT CCTGGAGGCA ACCGCTACCC ACCCCAG--- 
Trichosurus vulpecula            AAC---CGCT ACCCAGGCCA GCCTGGTAGC CCTGGAGGCA ACCGATACCC T--------- 
Tupaia chinensis                 AGT---CGAT ACCCAGGGCA G---GGCAGC CCCGGAGGCA ACCGCTACCC ACCCCAG--- 
Tupaia tana                      AGT---CGAT ACCCAGGGCA G---GGCAGC CCCGGAGGCA ACCGCTACCC ACCCCAG--- 
Typhlomys cinereus               AGC---CGCT ATCCTGGACA G---GGTAGC CCCGGAGGCA ACCGCTACCC ACCCCAG--- 
Uropsilus gracilis               AGC---CGAT ACCCAGGCCA G---GGTAGT TCTGGAGGCA ACCGTTACCC ACCCCAG--- 
Varecia variegata                AGC---CGAT ACCCGGGGCA A---GGCAGC CCTGGAGGCA ACCGCTACCC ACCCCAG--- 
Vespertilio murinus              AGC---CGAT ACCCGGGGCA G---GGAAGT CCCGGAGGCA ACCGCTACCC ACCCCAG--- 
Vombatus ursinus                 AGCAGCCGCT ACCCAGGCCA GCCTGGTAGT CCCGGAGGCA ACCGATACCC ---------- 
Wallabia bicolor                 AGCAACCGCT ACCCAGGCCA GCCTGGTAGC CCTGGAGGCA ACCGATACCC ---------- 

                                 ....|....| ....|....| ....|....| ....|....| ....|....| ....|....| 
                                    125        135        145        155        165        175               
Abrothrix hirta                  NNNNNNNNNN -----NNNNN NNNN---NNN NNNNN----- -NNN---NNN N------NNN 
Abrothrix longipilis hirtus      NNNNNNNNN- -----NNNNN NNNN---NNN NNNNN----- -NNN---NNN N------NNN 
Acomys cahirinus                 GGTGGCGGCA CG---TGGGG GCAG---CCC CATGG----- -TGG---TGG C------TGG 
Acomys kempi                     GGTGGCGGC- --ACGTGGGG GCAG---CCC CATGGTGGTG GC-------- -------TGG 
Acomys percivali                 GGTGGTGGC- --ACATGGGG GCAG---CCC CATGGTGGTG GC-------- -------TGG 
Acrobates pygmaeus               --------TG GA---TGGGG GCAC---CCT CAGGG----- -AGG---TGG CACCAATTGG 
Ailurus fulgens                  GGCGGTGGTG GT---TGGGG TCAG---CCC CATGG----- -GGG---CGG C------TGG 
Amblysomus hottentotus           GGAGGTGGAG GC---TGGGG ACAG---CCT CATGG----- -AGG---TGG C------TGG 
Antechinus flavipes              --------TG GC---TGGGG GCAC---CCT CAGGG----- -AGG---TGG CACTAATTGG 
Antechinus stuartii              --------TG GC---TGGGG GCAC---CCT CAGGG----- -AGG---CGG CACTAATTGG 
Antilocapra americana            GGAGGGGGTG GC---TGGGG TCAG---CCC CATGG----- -AGG---TGG C------TGG 
Antrozous pallidus               GGCGGTGGCG GC---TGGGG TCAG---CCC CAGGGCGG-- -TGG---AGG C------TGG 
Aotus griseimembra               AGCGGTGGC- -----TGGGG GCAG---CCT CATGG----- -TGG---TGG C------TGG 
Aotus lemurinus                  GGTGGTGGC- -----TGGGG GCAG---CCT CATGG----- -TGG---TGG C------TGG 
Aotus nancymaae_Aotus azarae _   AGCGGTGGC- -----TGGGG GCAG---CCT CATGG----- -TGG---TGG C------TGG 
Aotus trivirgatus                AGCGGTGGC- -----TGGGG GCAG---CCT CATGG----- -TGG---TGG C------TGG 
Arctictis binturong              GGCGGTGGCG GC---TGGGG TCAG---CCC CATGG----- -GGG---CGG C------TGG 
Arctocebus calabarensis          NNNNNNNNNN NN---NNNNN NNNN---NNN NNNNN----- -TGG---TGG C------TGG 
Artibeus jamaicensis             GGTGGTGGTA GC---TGGGG TCAG---CCC CACGG----- -TGG---CAG C------TGG 
Artibeus lituratus               GGTGGTGGTG GC---TGGGG TCAG---CCC CACGG----- -TGG---CAG C------TGG 
Aselliscus stoliczkanus          GGTGGTGGCG GC---TGGGG TCAG---CCC CACGG----- -TGG---TGG C------TGG 
Atelerix albiventris             GGTGGTGGAG GC---TGGGG TCAGCAGCCC CATGCTGG-- -TGG---AGG C------TGG 
Ateles paniscus                  GGTGGTGGC- -----TGGGG GCAG---CCT CATGG----- -TGG---TGG C------TGG 
Babyrousa celebensis             GGAGGGGGCG TC---TGGGG ACAG---CCC CATGG----- -AGG---CGG C------TGG 
Balaenoptera edeni_Balaenopter   GGAGGGGGAG GC---TGGGG TCAG---CCC CACGG----- -TGG---TGG C------TGG 
Balaenoptera physalus            GGAGGGGGAG GC---TGGGG TCAG---CCC CACGG----- -TGG---TGG C------TGG 
Balaenoptera Spp. consensus      GGAGGGGGAG GC---TGGGG TCAG---CCC CACGG----- -TGG---TGG C------TGG 
Bassariscus astutus_Bassariscu   GGTGGTGGCG GC---TGGGG CCAG---CCC CACGG----- -AGG---TGG C------TGG 
Bettongia penicillata ogilbyi    --------TG GC---TGGGG GCAC---CCT CAGGG----- -AGG---TGG CACCAACTGG 
Brachyteles arachnoides          GGTGGTGGC- -----TGGGG GCAG---CCT CATGG----- -TGG---TGG C------TGG 
Bradypus variegatus              AGTGGCGGTG GC---TGGGG TCAG---CCC CACGGTGG-- -TGG---CGG C------TGG 
Cabassous unicinctus             GGCGGCGGC- -----TGGGG TCAG---CCC CACGGTGG-- -CGG---CAG C------TGG 
Caperea marginata                GGAGGGGGAG GC---TGGGG TCAG---CCC CATGG----- -TGG---TGG C------TGG 
Caracal caracal                  GGCGGTGGCG GC---TGGGG TCAG---CCC CACGCCGG-- -CGG---CGG C------TGG 
Castor canadensis                GGTGGCGGTG GC---TGGGG ACAG---CCT CATGG----- -TGG---TGG C------TGG 
Catagonus wagneri                GGAGGCGGCG GC---TGGGG CCAG---CCC CACGG----- -AGG---GGG C------TGG 
Cephalopachus bancanus           GGCGGTGGCG GA---TGGGG GCAA---CCC CATGG----- -TGG---CGG C------TGG 
Cercartetus concinnus            --------TG GC---TGGGG GCAC---CCT CAGGG----- -AGG---TGG CACCAACTGG 
Chaetophractus vellerosus        GGCGGCGGC- -----TGGGG TCAG---CCC CACGG----- -TGG---CGG C------TGG 
Chiropotes chiropotes sagulata   GGTGGTGGTG GC---TGGGG GCAG---CCT CATGG----- -TGG---TGG C------TGG 
Chiropotes israelita             GGTGGTGGTG GC---TGGGG GCAG---CCT CATGG----- -TGG---TGG C------TGG 
Chiropotes satanas               GGTGGTGGTG GC---TGGGG GCAG---CCT CATGG----- -TGG---TGG C------TGG 
Choloepus didactylus             GGTGGCGGTG GC---TGGGG TCAG---CCC CATGGTGG-- -TGG---CGG C------TGG 
Choloepus didactylus 96InsG      GGTGGCGGTG GC---TGGGG TCAG---CCC CATGGTGG-- -TGG---CGG C------TGG 
Choloepus hoffmanni              GGTGGCGGTG GC---TGGGG TCAG---CCC CACGGTGG-- -CGG---CGG C------TGG 
Chrysochloris asiatica           GGAGGTGGAG GC---TGGGG ACAG---CCT CATGG----- -AGG---TGG C------TGG 
Chrysocyon brachyurus            GGCGGTGGTG GC---TGGGG TCAG---CCT CACGG----- -TGG---CGG C------TGG 
Condylura cristata               GGTGGCGGTG GC---TGGGG TCAG---CCC CACGGCGG-- -TGG---CGG C------TGG 
Corynorhinus rafinesquii         GGCGGTGGCG GC---TGGGG TCAA---CCC CAGGGCGG-- -TGG---CGG C------TGG 
Corynorhinus townsendii          GGCGGTGGCG GC---TGGGG TCAA---CCC CAGGGCGG-- -TGG---CGG C------TGG 
Craseonycteris thonglongyai      GGCGGTGGGG GC---TGGGG CCAG---CCC CAGGG----- -TGG---CAG C------TGG 
Cricetomys gambianus_Cricetomy   GGTGGTGGTG GC---TGGGG GCAG---CCC CATGGTGG-- -CGG---CGG C------TGG 
Cricetulus griseus               GGTGGTGGC- --ACCTGGGG GCAA---CCC CATGG----- -TGG---TGG A------TGG 
Cricetulus migratorius           GGTGGTGGC- --ACATGGGG GCAA---CCC CATGG----- -TGG---TGG C------TGG 
Crocidura russula                GGAGGCACAG GC---TGGGG TCAG---CCC CATGGGGG-- -TGG---AGG C------TGG 
Crocuta crocuta                  GGTGGGGGCG GC---TGGGG TCAG---CCC CACGG----- -GGG---CGG C------TGG 
Cryptomys damarensis             GGCGGAGGC- -----TGGGG TCAG---CCC CATGG----- -CGG---AGG C------TGG 
Cryptoprocta ferox               GGCGGCGGCG GC---TGGGG TCAG---CCC CACGG----- -GGG---TGG C------TGG 
Ctenodactylus gundi              GGCGGTGGC- -----TGGGG CCAG---CCC CACGGTGG-- -CGG---TGG C------TGG 
Cyclopes didactylus 4OR          GGTGGCGGCG GC---TGGGG TCAG---CCC CACGGTGG-- -CGG---CGG A------TGG 
Cyclopes didactylus 5OR          GGTGGCGGCG GC---TGGGG TCAG---CCC CACGGTGG-- -CGG---CGG A------TGG 
Cynocephalus volans              GGTGGTGGTG GC---TGGGG GCAG---CCT CATGG----- -TGG---CGG C------TGG 
Cynopterus brachyotis            GGTGGTGGTG GC---TGGGG CCAG---CCC CATGG----- -TGG---AGG C------TGG 
Cynopterus sphinx                GGTGGTGGTG GC---TGGGG CCAG---CCC CACGG----- -TGG---AGG C------TGG 
Cystophora cristata              GGCGGAGGCG GC---TGGGG TCAG---CCC CACGG----- -TGG---CGG C------TGG 
Dasyprocta punctata              GGTGGTAGC- -----TGGGG CCAG---CCT CATGG----- -TGG---TGG C------TGG 
Dasypus novemcinctus             GGCGGCGGC- -----TGGGG TCAG---CCC CACGG----- -GGG---CGG C------TGG 
Dasyurus hallucatus              --------TG GC---TGGGG GCAC---CCT CAAGG----- -AGG---TGG CACTAATTGG 
Dasyurus viverrinus              --------TG GC---TGGGG GCAC---CCT CAGGG----- -AGG---TGG CACTAATTGG 
Daubentonia madagascariensis     GGTGGTGGCG GC---TGGGG GCAG---CCT CATGG----- -TGG---TGG C------TGG 
Delphinapterus leucas            GGAGGGGGAG GC---TGGGG TCAG---CCC CACGG----- -TGG---TGG C------TGG 
Dendrolagus matschiei            --------TG GC---TGGGG GCAC---CCT CAGGG----- -AGG---TGG CACCAATTGG 
Dicotyles tajacu                 GGAGGCGGCG GC---TGGGG CCAG---CCC CACGG----- -AGG---GGG C------TGG 
Didelphis virginiana             ---------G GC---TGGGG CCAT---TCT CAGGG----- -AGG---TGG CACCAATTGG 
Distoechurus pennatus            --------TG GA---TGGGG GCAC---CCT CAAGG----- -AGG---TGG CACCAATTGG 
Dromiciops bozinovici            --------TG GA---TGGGG GCAT---CCT CAGGG----- -AGG---TGG CAGCAATTGG 
Dromiciops gliroides             --------TG GA---TGGGG GCAT---CCT CAGGG----- -AGG---TGG CAGCAATTGG 
Echinops telfairi                GGTGGTGGCG GC---TGGGG GCAG---CCA CATGGTGGTG GGGGCGGCGG C------TGG 
Eidolon dupreanum                GGTGGTGGTG GC---TGGGG CCAG---CCC CATGG----- -TGG---CGG C------TGG 
Eidolon helvum                   GGTGGTGGTG GC---TGGGG CCAG---CCC CACGG----- -TGG---CGG C------TGG 
Elephantulus edwardii            GGAGGCGGGG GC---TGGGG GCAG---CCC CACGGTGG-- -CGG---AGG C------TGG 
Elephas maximus                  GGTGGTGGTG GC---TGGGG TCAG---CCT CACAG----- -TGG---CGG C------TGG 
Eonycteris spelaea               GGTGGCGGC- -----TGGGG CCAG---CCC CATGG----- -CGG---CGG C------TGG 
Erignathus barbatus              GGCGGAGGCG GC---TGGGG TCAG---CCC CACGG----- -TGG---CGG C------TGG 
Erinaceus europaeus              GGTGGTGGAG GC---TGGGG TCAGCAGCCC CATGCTGG-- -TGG---AGG C------TGG 
Eschrichtius robustus            GGAGGGGGAG GC---TGGGG TCAG---CCC CACGG----- -TGG---TGG C------TGG 
Eubalaena japonica_Eubalaena a   GGAGGGGGAG GC---TGGGG TCAG---CCC CACGG----- -TGG---TGG C------TGG 
Euphractus sexcinctus            GGCGGCGGC- -----TGGGG TCAG---CCC CACGG----- -TGG---CGG C------TGG 
Family Bovidae consensus         GGAGGGGGTG GC---TGGGG TCAG---CCC CATGG----- -AGG---TGG C------TGG 
Family Canidae consensus         GGCGGTGGTG GS---TGGGG TCAG---CCC CATGG----- -TGG---YRG C------TGG 
Family Cebidae consensus         GGTGGTRGC- -----TGGGG GCAG---CCT CATGG----- -TGG---TGG C------TGG 
Family Cervidae consensus        GGAGGGGGTG GC---TGGGG TCAG---CCC CATGG----- -RGG---TGG C------TGG 
Family Cheirogaleidae            GGTGGYGGYR GC---TGGGG GCAG---CCT CAYGG----- -CGG---TGG C------TGG 
Family Delphinidae consensus     GGAGGGGGAG GC---TGGGG TCAG---CCC CACGG----- -TGG---TGG C------TGG 
Family Dipodidae consensus       RGTGGYGGWR SCRSCTGGGG GCAG---CCC YATGRYGGTG GWGGTGGHGG YGGC---TGG 
Family Giraffidae consensus      GGAGGGGGTG GC---TGGGG TCAG---CCC CATGG----- -WGG---TGG Y------TGG 
Family Heteromyidae consensus    GGTGGYGCTG GC---TGGGG GCAG---CCY CAYGG----- -WGG---TGG C------TGG 
Family Indriidae consensus       GGYGGCGGC- -----TGGGG GCAG---CCY CATGG----- -YGG---TGG C------TGG 
Family Iniidae consensus         GGAGGGGGAG GC---TGGGG TCAG---CCC CAYGG----- -TGG---KGG C------TGG 
Family Lemuridae                 GGYGGYGGC- -----TGGGG RCAG---CCT CAYGG----- -YGG---TGG C------TGG 
Family Leporidae consensus       GGYGGCRGC- -----TGGGG GCAR---CCC CAYGG----- -BGG---YGG C------TGG 
Family Otariidae consensus       GGYGGTGGCG GC---TGGGG TCAG---CCC CAYGG----- -TGG---YGG C------TGG 
Family Phocidae consensus 1      GGCGGAGGCG GC---TGGGG TCAG---CCC CACGG----- -TGG---YGG C------TGG 
Family Phocidae consensus 2      GGCGGAGGCG GC---TGGGG TCAG---CCC CACGG----- -TGG---YGG C------TGG 
Family Phocidae consensus 3      GGCGGAGGCG GC---TGGGG TCAG---CCC CACGG----- -TGG---YGG C------TGG 
Family Phocoenidae consensus     GGAGGGGGAG GC---TGGGG TCAG---CCC CATGG----- -TGG---TGG C------TGG 
Family Phyllostomidae consensu   GGTGGTGGYG GC---TGGGG TCAG---CCC CAYGGTGG-- -YGG---NGS C------TGG 
Family Physeteridae              GGAGGGGGAG GC---TGGGG CCAG---CCY CACGG----- -TGG---TGG C------TGG 
Family Rhinocedontidae consens   GGTGGTGGCG GC---TGGGG TCAA---CCC CAYGG----- -YGG---TGG C------TGG 
Family Spalacidae consensus      GGTGGYGGC- --ACCTGGGG GCAR---CCT CAYGGTGG-- -TGG---TRG C------TGG 
Family Ursidae consensus         GGCGGCGGCG GC---TGGGG WCAG---CCC CACGG----- -GGG---CGG M------TGG 
Family Ziphiidae consensus       GGAGGGGGAG GC---TGGGG TCAG---CCC CATGG----- -TGG---TGG C------TGG 
Galago demidoff                  GGTGGTGGTG GC---TGGGG CCAG---CCT CACGG----- -TGG---CAG C------TGG 
Galago moholi                    GGTGGTGGTG GC---TGGGG CCAG---CCT CATGG----- -TGG---CAG C------TGG 
Galago senegalensis              GGTGGTGGTG GC---TGGGG CCAG---CCT CATGG----- -TGG---CAG C------TGG 
Galemys pyrenaicus               GGTGGTGGCG GC---TGGGG TCAG---CCC CATGGTGG-- -TGG---TGG C------TGG 
Galeopterus variegatus           GGTGGTGGTG GC---TGGGG GCAG---CCT CACGG----- -TGG---CGG C------TGG 
Genetta genetta                  GGGGGTGGCG GC---TGGGG TCAG---CCA CACGG----- -GGG---GGG C------TGG 
Genus Alouatta consensus         RGYGGTGGC- -----TGGGG GCAG---CCT CATGG----- -TGG---YGG C------TGG 
Genus Ateles consensus           GGTGGTGGC- -----TGGGG GCAA---CCC CATGG----- -TGG---CGG C------TGG 
Genus Cacajao consensus          GGTGGTGGTG GC---TGGGG GCAG---CCT CATGG----- -TGG---TGG C------TGG 
Genus Callicebus consensus       GGTGGTGGTA GC---TGGGG GCAG---CCK CATGG----- -TGG---YGG Y------TGG 
Genus Camelus consensus          GGAGGGGGCG GC---TGGGG TCAG---CCC CACGG----- -AGG---AGG C------TGG 
Genus Eptesicus consensus        GGCGGTGGCG GC---TGGGG TCAG---CCC CAGGGCGG-- -TGG---AGG C------TGG 
Genus Equus consensus            GGCGGTGRCG GC---TGGGG TCAA---CCC CATGG----- -TGG---TGG T------TGG 
Genus Hipposideros consensus     GGCGGTGGCG GC---TGGGG TCAG---CCC CACGG----- -TGG---CGG C------TGG 
Genus Hylobates consensus        GGCGGTGGCG GC---TGGGG GCAG---CCT CATGG----- -TGG---TGG C------TGG 
Genus Lama consensus             GGAGGGGGCG GC---TGGGG TCAG---CCC CACGG----- -AGG---AGG C------TGG 
Genus Manis consensus            GGYGGTGGYG GC---TGGGG SCAG---CCV CATGG----- -TGG---YRG C------TGG 
Genus Molossus consensus         GGAGGTGGAG GC---TGGGG TCAA---CCC CACGGAGG-- -YGG---TGG C------TGG 
Genus Moschus consensus          GGAGCGGGTG GC---TGGGG TCAG---CCC CATGG----- -AGG---TGG C------TGG 
Genus Myotis consensus 1         GGYGGCGGC- -----TGGGG TCAA---CCG CAGGGCGG-- -CGG---YGG C------TGG 
Genus Myotis consensus 2         GGCGGCGGC- -----TGGGG TCAA---CCC CAGGGCGG-- -CGG---CGG C------TGG 
Genus Nomascus consensus         GGCGGTGGCR GC---TGGGG GCAG---CCT CATGG----- -TGG---TGG C------TGG 
Genus Peromyscus consensus       GGTGGCGGC- --ACCTGGGG GCAG---CCC CATGGTGGTG GYGG---TGG C------TGG 
Genus Pithecia consensus         GGTGGTGGTG GC---TGGGG SCAG---CCT CATGG----- -TGG---YGG C------TGG 
Genus Pteropus consensus         GGTGGTGGTG GC---TGGGG CCAG---CCC CATGG----- -CGG---CGG C------TGG 
Genus Rhinolophus consensus      GGYGGTGGCG GC---TGGGG YCAG---YCC CMCGG----- -YGG---CGG C------TGG 
Genus Vicugna consensus          GGAGGGGGCG GC---TGGGG TCAG---CCC CACGG----- -AGG---MGG C------TGG 
Geomys bursarius                 GGTGGCGCTG GC---TGGGG GCAG---CCC CACGG----- -AGG---TGG C------TGG 
Gorilla beringei                 GGCGGTGGTG GC---TGGGG GCAG---CCT CATGG----- -TGG---TGG C------TGG 
Gorilla gorilla                  GGCGGTGGTG GC---TGGGG GCAG---CCT CATGG----- -TGG---TGG C------TGG 
Gracilinanus agilis              ---------G GC---TGGGG ACAT---CCT CAGGG----- -AGG---TGG CACCAATTGG 
Grammomys surdaster              AGTGGTGGC- --ACCTGGGG GCAG---CCC CATGG----- -TGG---TGG C------TGG 
Gulo gulo                        GGCGGTGGTG GC---TGGGG CCAG---CCC CACGG----- -GGG---CGG C------TGG 
Gymnobelideus leadbeateri        ----TGGA-- -TGGGGTCAG ---CCTCATC C------TGA ---GGGTTCC AGTTGGGGTC 
Helogale parvula                 GGCGGCGGC- -----TGGGG TCAG---CCC CACGG----- -GGG---CGG C------TGG 
Herpestes javanicus              GGCGGCGGC- -----TGGGG TCAG---CCC CACGG----- -GGG---CGG C------TGG 
Herpestes javanicus auropuncta   GGCGGCGGC- -----TGGGG TCAG---CCC CACGG----- -GGG---CGG C------TGG 
Hexaprotodon liberiensis         GGAGGGGGTG GC---TGGGG TCAG---CCC CACGG----- -AGG---TGG C------TGG 
Hippopotamus amphibius           GGAGGGGGTG GC---TGGGG TCAG---CCC CACGG----- -AGG---TGG C------TGG 
Homo sapiens M129                GGCGGTGGTG GC---TGGGG GCAG---CCT CATGG----- -TGG---TGG C------TGG 
Homo sapiens V129                GGCGGTGGTG GC---TGGGG GCAG---CCT CATGG----- -TGG---TGG C------TGG 
Hoolock leuconedys               GGCGGTGGCG GC---TGGGG GCAG---CCT CATGG----- -TGG---TGG C------TGG 
Hyaena hyaena                    GGCGGGGGCA GC---TGGGG TCAG---CCC CACGG----- -GGG---CGG C------TGG 
Hylomys suillus                  GGTGGTGGAG GC---TGGGG TCAG---CCC CATGGTGG-- -TGG---AGG C------TGG 
Hylomyscus alleni                AGTGGTGGC- --ACCTGGGG CCAG---CCC CACGG----- -TGG---TGG C------TGG 
Hystrix brachyura                GGTGGTGGC- -----TGGGG CCAG---CCC CACGG----- -TGG---TAG T------TGG 
Hystrix cristata                 GGTGGTGGC- -----TGGGG CCAG---CCC CACGG----- -TGG---TAG T------TGG 
Ia io                            GGCGGTGGTG GC---TGGGG TCAG---CCC CAGGGCGG-- -TGG---AGG C------TGG 
Infraorder Hystricognathi cons   GGNGGHRGB- -----TGGGG NCAR---CCB CAYGGCGG-- -NGG---HRG B------TGG 
Lagorchestes hirsutus            --------TG GC---TGGGG GCAC---CCT CAGGG----- -AGG---TGG CACCAATTGG 
Lagothrix lagotricha             GGTGGTGGC- -----TGGGG GCAG---CCT CATGG----- -TGG---TGG C------TGG 
Lasiurus borealis                GGCGGTGGCG GC---TGGGG TCAG---CCC CAGGGCGG-- -TGG---AGG C------TGG 
Lasiurus cinereus                GGCGGTGGA- -----TGGGG TCAG---CCC CAGGGCGG-- -TGG---CGG C------TGG 
Lemur catta                      GGCGGCGGC- -----TGGGG GCAG---CCT CACGG----- -CGG---TGG C------TGG 
Lepilemur ankaranensis _Lepile   GGTGGCGGTG GC---TGGGG GCAG---CCT CACGG----- -CGG---TGG C------TGG 
Lepilemur ruficaudatus           GGTGGCGGCG GC---TGGGG GCAG---CCT CACGG----- -CGG---TGG C------TGG 
Lepilemur septentrionalis        GGTGGCGGCG GC---TGGGG GCAG---CCT CACGG----- -CGG---TGG C------TGG 
Leptonychotes weddellii          GGCGGAGGCG GC---TGGGG TCAG---CCC CACGG----- -TGG---CGG C------TGG 
Lophiomys imhausi                GGTGGCGGC- -----TGGGG CCAG---CCC CATGG----- -TGG---TGG C------TGG 
Loris lydekkerianus              GGTGGTGGCG GA---TGGGG CCAG---CCT CATAG----- -TGG---TGG C------TGG 
Loris tardigradus                GGTGGTGGCG GA---TGGGG CCAG---CCT CATAG----- -TGG---TGG C------TGG 
Loxodonta africana               GGTGGTGGTG GC---TGGGG TCAG---CCT CACGG----- -TGG---CGG C------TGG 
Lynx pardinus                    GGCGGCGGCG GC---TGGGG TCAG---CCC CACGCCGG-- -CGG---CGG C------TGG 
Macroglossus sobrinus            GGTGGTGGTG GC---TGGGG CCAG---CCC CATGG----- -CGG---CGG C------TGG 
Macropus eugenii                 --------TG GC---TGGGG GCAC---CCT CAGGG----- -AGG---TGG CACCAATTGG 
Macropus fuliginosus             --------TG GC---TGGGG GCAC---CCT CAGGG----- -AGG---TGG CACCAATTGG 
Macropus giganteus               --------TG GC---TGGGG GCAC---CCT CAGGG----- -AGG---TGG CACCAATTGG 
Macropus irma                    --------TG GC---TGGGG GCAC---CCT CAGGG----- -AGG---TGG CACCAATTGG 
Macropus robustus                --------TG GC---TGGGG GCAC---CCT CAGGG----- -AGG---TGG CACCAATTGG 
Macropus rufogriseus             --------TG GS---TGGGG GCAC---CCT CAGGG----- -AGG---TGG YACCAATTGG 
Macropus rufus                   --------TG GC---TGGGG GCAC---CCT CAGGG----- -AGG---TGG CACCAATTGG 
Macroscelides proboscideus       GGAGGTGGGG GC---TGGGG ACAG---CCC CACGGTGG-- -CGG---GGG C------TGG 
Macrotis lagotis                 --------TG GC---TGGGG GCAC---CCT CAGGG----- -AGG---TGG CACCAATTGG 
Macrotus californicus            GGTGGTGGTG GC---TGGGG TCAA---CCC CACGG----- -TGG---CGG C------TGG 
Mastacomys fuscus                AGTGGTGGC- --ACCTGGGG GCAG---CCC CATGC----- -TGG---TGG C------TGG 
Mastomys coucha                  AGTGGTGGC- --ACCTGGGG ACAA---CCC CATGG----- -TGG---TGG T------TGG 
Mastomys natalensis              AGTGGTGGC- --ACCTGGGG ACAA---CCC CATGG----- -TGG---TGG T------TGG 
Maxomys surifer                  AGTGGTGGT- --ACCTGGGG GCAG---CCC CATGG----- -TGG---TAG C------TGG 
Megaderma lyra                   GGTGGTGGC- -----TGGGG TCAG---CCC CAGGG----- -TGG---CGG C------TGG 
Megaptera novaeangliae           GGAGGGGGAG GC---TGGGG TCAG---CCC CACGG----- -TGG---TGG C------TGG 
Mephitis mephitis                GGCGGTGGCG GC---TGGGG TCAG---CCC CATGG----- -TGG---CGG C------TGG 
Meriones libycus                 GGTGGTGGC- -----TGGGG GCAG---CCC CATGG----- -TGG---TGG C------TGG 
Meriones meridianus              GGTGGTGGC- -----TGGGG GCAG---CCC CATGGCGGGG GC-------- -------TGG 
Meriones unguiculatus            ---GGTGGTG GC---TGGGG GCAG---CCC CATGG----- -TGG---TGG C------TGG 
Mesocricetus auratus             GGTGGCGGC- --ACATGGGG GCAA---CCC CATGG----- -TGG---TGG C------TGG 
Mesocricetus brandti             GGTGGCGGC- --ACCTGGGG GCAA---CCC CATGG----- -TGG---TGG C------TGG 
Microgale talazaci               GGTGGCGGCG GC---TGGGG ACAG---CCC TATGGTGC-- -CGG---TGG C------TGG 
Micronycteris hirsuta            AGTGGTGGC- -----TGGGG TCAG---CCC CACGG----- -TGG---CGG C------TGG 
Microtus gerbei                  GGTGGTGGT- --ACCTGGGG ACAG---CCC CATGG----- -CGG---TGG C------TGG 
Miniopterus natalensis           GGCGGTGGTG GC---TGGGG TCAG---CCC CAGGGAGG-- -TGG---TGG G------TGG 
Miniopterus schreibersii         GGCGGTGGTG GC---TGGGG TCAG---CCC CAGGGAGG-- -TGG---TGG G------TGG 
Monodelphis domestica            ---------G GC---TGGGG ACA----TCC TCAGGG---- -AGG---TGG CACCAATTGG 
Monodelphis domestica S153       ---------G GC---TGGGG ACAT---CCT CAGGG----- -AGG---TGG CACCAATTGG 
Monodon monoceros                GGAGGGGGAG GC---TGGGG TCAG---CCC CATGG----- -TGG---TGG C------TGG 
Mormoops blainvillei             GGTGGCGGCG GC---TGGGG TCAG---CCC CACGG----- -TGG---CGG C------TGG 
Mungos mungo                     GGCGGCGGC- -----TGGGG ACAG---CCC CACGG----- -GGG---CGG C------TGG 
Murina aurata feae               GGTGGTGGT- -----TGGGG TCAG---CCC CAGGGCGG-- -TGG---CGG C------TGG 
Mus cervicolor                   GGTGGC---- --ACCTGGGG GCAG---CCC CATGG----- -TGG---TGG C------TGG 
Mus cookii                       GGTGGC---- --ACCTGGGG GCAG---CCC CACGG----- -TGG---TGG C------TGG 
Mus minutoides                   AGTGGC---- --ACCTGGGG GCAG---CCC CACGG----- -TGG---TGG C------TGG 
Mus musculus                     GGTGGCACC- -----TGGGG GCAG---CCC CACGG----- -TGG---TGG C------TGG 
Mus musculus castaneus           GGTGGC---- --ACCTGGGG GCAG---CCC CACGG----- -TGG---TGG C------TGG 
Mus musculus F108 V189           GGTGGC---- --ACCTGGGG GCAG---CCC CACGG----- -TGG---TGG C------TGG 
Mus musculus musculus_Mus musc   GGTGGC---- --ACCTGGGG GCAG---CCC CACGG----- -TGG---TGG C------TGG 
Mus pahari                       AGTGGC---- --ACCTGGGG GCAG---CCC CACGG----- -TGG---TGG C------TGG 
Mus Spp. consensus               GGTGGYGGC- --ACCTGGGG GCAG---CCC CACGG----- -TGG---TGG Y------TGG 
Myodes glareolus                 GGTGGTGGT- --ACCTGGGG ACAG---CCC CATGG----- -CGG---TGG C------TGG 
Myodes glareolus M109            GGTGGTGGT- --ACCTGGGG ACAG---CCC CATGG----- -CGG---TGG C------TGG 
Myodes Spp. consensus            GGTGGTGGTG GTACCTGGGG ACAG---CCC CATGGCGGTG GCGG---TGG C------TGG 
Myotis brandtii                  GGCGGCGGC- -----TGGGG TCAA---CCC CAGGGCGG-- -TGG---CGG C------TGG 
Myotis davidii                   GGCGGCGGC- -----TGGGG TCAA---CCC CAGGG----- -CGG---TGG C------TGG 
Myotis lucifugus                 GGCGGCGGC- -----TGGGG TCAA---CCC CAGGGCGG-- -TGG---CGG C------TGG 
Myotis vivesi                    GGCGGCGGC- -----TGGGG TCAA---CCG CAGGGCGG-- -CGG---CGG C------TGG 
Myrmecobius fasciatus            --------GG GC---TGGGG GCAC---CCT CAGGG----- -AGG---TGG CACTAACTGG 
Myrmecophaga tridactyla          GGTGGCGGC- -----TGGGG TCAG---CCC CACGCTGG-- -TGG---TGG C------TGG 
Nasua narica                     GGCGGTGGTG GC---TGGGG CCAG---CCC CACGG----- -GGG---CGG C------TGG 
Nasua nasua                      NNNNNNNNN- -----NNNNN NNNN---NNN NNNNN----- -NNN---NNN N------NNN 
Neotoma lepida                   GGTGGCGGC- --ACCTGGGG GCAG---CCC CATGG----- -TGG---TGG C------TGG 
Noctilio leporinus               GGTGGTGGC- -----TGGGG TCAG---CCC CACGG----- -TGG---CGG C------TGG 
Notoryctes typhlops              ---------G GC---TGGGG GCAC---CCT CAGGG----- -AGG---TGG CACCAATTGG 
Nyctalus aviator                 GGCGGTGGCG GC---TGGGG TCAG---CCC CAGGGCGG-- -TGG---CGG C------TGG 
Nycticebus coucang_Nycticebus    GGTGGTGGCG GT---TGGGG CCAG---CCT CATGG----- -TGG---TGG C------TGG 
Nycticebus pygmaeus              GGTGGTGGCG GT---TGGGG CCAG---CCT CATGG----- -TGG---TGG C------TGG 
Nycticeius humeralis             GGCGGTGGTG GC---TGGGG TCAG---CCC CAGGGCGG-- -TGG---AGG C------TGG 
Ochotona curzoniae               AGTGGCGGA- -----TGGGG TCAG---CCT CATGG----- -CGG---TGG C------TGG 
Ochotona princeps                GGTGGCGGA- -----TGGGG TCAG---CCC CATGG----- -CGG---TGG C------TGG 
Odobenus rosmarus                GGCGGTGGCG GC---TGGGG TCAG---CCC CACGG----- -GGG---CGG C------TGG 
Odobenus rosmarus divergens      GGCGGTGGCG GC---TGGGG TCAG---CCC CACGG----- -GGG---CGG C------TGG 
Ondatra zibethicus               GGTGGTGGC- --ACCTGGGG GCAA---CCC CATGG----- -CGG---TGG C------TGG 
Onychomys torridus               GGTGGCGGC- --ACCTGGGG GCAG---CCC CATGG----- -TGG---TGG C------TGG 
Order Hyracoidea consensus       GGTGGCGGTG GC---TGGGG TCAG---CCT CATGG----- -TGG---CGG C------TGG 
Order Sirenia consensus          GGTGGCGGTG GC---TGGGG TCAG---CCT CAYGG----- -TGG---CGG C------TGG 
Ornithorhynchus anatinus         GGCGGA---- -----TGGGG TCAC---CCC CAGGGCGGGG GGGC---CAG C------TGG 
Orycteropus afer                 GGTGGTGGTG GC---TGGGG TCAG---CCT CACGG----- -TGG---TGG C------TGG 
Oryctolagus cuniculus            ---GGCGGCG GC---TGGGG ACAG---CCC CATGG----- -CGG---CGG C------TGG 
Otolemur crassicaudatus          GGTGGTGGTG GC---TGGGG CCAG---CCT CATGG----- -TGG---CAG C------TGG 
Otolemur garnettii               GGTGGTGGTG GC---TGGGG CCAG---CCT CACGG----- -TGG---CAG C------TGG 
Pachyuromys duprasi              GGTGGCGGC- -----TGGGG GCAG---CCC CATGG----- -CGG---TGG C------TGG 
Paguma larvata                   GGCGGTGGCG GC---TGGGG TCAG---CCC CACGG----- -GGG---CGG C------TGG 
Pan troglodytes                  GGCGGTGGTG GC---TGGGG GCAG---CCT CATGG----- -TGG---TGG C------TGG 
Pan troglodytes_Pan paniscus     GGCGGTGGTG GC---TGGGG GCAG---CCT CATGG----- -TGG---TGG C------TGG 
Paradoxurus hermaphroditus       GGTGGTGGCG GC---TGGGG TCAG---CCC CACGG----- -GGG---CGG C------TGG 
Pedetes capensis                 GGTGGCGGTG GC---TGGGG ACAG---CCT CATGG----- -TGG---TGG C------TGG 
Perameles nasuta                 --------TG GC---TGGGG GCAC---CCT CAGGG----- -AGG---TGG TACCAATTGG 
Perodicticus potto               GGTGGTGGAG GC---TGGGG CCAA---CCT CACGG----- -TGG---TGG C------TGG 
Petauroides volans               --------TG GA---TGGGG TCAG---CCT CATGC----- -TGG---AGG TTCCAACTGG 
Petaurus breviceps               --------TG GA---TGGGG TCAG---CCT CATGC----- -CGG---GGG TTCCAACTGG 
Petrogale xanthopus              --------TG GC---TGGGG GCAC---CCT CAGGG----- -AGG---TGG CACCAATTGG 
Phacochoerus africanus           GGAGGGGGCG GC---TGGGG ACAG---CCC CATGG----- -AGG---TGG C------TGG 
Phalanger gymnotis               --------TG GC---TGGGG GCAT---CCT CAGGG----- -AGG---TGG CACCAATTGG 
Phascogale tapoatafa _Phascoga   --------TG GC---TGGGG GCAC---CCT CAGGG----- -AGG---TGG CACTAATTGG 
Phascolarctos cinereus           --------TG GC---TGGGG GCAC---CCT CAGGG----- -AGG---TGG CACCAACTGG 
Phodopus campbelli               GGTGGTGGC- --ACCTGGGG GCAG---CCC CATGG----- -CGG---TGG C------TGG 
Phodopus roborovskii             GGTGGTGGC- --ACCTGGGG GCAG---CCC CATGG----- -CGG---TGG C------TGG 
Phodopus sungorus                GGTGGTGGC- --ACCTGGGG GCAG---CCC CATGG----- -CGG---TGG C------TGG 
Phyllotis vaccarum               GGTGGTGGC- --ACCTGGGG GCAG---CCC CATGG----- -TGG---CGG C------TGG 
Pipistrellus kuhlii              GGCGGTGGAG GC---TGGGG TCAG---CCC CAGGGCGG-- -TGG---AGG C------TGG 
Pipistrellus kuhlii 4OR          GGCGGTGGAG GC---TGGGG TCAG---CCC CAGGGCGG-- -TGG---AGG C------TGG 
Pipistrellus pipistrellus cons   GGCGGTGGCG GC---TGGGG TCAG---CCC CAGGGCGG-- -TGG---CGG C------TGG 
Plecotus auritus                 GGCGGTGGCG GC---TGGGG TCAG---CCC CAGGGCGG-- -TGG---AGG C------TGG 
Potamochoerus porcus             GGAGGGGGCG GC---TGGGG ACAG---CCC CATGG----- -AGG---TGG C------TGG 
Potorous gilbertii               --------CG GC---TGGGG GCAT---CCT CAGGG----- -AGG---TGG CACCAATTGG 
Potos flavus                     GGCGGGGGCG GC---TGGGG CCAG---CCC CATGG----- -GGG---CGG C------TGG 
Praomys delectorum               AGTGGTGGC- --ACCTGGGG ACAG---CCC CACGG----- -TGG---TGG C------TGG 
Prionailurus bengalensis eupti   GGCGGTGGTG GC---TGGGG TCAG---CCC CACGCCGG-- -CGG---CGG C------TGG 
Prionailurus iriomotensis        GGCGGTGGTG GC---TGGGG TCAG---CCC CACGCCGG-- -CGG---CGG C------TGG 
Prionailurus viverrinus          GGCGGTGGTG GC---TGGGG TCAG---CCC CACGCCGG-- -CGG---CGG C------TGG 
Procyon lotor                    GGTGGTGGCG GC---TGGGG CCAG---CCC CACGG----- -GGG---CGG C------TGG 
Proteles cristata                GGCGGGGGCG GC---TGGGG TCAG---CCC CACGG----- -GGG---CGG C------TGG 
Psammomys obesus                 ---GGTGGGG GC---TGGGG GCAG---CCC CATGG----- -CGG---GGG C------TGG 
Pseudocheirus occidentalis       --------TG GA---TGGGG TCAG---CCC CATGC----- -AGG---GGG TTCCAATTGG 
Pseudochirops archeri            --------TG GA---TGGGG TCAG---CCT CATGC----- -CGG---GGG TTCCAATTGG 
Pseudochirops corinnae           --------TG GA---TGGGG TCAG---CCT CATGC----- -CGG---GGG TTCCAATTGG 
Pseudochirops cupreus            --------TG GA---TGGGG TCAG---CCT CATGC----- -CGG---GGG TTCCAATTGG 
Pseudomys desertor               AGTGGTGGC- --ACCTGGGG GCAG---CCC CATGC----- -TGG---TGG C------TGG 
Pseudomys fumeus                 AGCGGTGGCA CC---TGGGG GCAG---CCC CATGC----- -TGG---TGG C------TGG 
Pteronotus parnellii             GGTGGTGGCG GC---TGGGG TCAG---CCC CATGG----- -TGG---CAG C------TGG 
Pteropus medius                  GGTGGTGGTG GC---TGGGG CCAG---CCC CATGG----- -CGG---CGG C------TGG 
Pteropus rufus                   GGTGGTGGTG GC---TGGGG CCAG---CCC CATGG----- -CGG---CGG C------TGG 
Raphicerus campestris            GGAGGGGGTG GC---TGGGG TCAG---CCC CATGG----- -AGG---TGG C------TGG 
Rhombomys opimus                 GGTGGTGGC- -----TGGGG GCAG---CCC CATGG----- -TGG---GGG C------TGG 
Rhynchonycteris naso             GGCGGTGGCG GC---TGGGG ACAA---CCC CACGGAGG-- -TGG---CGG C------TGG 
Rousettus aegyptiacus            GGTGGCAGC- -----TGGGG CCAG---CCC CAAGG----- -TGG---CAG C------TGG 
Rousettus aegyptiacus S102 V17   GGTGGCAGC- -----TGGGG CCAG---CCC CAAGG----- -TGG---CAG C------TGG 
Rousettus leschenaultii          GGTGGCAGC- -----TGGGG CCAG---CCC CATGG----- -CGG---AGT C------TGG 
Rousettus madagascariensis       GGTGGCAGC- -----TGGGG CCAG---CCC CAAGG----- -TGG---CAG C------TGG 
Saccopteryx bilineata            GGCGGTGGCG GC---TGGGG ACAG---CCC CATGG----- -TGG---CGG C------TGG 
Saccopteryx leptura              GGCGGTGGCG GC---TGGGG ACAA---CCC CATGG----- -TGG---TGG C------TGG 
Saimiri sciureus                 GGTGGTGGC- -----TGGGG GCAG---CCT CATGG----- -TGG---TGG C------TGG 
Sarcophilus harrisii             --------TG GC---TGGGG GCAC---CCT CAGGG----- -AGG---TGG CACTAATTGG 
Saxatilomys paulinae             AGTGGTGGT- --ACCTGGGG GCAG---CCC CACGG----- -TGG---TGG C------TGG 
Scalopus aquaticus               GGCGGTGGCG GC---TGGGG TCAG---CCC CATGGCGG-- -TGG---CGG C------TGG 
Setonix brachyurus               --------TG GC---TGGGG GCAC---CCT CAGGG----- -AGG---TGG CACCAATTGG 
Sigmodon fulviventer_Sigmodon    GGTGGCGGC- --ACCTGGGG GCAG---CCC CATGG----- -TGG---TGG C------TGG 
Sminthopsis crassicaudata        --------TG GC---TGGGG GCAC---CCT CAGGG----- -AGG---TGG CACTAATTGG 
Solenodon paradoxus woodi        GGTGGTGGCA GC---TGGGG TCAG---CCT CACGG----- -TGG---CGG C------TGG 
Sorex cinereus_Sorex araneus     GGAGGCGGAG GC---TGGGG TCAG---CCC CATGGGGG-- -TGG---AGG C------TGG 
Sorex fumeus                     GGAGGCGGAG GC---TGGGG TCAG---CCC CATGGGGG-- -CGG---AGG C------TGG 
Sorex maritimensis               GGAGGCGGAG GC---TGGGG TCAG---CCC CATGGGGG-- -TGG---AGG C------TGG 
Sorex palustris                  GGAGGCGGAG GC---TGGGG TCAG---CCC CATGGGGG-- -CGG---AGG C------TGG 
Speothos venaticus               GGCGGTGGTG GC---TGGGG TCAG---CCC CATGG----- -TGG---CGG C------TGG 
Spilogale gracilis               GGCGGTGGTG GC---TGGGG TCAG---CCC CATGG----- -TGG---CGG C------TGG 
Spilogale putorius interrupta    GGCGGTGGTG GC---TGGGG TCAG---CCC CATGG----- -TGG---CGG C------TGG 
Sturnira hondurensis             GGTGGTGGTG GC---TGGGG TCAG---CCC CACGG----- -TGG---TGG C------TGG 
Subfamily Arvicolinae consensu   GGTGGTGGY- --ACCTGGGG GCAG---CCC CATGG----- -YGG---TRG C------TGG 
Subfamily Cercopithecinae cons   GGTGGTGGTG GC---TGGGG RCAG---CCT CATGG----- -TGG---YGG C------TGG 
Subfamily Cercopithecinae cons   GGTGGYGGYG GC---TGGGG GCAG---CCT CATGG----- -TGG---TGG C------TGG 
Subfamily Colobinae consensus    GGTGGTGGTG GC---TGGGG GCAG---CCT CATGG----- -TGG---YGG C------TGG 
Subfamily Felinae consensus      GGCGGYGGYG GC---TGGGG TCAG---CCC CACGCCGG-- -CGG---CGG C------TGG 
Subfamily Lutrinae consensus     GGTGGTGGCG GC---TGGGG TCAG---CCC CACGG----- -GGG---CGG C------TGG 
Subfamily Murinae consensus 1    AGTGGTGGC- --ACCTGGGG RCAG---CCC CATGG----- -TGG---YRG C------TGG 
Subfamily Murinae consensus 2    AGTGGTGGT- --ACCTGGGG GCAG---CCC CAYGG----- -TGG---YRG C------TGG 
Subfamily Murinae consensus 3    AGTGGTGGC- --ACCTGGGG RCAG---CCC CATGG----- -TGG---TGG C------TGG 
Subfamily Mustelinae consensus   GGBGGTGGYG GC---TGGGG MCAG---CCC CAYGG----- -GGG---YGG C------TGG 
Subfamily Pantherinae consensu   GGCGGCGGCG GC---TGGGG TCAG---CCC CACGCCGG-- -CGG---CGG C------TGG 
Suborder Sciuormorpha consensu   GGTGGYGGNG GC---TGGGG GCARCAGCMB CMYSRYGGTG GYGGCGGDGG Y------TGG 
Suncus etruscus                  GGAGGCACAG GC---TGGGG ACAG---CCC CATGGGGG-- -TGG---AGG C------TGG 
Suricata suricatta               GGCGGCGGC- -----TGGGG TCAG---CCC CATGG----- -GGG---CGG C------TGG 
Sus scrofa                       GGAGGGGGTG GC---TGGGG ACAG---CCC CACGG----- -AGG---TGG C------TGG 
Tachyglossus aculeatus           ------GGGG GT---TGGGG TCAC---CCC CAGGGTGGGG GGGC---CGG C------TGG 
Tadarida brasiliensis            GGTGGTGGAG GC---TGGGG TCAG---CCT CAGGGAGG-- -TGG---TGG G------TGG 
Talpa europaea                   GGTGGTGGCG GC---TGGGG TCAG---CCC CACGGCGG-- -TGG---AGG C------TGG 
Talpa occidentalis               GGTGGTGGCG GC---TGGGG TCAG---CCC CACGGCGG-- -TGG---AGG C------TGG 
Tamandua tetradactyla            GGTGGTGGC- -----TGGGG TCAG---CCC CACGCTGG-- -CGG---TGG A------TGG 
Tapirus bairdii                  GGTGGTGGTG GC---TGGGG TCAA---CCC CACGG----- -CGG---TGG C------TGG 
Tapirus indicus                  GGTGGTGGCG GC---TGGGG TCAA---CCC CACGG----- -CGG---TGG C------TGG 
Tapirus terrestris               GGTGGTGGCG GC---TGGGG TCAA---CCC CACGG----- -CGG---TGG C------TGG 
Tarsius lariang                  AGCGGTGGTG GA---TGGGG GCAG---CCC CATGG----- -TGG---TGG C------TGG 
Tarsius syrichta                 GGCGGTGGCG GA---TGGGG GCAG---CCC CATGG----- -TGG---CGG C------TGG 
Tarsius wallacei                 AGCGGTGGTG GA---TGGGG GCAG---CCC CATGG----- -TGG---TGG C------TGG 
Tenrec ecaudatus                 GGTGGGGGTG GC---TGGGG GCAA---CCC CATGGTGG-- -GGG---CGG C------TGG 
Thomomys_bottae                  GGTGGTGCTG GC---TGGGG ACAG---CCC CACGG----- -TGG---AGG C------TGG 
Thylacinus cynocephalus          --------TG GT---TGGGG GCAC---CCT CAGGG----- -AGG---TGG CACTAATTGG 
Tolypeutes matacus               GGCGGCAGC- -----TGGGG TCAG---CCG CACGG----- -TGG---CAG C------TGG 
Tragulus javanicus               GGAGGGGGTG GT---TGGGG TCAG---CCC CATGG----- -AGG---TGG C------TGG 
Tragulus kanchil                 GGAGGGGGTG GT---TGGGG TCAG---CCC CATGG----- -AGG---TGG C------TGG 
Trichosurus vulpecula            GGC------- -----TGGGG GCAC---CCT CAGGG----- -AGG---TGG CACCAATTGG 
Tupaia chinensis                 GGCGGTGGC- --ACCTGGGG GCAG---CCT CATGG----- -TGG---TGG C------TGG 
Tupaia tana                      GGCGGTGGCA CC---TGGGG GCAG---CCT CATGG----- -TGG---TGG C------TGG 
Typhlomys cinereus               AGTGGTGGC- --ACCTGGGG GCAG---CCC CATGG----- -TGG---TGG C------TGG 
Uropsilus gracilis               GGTGGTGGCG GC---TGGGG TCAG---CCC CACGGTGG-- -TGG---TGG C------TGG 
Varecia variegata                GGCGGCGGC- -----TGGGG ACAG---CCT CATGG----- -CGG---TGG C------TGG 
Vespertilio murinus              GGCGGTGGCG GC---TGGGG TCAG---CCC CAGGGCGG-- -TGG---CGG C------TGG 
Vombatus ursinus                 --------TG GC---TGGGG GCAC---CCT CAGGGAGG-- -------TGG CACCAATTGG 
Wallabia bicolor                 --------TG GC---TGGGG GCAC---CCT CAGGG----- -AGG---TGG CACCAATTGG 

                                 ....|....| ....|....| ....|....| ....|....| ....|....| ....|....| 
                                    185        195        205        215        225        235               
Abrothrix hirta                  NNNNNN---N NNNNNNNNNN NNNN------ ---NNNNNNN NN---NNNNN NNNNNNNNNN 
Abrothrix longipilis hirtus      NNNN------ ---------- ---------- ---NNNNNNN NN---NNNNN NNNNNNNNNN 
Acomys cahirinus                 GGACAG---C CCCATGGTGG TGGC------ ---TGGGGAC AA---CCTCA TGGTGGTGGT 
Acomys kempi                     GGACAG---C CCCATGGTGG TGGC------ ---TGGGGAC AA---CCTCA TGGTGGTGGC 
Acomys percivali                 GGACAG---C CCCATGGTGG TGGC------ ---TGGGGAC AA---CCTCA TGGCGGTGGT 
Acrobates pygmaeus               GGTCAG---C CCCATGCTGG GGGTTCCAAT ---TGGGGTC AG---CCTCA TGCTGGGGGT 
Ailurus fulgens                  GGACAG---C CCCACGGGGG CGGC------ ---TGGGGTC AG---CCTCA CGGGGGTGGC 
Amblysomus hottentotus           GGACAG---C CCCATGGTGG CGGTGGC--- ---TGGGGAC AA---CCCCA TGGTGGTGGT 
Antechinus flavipes              GGTCAG---C CCCATCCCGG GGGTTCCAAT ---TGGGGTC AG---CCCCA TGCTGGGGGA 
Antechinus stuartii              GGTCAG---C CCCATCCCGG GGGTTCCAAT ---TGGGGTC AG---CCCCA TGCTGGGGGA 
Antilocapra americana            GGCCAG---C CTCATGGAGG TGGC------ ---TGGGGTC AG---CCCCA TGGTGGTGGC 
Antrozous pallidus               GGTCAG---C CCCAGGGCGG TGGAGGC--- ---TGGGGTC AG---CCCCA TGGTGGTGGG 
Aotus griseimembra               GGGCAA---C CCCATGGTGG CGGC------ ---TGGGGAC AG---CCCCA TGGCGGTGGC 
Aotus lemurinus                  GGGCAA---C CCCATGGTGG CGGC------ ---TGGGGAC AG---CCCCA TGGGGGTGGC 
Aotus nancymaae_Aotus azarae _   GGGCAA---C CCCATGGTGG CGGC------ ---TGGGGAC AG---CCCCA TGGCGGTGGC 
Aotus trivirgatus                GGGCAA---C CCCATGGTGG CGGC------ ---TGGGGAC AG---CCCCA TGGCGGTGGC 
Arctictis binturong              GGACAG---C CCCATGGGGG CGGC------ ---TGGGGTC AG---CCCCA CGGGGGCGGC 
Arctocebus calabarensis          GGACAG---C CTCACGGGGG CAGC------ ---TGGGGGC AG---CCCCA TGGTGGCGGC 
Artibeus jamaicensis             GGTCAG---C CCCACGGTGG CAGC------ ---TGGGGTC AG---CCCCA TGGTGGCGGC 
Artibeus lituratus               GGTCAG---C CCCACGGTGG CGGC------ ---TGGGGTC AG---CCCCA TGGTGGCAGC 
Aselliscus stoliczkanus          GGTCAG---C CCCATGGTGG TGGTGGC--- ---TGGGGAC AG---CCCCA TGGCGGAGGC 
Atelerix albiventris             GGTCAGCAAC CCCATGCTGG TGGAGGC--- ---TGGGGTC AGCAGCCCCA TGCTGGTGGA 
Ateles paniscus                  GGGCAA---C CCCATGGTGG CGGC------ ---TGGGGGC AG---CCCCA TGGTGGCGGC 
Babyrousa celebensis             GGACAG---C CCCACGGAGG CGGT------ ---TGGGGAC AG---CCCCA CGGTGGTGGC 
Balaenoptera edeni_Balaenopter   GGCCAA---C CCCACGGTGG TGGC------ ---TGGGGTC AG---CCCCA CGGCGGTGGC 
Balaenoptera physalus            GGCCAA---C CCCACGGTGG TGGC------ ---TGGGGTC AG---CCCCA CGGTGGTGGC 
Balaenoptera Spp. consensus      GGCCAA---C CCCACGGTGG TGGC------ ---TGGGGTC AG---CCCCA CGGTGGTGGC 
Bassariscus astutus_Bassariscu   GGCCAG---C CCCATGGGGG TGGC------ ---TGGGGTC AG---CCCCA CGGGGGCGGC 
Bettongia penicillata ogilbyi    GGTCAG---C CCCATCCTGG GGGTTCCAGC ---TGGGGTC AA---CCCCA TGCCGGAGGT 
Brachyteles arachnoides          GGGCAA---C CCCATGGTGG CGGC------ ---TGGGGGC AG---CCCCA TGGTGGCGGC 
Bradypus variegatus              GGCCAG---C CCCATGGTGG CGGCGGC--- ---TGGGGCC AG---CCCCA TGGTGGTGGT 
Cabassous unicinctus             GGTCAG---C CCCACGGCGG CGGC------ ---TGGGGTC AG---CCCCA CGGCGGCGGT 
Caperea marginata                GGCCAA---C CCCACGGTGG TGGC------ ---TGGGGTC AG---CCCCA CGGTGGTGGC 
Caracal caracal                  GGTCAG---C CCCACGCCGG CGGCGGC--- ---TGGGGAC AG---CCCCA CGCCGGCGGC 
Castor canadensis                GGGCAG---C CACATGGTGG TGGTGGC--- ---TGGGGGG GA---CAACC CCATGGTGGT 
Catagonus wagneri                GGTCAG---C CCCACGGTGG TGGC------ ---TGGGGCC AA---CCCCA TGGTGGTGGC 
Cephalopachus bancanus           GGACAA---C CTCATGGTGG CGGC------ ---TGGGGAC AA---CCCCA TGGTGGCGGC 
Cercartetus concinnus            GGTCAG---C CCCATCCCGG GGGTTCCAAC ---TGGGGTC AG---CCCCA TCCCGGGGGT 
Chaetophractus vellerosus        GGTCAG---C CCCACGGCGG CGGC------ ---TGGGGTC AG---CCGCA CGGCGGTGGC 
Chiropotes chiropotes sagulata   GGGCAA---C CTCATGGTGG CGGC------ ---TGGGGAC AG---CCCCA TGGTGGCGGC 
Chiropotes israelita             GGGCAA---C CTCATGGTGG CGGC------ ---TGGGGAC AG---CCCCA TGGTGGCGGC 
Chiropotes satanas               GGGCAA---C CTCATGGTGG CGGC------ ---TGGGGAC AG---CCCCA TGGTGGCGGC 
Choloepus didactylus             GGCCAG---C CCCACGGTGG CGGCGGC--- ---TGGGGCC AG---CCCCA CGGTGGCGGT 
Choloepus didactylus 96InsG      GGCCAG---C CCCACGGTGG CGGTGGCGGA ---TGGGGCC AG---CCCCA CGGTGGCGGT 
Choloepus hoffmanni              GGCCAG---C CCCATGGTGG CGGTGGC--- ---TGGGGCC AG---CCCCA CGGTGGCGGT 
Chrysochloris asiatica           GGACAG---C CCCATGGTGG CGGTGGC--- ---TGGGGAC AA---CCCCA TGGTGGTGGT 
Chrysocyon brachyurus            GGTCAG---C CTCACGGTGG CGGC------ ---TGGGGTC AG---CCCCA CGGTGGTGGC 
Condylura cristata               GGTCAG---C CTCACGGCGG TGGCGGC--- ---TGGGGTC AG---CCCCA TGGCGGTGGC 
Corynorhinus rafinesquii         GGTCAG---C CCCATGGTGG TGGG------ ---TGGGGTC AG---CCCCA TGGTGGTGGA 
Corynorhinus townsendii          GGTCAG---C CCCATGGTGG TGGG------ ---TGGGGTC AG---CCCCA TGGTGGTGGA 
Craseonycteris thonglongyai      GGTCAG---C CCCACGGTGG CGGC------ ---TGGGGAC AG---CCCCA TGGTGGTGGC 
Cricetomys gambianus_Cricetomy   GGGCAG---C CCCATGGTGG CGGTGGC--- ---TGGGGGC AG---CCCCA TGGTGGCGGT 
Cricetulus griseus               GGACAG---C CCCATGGTGG TGGC------ ---TGGGGAC AA---CCTCA TGGTGGTGGT 
Cricetulus migratorius           GGACAG---C CCCATGGTGG TGGC------ ---TGGGGAC AA---CCTCA TGGTGGTGGT 
Crocidura russula                GGTCAG---C CCCACGGAGG CGGAGGC--- ---TGGGGTC AG---CCTCA CGGGGGCGGA 
Crocuta crocuta                  GGACAG---C CCCACGGGGG TGGC------ ---TGGGGTC AG---CCCCA CGGGGGCGGC 
Cryptomys damarensis             GGCCAG---C CCCATGGCGG AGGC------ ---------- ---------- ---------- 
Cryptoprocta ferox               GGACAG---C CCCACGGGGG CGGC------ ---TGGGGTC AG---CCCCA CGGGGGCGGC 
Ctenodactylus gundi              GGCCAG---C CTCATGGCGG TGGC------ ---TGGGGCC AA---CCCCA TGGTGGTGGT 
Cyclopes didactylus 4OR          GGTCAG---C CCCACGGTGG CGGCGGA--- ---TGGGGCC AG---CCCCA CGGTGGCGGC 
Cyclopes didactylus 5OR          GGTCAG---C CCCACGGTGG CGGCGGA--- ---TGGGGCC AG---CCTCA CGGTGGCGGC 
Cynocephalus volans              GGGCAG---C CCCATGGTGG TGGC------ ---TGGGGAC AA---CCCCA TGGTGGCGGC 
Cynopterus brachyotis            GGTCAG---C CCCATGGTGG TGGC------ ---TGGGGAC AA---CCCCA TGGTGGAGGC 
Cynopterus sphinx                GGCCAG---C CCCATGGTGG AGGC------ ---TGGGGTC AG---CCCCA TGGTGGTGGC 
Cystophora cristata              GGACAG---C CCCATGGTGG CGGC------ ---TGGGGTC AG---CCCCA CGGTGGCGGC 
Dasyprocta punctata              GGACAG---C CCCATGGTGG TGGC------ ---TGGGGAC AG---CCCCA TGGCGGTGGC 
Dasypus novemcinctus             GGTCAG---C CCCACGGCGG CGGC------ ---TGGGGCC AG---CCTCA CGGCGGCGGC 
Dasyurus hallucatus              GGTCAG---C CCCATCCTGG GGGTTCCAGT ---TGGGGTC AG---CCCCA TCCTGGGGGT 
Dasyurus viverrinus              GGTCAG---C CCCATCCTGG GGGTTCCAAT ---TGGGGTC AG---CCCCA TGCTGGGGGT 
Daubentonia madagascariensis     GGGCAG---C CCCACGGTGG CGGC------ ---TGGGGAC AG---CCCCA CGGGGGTGGC 
Delphinapterus leucas            GGACAG---C CCCACGGTGG TGGC------ ---TGGGGTC AA---CCCCA CGGTGGTGGC 
Dendrolagus matschiei            GGTCAG---C CCCATCCTGG GGGTTCCAGT ---TGGGGTC AG---CCCCA TGCTGGGGGT 
Dicotyles tajacu                 GGTCAG---C CCCACGGTGG TGGC------ ---TGGGGCC AA---CCCCA TGGTGGTGGC 
Didelphis virginiana             GGTCAA---C CCCATTCTGG GGGTTCCAAT ---TGGGGCC AA---CCACG TCCCGGGGGT 
Distoechurus pennatus            GGTCAG---C CACATCCTGG GGGTTCCAAT ---TGGGGTC AG---CCTCA CCCTGGGGGT 
Dromiciops bozinovici            GGTCAA---C CCCATCCCGG GGGTTCTAAT ---TGGGGTC AA---CCACA TGGTGGTTCT 
Dromiciops gliroides             GGTCAA---C CCCATCCCGG GGGTTCTAAT ---TGGGGTC AA---CCACA TGGTGGTTCT 
Echinops telfairi                GGGCAG---C CACATGGTGG TGGGGGCGGC GGCTGGGGGC AG---CCACA TGGTGGTGGG 
Eidolon dupreanum                GGCCAG---C CTCACGGTGG CGGC------ ---TGGGGTC AG---CCCCA CGGCGGAGGC 
Eidolon helvum                   GGCCAG---C CTCACGGTGG CGGC------ ---TGGGGTC AG---CCCCA TGGTGGAGGC 
Elephantulus edwardii            GGGCAG---C CCCACGGTGG CGGGGGC--- ---TGGGGGC AG---CCCCA CGGTGGTGGG 
Elephas maximus                  GGACAG---C CCCATGGTGG TGGCGGC--- ---TGGGGTC AG---CCCCA CGGTGGTGGC 
Eonycteris spelaea               GGCCAG---C CCCATGGCGG CGGC------ ---TGGGGTC AG---CCCCA TGGTGGCGGC 
Erignathus barbatus              GGACAG---C CACATGGTGG CGGC------ ---TGGGGTC AG---CCCCA CGGTGGCGGC 
Erinaceus europaeus              GGTCAGCAGC CCCATGGAGG TGGAGGC--- ---TGGGGTC AGCAGCCCCA TGGAGGTGGA 
Eschrichtius robustus            GGCCAA---C CCCACGGTGG TGGC------ ---TGGGGTC AG---CCCCA CGGTGGTGGC 
Eubalaena japonica_Eubalaena a   GGTCAG---C CCCACGGTGG TGGC------ ---TGGGGTC AG---CCCCA TGGTGGCGGA 
Euphractus sexcinctus            GGTCAG---C CCCACGGCGG CGGC------ ---TGGGGTC AG---CCGCA CGGCGGTGGC 
Family Bovidae consensus         GGHCAR---C CHCATGGAGG TGGC------ ---TGGGGHC AR---CCHCA TGGWGGTGGC 
Family Canidae consensus         GGTCAG---C CYCAYGGTGG CGGC------ ---TGGGGWC AG---CCCCA CGGTGGTGGC 
Family Cebidae consensus         GGRCAA---C CYCATGGTGG HGGC------ ---TGGGGAC AG---CCCCA TGGTGGYRGH 
Family Cervidae consensus        GGCCAA---C CTCATGGAGG TGGC------ ---TGGGGDC AG---CCCCA TGGTGGTGGC 
Family Cheirogaleidae            GGACAG---C CCCAYGGGGG YGGC------ ---TGGGGAC AR---CCYCA YGGGGGYRGC 
Family Delphinidae consensus     GGACAG---C CCCAYGGTGG TRGC------ ---TGGGGWC AG---CCCCA CGGTGGTGGC 
Family Dipodidae consensus       GGGCAG---C CCCAYGGYGG TGGWGGSRGC ---TGGGGRC AG---CCCCA YGGYGGTGGT 
Family Giraffidae consensus      GGTCAG---C CCCATGGAGG TGGC------ ---TGGGGCC AA---CCTCA TGGAGGTGGC 
Family Heteromyidae consensus    GGRCAG---C CYCAYGGTGG TGGC------ ---TGGGGRC AG---CCYCA YGGTGGTGGC 
Family Indriidae consensus       GGRCAG---C CCCATGGTGG YGGC------ ---TGGGGAC AA---CCCCA YGGGGGTGGC 
Family Iniidae consensus         GGACAG---C CCCAYGGTGG TGGC------ ---TGGGGTC AG---CCCCA CGGTGGTGGC 
Family Lemuridae                 GGACAG---C CCCATGGTGG YGGC------ ---TGGGGRC AR---CCYCA YGGGGGTGGC 
Family Leporidae consensus       GGRCAG---C CYCACGGWGG YGGC------ ---TGGGGRC AG---CCCCA CGGCGGYGGC 
Family Otariidae consensus       GGACAG---C CCCACGGTGG TGGCGGC--- ---TGGGGTC AG---CCCCA CGGTGGTGGC 
Family Phocidae consensus 1      GGACAG---C CCCACGGTGG CGGC------ ---TGGGGTC AG---CCCCA CGGTGGCGGC 
Family Phocidae consensus 2      GGACAG---C CSCAYGGTGG CGGC------ ---TGGGGTC AG---CCCCA CGGTGGCGGC 
Family Phocidae consensus 3      GGACAG---C CCCAYGGTGG CGGC------ ---TGGGGTC AG---CCCCA CGGTGGCGGC 
Family Phocoenidae consensus     GGACAG---C CCCAYGGTGG TGGMGGC--- ---TGGGGTC AA---CCCCA CGGTGGTGGC 
Family Phyllostomidae consensu   GGTCAG---C CCCAYGGTGG YGGMGGC--- ---TGGGGTC AG---CCVCA YGGTGGCGGA 
Family Physeteridae              GGCCAG---C CCCAYGGTGG TGGC------ ---TGGGGTC AG---CCCCA CGGTGGTGGC 
Family Rhinocedontidae consens   GGTCAG---C CCCAYGGCGG CGGC------ ---TGGGGTC AG---CCCCA YGGTGGTGGC 
Family Spalacidae consensus      GGWCAG---C CCCATGGYGG TRGYGGC--- ---TGGGGWC AR---CCCCA TGGHGGTGGY 
Family Ursidae consensus         GGACAG---C CSCAYGGGGG TGGC------ ---TGGGGTC AG---CCCCA CGGGGGCGGY 
Family Ziphiidae consensus       GGACAG---C CCCAYGGTGG TGGC------ ---TGGGGTC AG---CCCCA CGGTGGTGGC 
Galago demidoff                  GGGCAG---C CCCATGGTGG CAGC------ ---TGGGGGC AG---CCCCA CGGTGGCAGC 
Galago moholi                    GGGCAA---C CCCACGGTGG CAGC------ ---TGGGGGC AG---CCCCA TGGTGGCAGC 
Galago senegalensis              GGGCAA---C CCCACGGTGG CAGC------ ---TGGGGGC AG---CCCCA TGGTGGCAGC 
Galemys pyrenaicus               GGTCAG---C CCCATGGCGG TGGCGGC--- ---TGGGGAC AG---CCCCA TGGCGGTGGC 
Galeopterus variegatus           GGGCAG---C CCCATGGTGG TGGC------ ---TGGGGAC AA---CCCCA TGGTGGCGGC 
Genetta genetta                  GGACAG---C CCCACGGGGG TGGC------ ---TGGGGTC AG---CCCCA CGGGGGCAGC 
Genus Alouatta consensus         GGGCAA---C CCCATGGTGG CRGC------ ---TGGGGAC AG---CCCCA TGGYGGYGGC 
Genus Ateles consensus           GGGCAG---C CCCATGGTGG CRGC------ ---TGGGGAC AG---CCTCA TGGTGGTGGC 
Genus Cacajao consensus          GGGCAA---C CTCATGGTGG CGGC------ ---TGGGGAC AG---CCCCA TGGTGGCGGC 
Genus Callicebus consensus       GGGCAR---C CCCATGGTGG YGGC------ ---TGGGGRC AG---CCYCA TGGTGGYGGC 
Genus Camelus consensus          RGTCAG---C CCCACGGAGG CGGC------ ---TGGGGYC AR---CCCCA CGGWGGMGGC 
Genus Eptesicus consensus        GGTCAG---C CCCATGGWGG TGGRGGAGGC ---TGGGGWC AG---CCWCA TGGTGGTGGA 
Genus Equus consensus            GKTCAG---C CCCATGGTGG TGGC------ ---TGGGGTC AG---CCGCA YGGTGGTGGT 
Genus Hipposideros consensus     GGTCAG---C CCCAYGGYGG YRGC------ ---TGGGGWC AG---CCCCA TGGCGGWGGC 
Genus Hylobates consensus        GGGCAG---C CYCATGGTGG TGGC------ ---TGGGGRC AG---CCYCA TGGYGGTGGC 
Genus Lama consensus             GGTCAG---C CCCACGGAGG CGGC------ ---TGGGGTC AG---CCCCA CGGAGGAGGC 
Genus Manis consensus            GGRCAG---C CBCATGGTGG YGGY------ ---TGGGGRC AR---CCCCA TGGTGGYRGC 
Genus Molossus consensus         GGACAA---C CCCAYGGTGG CGGAGGC--- ---TGGGGAC AG---CCCCA TGGTGGCGGA 
Genus Moschus consensus          GGCCAA---C CTCATGGAGG TGGC------ ---TGGGGTC AG---CCGCA TGGAGGTGGC 
Genus Myotis consensus 1         GGTCAG---C CCCATGGTGG TGGAGGC--- ---TGGGGWC AG---CCCCA TGGTGGTGGA 
Genus Myotis consensus 2         GGTCAG---C CCCATGGTGG TGGMGGC--- ---TGGGGWC AG---CCCCA TGGTGGTGGM 
Genus Nomascus consensus         GGGCAG---C CYCATGGTGG TGGC------ ---TGGGGRC AG---CCYCA TGGTGGTGGC 
Genus Peromyscus consensus       GGGCAG---C CCCATGGTGG TRGC------ ---TGGGGAC AR---CCTCA TGGTGGTRGC 
Genus Pithecia consensus         GGGCAA---C CTCATGGTGG CGGC------ ---TGGGGAC AG---CCCCA TGGTGGCGGC 
Genus Pteropus consensus         GGTCAG---C CCCAYGGTGG AGGC------ ---TGGGGAC AG---CCYCA CGGTGGAGGC 
Genus Rhinolophus consensus      GGTCAG---Y CCCACGGYGG MGGS------ ---TGGGGWC AG---YCCCA TGGYGGMGGC 
Genus Vicugna consensus          GGTCAG---C CCCACGGAGG MGGC------ ---TGGGGKC AG---CCCCA CGGWKRYSSM 
Geomys bursarius                 GGGCAG---C CCCACGGAGG TGGC------ ---TGGGGAC AG---CCCCA CGGTGGAGGC 
Gorilla beringei                 GGGCAG---C CCCATGGTGG TGGC------ ---TGGGGAC AG---CCTCA TGGTGGTGGC 
Gorilla gorilla                  GGGCAG---C CTCATGGTGG TGGC------ ---TGGGGGC AG---CCCCA TGGTGGTGGC 
Gracilinanus agilis              GGTCAA---C CCCATCCTGG GGGTTCCAGT ---TGGGGTC AG---CCACG TCCTGGAGGT 
Grammomys surdaster              GGACAA---C CCCATGGTGG TGGC------ ---TGGGGAC AA---CCTCA TGGTGGTAGT 
Gulo gulo                        GGCCAG---C CCCATGGGGG TGGC------ ---TGGGGTC AG---CCCCA CGGGGGCGGC 
Gymnobelideus leadbeateri        AG---CCCCA TGCCGGCGGT TCTAAT---T GGGGTCAG-- -CCCCATGCT GGAGGGTCCA 
Helogale parvula                 GGACAG---C CCCACGGGGG TGGC------ ---TGGGGAC AG---CCCCA TGGGGGCGGC 
Herpestes javanicus              GGACAG---C CCCACGGGGG CGGC------ ---TGGGGAC AG---CCCCA CGGGGGCGGC 
Herpestes javanicus auropuncta   GGACAG---C CCCACGGGGG CGGC------ ---TGGGGAC AG---CCCCA TGGGGGCGGC 
Hexaprotodon liberiensis         GGTCAG---C CCCACGGAGG TGGT------ ---TGGGGTC AA---CCCCA CGGTGGTGGC 
Hippopotamus amphibius           GGTCAG---C CCCACGGAGG TGGT------ ---TGGGGTC AA---CCCCA CGGTGGTGGC 
Homo sapiens M129                GGGCAG---C CTCATGGTGG TGGC------ ---TGGGGGC AG---CCCCA TGGTGGTGGC 
Homo sapiens V129                GGGCAG---C CTCATGGTGG TGGC------ ---TGGGGGC AG---CCCCA TGGTGGTGGC 
Hoolock leuconedys               GGGCAG---C CTCATGGTGG TGGC------ ---TGGGGGC AG---CCCCA TGGTGGTGGC 
Hyaena hyaena                    GGACAG---C CCCACGGGGG CGGC------ ---TGGGGTC AG---CCCCA TGGGGGCGGC 
Hylomys suillus                  GGTCAG---C CCCATGGTGG TGGAGGC--- ---TGGGGTC AG---CCCCA TGGTGGTGGA 
Hylomyscus alleni                GGACAA---C CCCATGGTGG TAGC------ ---TGGGGCC AA---CCTCA CGGTGGTAGT 
Hystrix brachyura                GGACAG---C CCCACGGCGG TGGC------ ---TGGGGGC AG---CCCCA TGGGGGCGGC 
Hystrix cristata                 GGACAG---C CCCACGGTGG TGGC------ ---TGGGGGC AG---CCCCA TGGGGGCGGC 
Ia io                            GGTCAG---C CCCATGGTGG TGGG------ ---TGGGGTC AG---CCCCA TGGTGGTGGA 
Infraorder Hystricognathi cons   GGMCAG---C CBCAYGGNGG HRGCGGC--- ---TGGGGMC AG---CCCCA TGGYGGYRGC 
Lagorchestes hirsutus            GGTCAG---C CCCATCCTGG GGGTTCCAGT ---TGGGGTC AA---CCCCA TGCCGGGGGT 
Lagothrix lagotricha             GGGCAA---C CCCATGGTGG TGGC------ ---TGGGGGC AG---CCCCA TGGTGGCGGC 
Lasiurus borealis                GGCCAA---C CTCATGGTGG CGGC------ ---TGGGGTC AG---CCCCA GGGTGGTGGA 
Lasiurus cinereus                GGTCAG---C CTCATGGTGG CGGG------ ---TGGGGTC AG---CCCCA GGGCGGTGGC 
Lemur catta                      GGACAG---C CCCATGGTGG TGGC------ ---TGGGGAC AA---CCCCA CGGGGGTGGC 
Lepilemur ankaranensis _Lepile   GGACAG---C CCCATGGGGG CGGC------ ---TGGGGAC AA---CCCCA CGGGGGTGGC 
Lepilemur ruficaudatus           GGACAG---C CCCATGGGGG CGGC------ ---TGGGGAC AA---CCCCA CGGGGGTGGC 
Lepilemur septentrionalis        GGACAG---C CCCATGGGGG CGGC------ ---TGGGGAC AA---CCCCA CGGGGGTGGC 
Leptonychotes weddellii          GGACAG---C CCCACGGTGG CGGC------ ---TGGGGTC AG---CCCCA CGGTGGCGGC 
Lophiomys imhausi                GGACAA---C CCCATGGTGG TGGC------ ---TGGGGAC AA---CCTCA TGGTGGTGGC 
Loris lydekkerianus              GGACAG---C CTCACGGTGG CGGC------ ---TGGGGAC AG---CCCCA TGGTGGCAGT 
Loris tardigradus                GGACAG---C CTCACGGTGG CGGC------ ---TGGGGAC AG---CCCCA TGGTGGCAGT 
Loxodonta africana               GGACAG---C CCCATGGTGG TGGCGGC--- ---TGGGGTC AG---CCCCA CGGTGGTGGC 
Lynx pardinus                    GGTCAG---C CCCACGCCGG CGGAGGC--- ---TGGGGTC AG---CCCCA CGCCGGCGGT 
Macroglossus sobrinus            GGTCAG---C CCCACGGTGG AGGC------ ---TGGGGAC AG---CCCCA CGGTGGAGGG 
Macropus eugenii                 GGTCAG---C CCCATCCTGG AGGTTCCAGT ---TGGGGTC AG---CCCCA TGCCGGGGGT 
Macropus fuliginosus             GGTCAG---C CCCATCCTGG AGGTTCCAGT ---TGGGGTC AG---CCCCA TGCCGGGGGT 
Macropus giganteus               GGTCAG---C CCCATCCTGG AGGTTCCAGT ---TGGGGTC AG---CCCCA TGCCGGGGGT 
Macropus irma                    GGTCAG---C CCCATCCTGG AGGTTCCAGT ---TGGGGTC AG---CCCCA TGCCGGGGGT 
Macropus robustus                GGTCAG---C CCCATCCTGG GGGTTCCAGT ---TGGGGTC AG---CCCCA TGCTGGGGGT 
Macropus rufogriseus             GGTCAG---C CCCATCCTGG AGGTTCCAGT ---TGGGGTC AG---CCCCA TGCCGGKGGT 
Macropus rufus                   GGTCAG---C CCCATCCTGG GGGTTCCAGT ---TGGGGTC AG---CCCCA TGCCGGGGGT 
Macroscelides proboscideus       GGTCAG---C CCCACGGTGG CGGGGGC--- ---TGGGGTC AG---CCCCA CGGTGGCGGG 
Macrotis lagotis                 GGTCAG---C CCCATCCTGG GGGCTCCAAC ---TGGGGTC AG---CCTCA TCCTGGGGGT 
Macrotus californicus            GGTCAG---C CCCACGGTGG CGGC------ ---TGGGGTC AA---CCCCA CGGTGGCGGC 
Mastacomys fuscus                GGACCA---C CCCATGGTGG TAGC------ ---TGGGGAC AA---CCTCA TGGTGGTAGT 
Mastomys coucha                  GGACAA---C CCCATGGCGG TGGC------ ---TGGGGTC AG---CCCCA TGGCGGTGGC 
Mastomys natalensis              GGACAA---C CCCATGGTGG TGGC------ ---TGGGGTC AG---CCCCA TGGCGGTGGC 
Maxomys surifer                  GGACAG---C CCCATGGTGG TAGC------ ---TGGGGGC AA---CCTCA TGGTGGTAGT 
Megaderma lyra                   GGTCAG---C CCCACGGTGG CGGC------ ---TGGGGTC AG---CCCCA CGGTGGTGGC 
Megaptera novaeangliae           GGTCAG---C CCCACGGTGG TGGC------ ---TGGGGTC AG---CCCCA TGGTGGCGGA 
Mephitis mephitis                GGACAG---C CCCACGGGGG CGGA------ ---TGGGGTC AG---CCCCA CGGGGGCGGC 
Meriones libycus                 GGGCAG---C CCCATGGTGG GGGC------ ---TGGGGGC AG---CCTCA TGGCGGGGGC 
Meriones meridianus              GGGCAG---C CTCATGGCGG GGGC------ ---TGGGGAC AG---CCTCA TGGCGGGGGC 
Meriones unguiculatus            GGGCAG---C CCCATGGTGG GGGC------ ---TGGGGAC AG---CCTCA TGGCGGGGGC 
Mesocricetus auratus             GGACAG---C CCCATGGTGG TGGC------ ---TGGGGAC AG---CCCCA TGGTGGTGGC 
Mesocricetus brandti             GGACAG---C CCCATGGTGG TGGC------ ---TGGGGTC AG---CCCCA TGGTGGTGGC 
Microgale talazaci               GGACAG---T CTCATGGTGG CGGTGGC--- ---TGGGGAC AG---TCTCA TGGTGGCGGT 
Micronycteris hirsuta            GGTCAG---C CCCACGGTGG CGGC------ ---TGGGGTC AG---CCCCA CGGTGGCGGC 
Microtus gerbei                  GGACAG---C CTCACGGTGG TGGT------ ---TGGGGTC AG---CCTCA CGGTGGCGGT 
Miniopterus natalensis           GGTCAG---C CCCATGGAGG TGGG------ ---TGGGGAC AG---CCCCA TGGTGGTGGA 
Miniopterus schreibersii         GGTCAG---C CCCATGGAGG TGGG------ ---TGGGGAC AG---CCCCA TGGTGGTGGA 
Monodelphis domestica            GGTCAA---C CCCATGCTGG GGGTTCCAAT ---TGGGGTC AG---CCACG TCCTGGGGGT 
Monodelphis domestica S153       GGTCAA---C CCCATGCTGG GGGTTCCAAT ---TGGGGTC AG---CCACG TCCTGGGGGT 
Monodon monoceros                GGACAG---C CCCACGGTGG TGGC------ ---TGGGGTC AA---CCCCA CGGTGGTGGC 
Mormoops blainvillei             GGTCAG---C CCCATGGTGG CGGC------ ---TGGGGTC AG---CCCCA TGGTGGCGGA 
Mungos mungo                     GGACAG---C CCCATGGGGG CGGC------ ---TGGGGTC AG---CCCCA CGGGGGCGGC 
Murina aurata feae               GGTCAG---C CCCATGGTGG TGGG------ ---TGGGGTC AG---CCCCA TGGTGGTGGA 
Mus cervicolor                   GGACAA---C CCCATGGTGG TGGC------ ---TGGGGAC AA---CCTCA TGGTGGTAGT 
Mus cookii                       GGACAA---C CCCATGGGGG CAGC------ ---TGGGGAC AA---CCTCA TGGTGGTAGT 
Mus minutoides                   GGACAG---C CCCATGGGGG CAGC------ ---TGGGGAC AA---CCTCA TGGTGGTGGC 
Mus musculus                     GGACAA---C CCCATGGGGG CAGC------ ---TGGGGAC AA---CCTCA TGGTGGTAGT 
Mus musculus castaneus           GGGCAA---C CCCATGGGGG CAGC------ ---TGGGGAC AA---CCTCA TGGTGGTAGT 
Mus musculus F108 V189           GGACAA---C CCCATGGGGG CAGC------ ---TGGGGAC AA---CCTCA TGGTGGTAGT 
Mus musculus musculus_Mus musc   GGACAA---C CCCATGGGGG CAGC------ ---TGGGGAC AA---CCTCA TGGTGGTAGT 
Mus pahari                       GGACAA---C CCCATGGGGG CAGC------ ---TGGGGAC AA---CCTCA TGGTGGTGGT 
Mus Spp. consensus               GGACAA---C CCCATGGGGG CAGC------ ---TGGGGAC AA---CCTCA TGGTGGTAGT 
Myodes glareolus                 GGACAG---C CTCACGGTGG TGGT------ ---TGGGGTC AG---CCTCA CGGTGGCGGT 
Myodes glareolus M109            GGACAG---C CTCACGGTGG TGGT------ ---TGGGGTC AG---CCTCA CGGTGGCGGT 
Myodes Spp. consensus            GGACAG---C CTCACGGTGG YGGT------ ---TGGGGTC AG---CCTCA CGGTGGCGGT 
Myotis brandtii                  GGTCAG---C CCCATGGTGG TGGAGGC--- ---TGGGGAC AG---CCCCA TGGTGGTGGA 
Myotis davidii                   GGTCAG---C CCCATGGTGG TGGAGGC--- ---TGGGGTC AG---CCCCC TGGGGGTGGA 
Myotis lucifugus                 GGTCAG---C CCCATGGTGG TGGAGGC--- ---TGGGGTC AG---CCCCA TGGTGGTGGA 
Myotis vivesi                    GGTCAG---C CTCATGGTGG CGGCGGC--- ---TGGGGTC AG---CCCCA TGGTGGTGGA 
Myrmecobius fasciatus            GGCCAG---C CCCATCCTGG GGGCTCCAGT ---TGGGGCC AG---CCCCA TCCTGGGGGT 
Myrmecophaga tridactyla          GGTCAG---C CCCATGCTGG TGGTGGA--- ---TGGGGTC AG---CCTCA CGCTGGCGGA 
Nasua narica                     GGCCAG---C CCCACGGTGG CGGC------ ---TGGGGTC AG---CCCCA CGGGGGTGGC 
Nasua nasua                      NNNNNN---N NNNNNNNNNN N--------- ---NNNNNNN NN---NNNNN NNNNNNNNNN 
Neotoma lepida                   GGACAA---C CCCATGGTGG TGGC------ ---TGGGGAC AA---CCTCA TGGTGGTGGT 
Noctilio leporinus               GGCCAG---C CCCACGGTGG CGGT------ ---TGGGGTC AG---CCCCA GGGTGGCGGC 
Notoryctes typhlops              GGTCAA---C CCCATTCTGG GGGTTCCAAT ---TGGGGTC AG---CCACA TGGTGGGGGT 
Nyctalus aviator                 GGTCAG---C CCCATGGTGG TGGG------ ---TGGGGTC AG---CCCCA TGGTGGTGGA 
Nycticebus coucang_Nycticebus    GGACAG---C CCCACGGTGG CGGC------ ---TGGGGAC AG---CCCCA TGGTGGCGGC 
Nycticebus pygmaeus              GGACAG---C CCCACGGTGG CGGC------ ---TGGGGAC AG---CCCCA TGGTGGCGGC 
Nycticeius humeralis             GGTCAG---C CCCATGGTGG TGGG------ ---TGGGGTC AG---CCCCA GGGCGGTGGA 
Ochotona curzoniae               GGTCAG---C CCCACGGTGG TGGC------ ---TGGGGTC AG---CCTCA TGGTGGTGGC 
Ochotona princeps                GGTCAG---C CCCACGGTGG TGGC------ ---TGGGGTC AG---CCTCA CGGTGGCGGC 
Odobenus rosmarus                GGACAG---C CCCACGGGGG CGGC------ ---TGGGGTC AG---CCCCA CGGGGGCGGC 
Odobenus rosmarus divergens      GGACAG---C CCCACGGGGG CGGC------ ---TGGGGTC AG---CCCCA CGGGGGCGGC 
Ondatra zibethicus               GGGCAA---C CCCATGGCGG TGGC------ ---TGGGGAC AA---TCTCA TGGCGGTGGC 
Onychomys torridus               GGGCAG---C CTCATGGTGG TGGG------ ---TGGGGGC AG---CCTCA TGGTGGTGGC 
Order Hyracoidea consensus       GGACAG---C CCCACGGTGG TGGT------ ---TGGGGRC AA---CCACA TGGTGGTGGC 
Order Sirenia consensus          GGACAG---C CTCATGGTGG TGGC------ ---TGGGGAC AG---CCCCA TGGTGGCGGT 
Ornithorhynchus anatinus         GGCCAC---C CCCAGGGCGG GGGGGCCAGC ---TGGGGTC AC---CCCCA GGGCGGGGGC 
Orycteropus afer                 GGACAG---C CCCACGGTGG TGGTGGC--- ---TGGGGAC AA---CCCCA CGGTGGTGGC 
Oryctolagus cuniculus            GGGCAG---C CTCACGGTGG TGGC------ ---TGGGGAC AG---CCCCA CGGCGGTGGC 
Otolemur crassicaudatus          GGGCAG---C CCCACGGTGG CAGC------ ---TGGGGGC AG---CCCCA TGGTGGCAGC 
Otolemur garnettii               GGGCAG---C CCCACGGTGG CAGC------ ---TGGGGGC AG---CCCCA TGGTGGCAGC 
Pachyuromys duprasi              GGACAG---C CTCATGGTGG TGGT------ ---TGGGGTC AG---CCCCA TGGTGGTGGC 
Paguma larvata                   GGACAG---C CCCACGGGGG CGGC------ ---TGGGGTC AG---CCCCA TGGGGGCGGC 
Pan troglodytes                  GGGCAG---C CCCATGGTGG TGGC------ ---TGGGGAC AG---CCTCA TGGTGGTGGC 
Pan troglodytes_Pan paniscus     GGGCAG---C CTCATGGTGG TGGC------ ---TGGGGGC AG---CCCCA TGGTGGTGGC 
Paradoxurus hermaphroditus       GGACAG---C CCCACGGGGG CGGC------ ---TGGGGTC AG---CCCCA TGGGGGTGGC 
Pedetes capensis                 GGGCAG---C CCCATGGTGG TGGC------ ---TGGGGAC AG---CCTCA TGGTGGCGGT 
Perameles nasuta                 GGTCAG---C CCCATCCTGG GGGCTCCAAC ---TGGGGTC AG---CCCCA TCCTGGAGGT 
Perodicticus potto               GGACAG---T CTCACGGGGG CAGC------ ---TGGGGGC AG---CCCCA TGGTGGCAGC 
Petauroides volans               GGTCAG---C CCCATGCCGG GGGTTCCAGC ---TGGGGTC AG---CCCCA TGCCGGGGGT 
Petaurus breviceps               GGTCAG---C CCCATCCCGG AGGTTCTAAT ---TGGGGTC AG---CCCCA TGCTGGAGGG 
Petrogale xanthopus              GGTCAG---C CCCATCCTGG GGGTTCCAGT ---TGGGGTC AG---CCCCA TGCCGGGGGT 
Phacochoerus africanus           GGACAG---C CCCACGGAGG TGGT------ ---TGGGGAC AG---CCCCA TGGTGGTGGC 
Phalanger gymnotis               GGTCAG---C CCCATCCTGG GGGTTCCAAC ---TGGGGTC AG---CCCCA TCCTGGGGGT 
Phascogale tapoatafa _Phascoga   GGTCAG---C CCCATCCTGG GGGTTCCAAT ---TGGGGTC AG---CCCCA TGCTGGGGGT 
Phascolarctos cinereus           GGTCAG---C CCCATCCCGG GGGTTCCAAT ---TGGGGCC AG---CCCCA TCCTGGGGGT 
Phodopus campbelli               GGACAG---C CCCATGGCGG TGGT------ ---TGGGGTC AG---CCCCA TGGTGGTGGC 
Phodopus roborovskii             GGACAG---C CCCATGGCGG TGGT------ ---TGGGGTC AG---CCCCA TGGCGGTGGC 
Phodopus sungorus                GGACAG---C CCCATGGTGG TGGC------ ---TGGGGTC AG---CCCCA TGGCGGTGGC 
Phyllotis vaccarum               GGGCAG---C CCCATGGTGG TGGC------ ---TGGGGGC AG---CCTCA TGGTGGCGGC 
Pipistrellus kuhlii              GGTCAG---C CCCATGGTGG CGGG------ ---TGGGGTC AG---CCCCA TGGTGGTGGA 
Pipistrellus kuhlii 4OR          GGTCAG---C CCCATGGTGG CGGG------ ---TGGGGTC AG---CCCCA TGGTGGTGGA 
Pipistrellus pipistrellus cons   GGTCAG---C CCCATGGTGG TGGMGGMGGC ---TGGGGWC AG---CCCCA TGGTGGTGGM 
Plecotus auritus                 GGTCAG---C CCCATGGTGG TGGG------ ---TGGGGTC AG---CCCCA TGGTGGTGGA 
Potamochoerus porcus             GGACAG---C CCCACGGAGG TGGT------ ---TGGGGAC AG---CCCCA CGGWGGTGGC 
Potorous gilbertii               GGTCAG---C CCCATCCTGG GGGTTCCAGT ---TGGGGTC AG---CCCCA TGCTGGGGGT 
Potos flavus                     GGACAG---C CCCACGGTGG CGGC------ ---TGGGGTC AG---CCCCA CGGGGGCGGC 
Praomys delectorum               GGACAA---C CCCATGGTGG CAGC------ ---TGGGGAC AA---CCTCA CGGTGGTAGT 
Prionailurus bengalensis eupti   GGTCAG---C CCCACGCCGG CGGTGGC--- ---TGGGGTC AG---CCCCA CGCCGGCGGC 
Prionailurus iriomotensis        GGTCAG---C CCCACGCCGG CGGCGGC--- ---------- ---------- ---------- 
Prionailurus viverrinus          GGTCAG---C CCCACGCCGG CGGCGGC--- ---TGGGGTC AG---CCCCA CGCCGGCGGT 
Procyon lotor                    GGTCAG---C CCCATGGGGG CGGC------ ---TGGGGTC AG---CCTCA CGGGGGTGGC 
Proteles cristata                GGACAG---C CCCACGGGGG TGGC------ ---TGGGGTC AG---CCCCA CGGGGGCGGC 
Psammomys obesus                 GGGCAG---C CTCATGGTGG GGGC------ ---TGGGGAC AG---CCTCA TGGCGGTGGC 
Pseudocheirus occidentalis       GGTCAG---C CCCATGCCGG GGGTTCCAAC ---TGGGGTC AG---CCCCA TGCTGGGGGT 
Pseudochirops archeri            GGTCAG---C CCCATGCCGG GGGTTCCAAC ---TGGGGTC AG---CCCCA TGCCGGAGGT 
Pseudochirops corinnae           GGTCAG---C CCCATGCTGG GGGTTCCAAC ---TGGGGTC AG---CCCCA TGCCGGAGGT 
Pseudochirops cupreus            GGTCAG---C CCCATGCTGG GGGTTCCAAC ---TGGGGTC AG---CCCCA TGCCGGAGGT 
Pseudomys desertor               GGACCA---C CCCATGGTGG TAGC------ ---TGGGGAC AA---CCTCA TGGTGGTAGT 
Pseudomys fumeus                 GGACCA---C CCCATGGTGG TAGC------ ---TGGGGAC AA---CCTCA TGGTGGTAGT 
Pteronotus parnellii             GGTCAG---C CCCATGGTGG CGGT------ ---TGGGGTC AG---CCCCA TGGTGGCGGC 
Pteropus medius                  GGTCAG---C CCCACGGTGG AGGC------ ---TGGGGAC AG---CCTCA CGGTGGAGGC 
Pteropus rufus                   GGTCAG---C CCCACGGTGG AGGC------ ---TGGGGAC AG---CCTCA CGGTGGAGGC 
Raphicerus campestris            GGTCAG---C CCCATGGAGG TGGC------ ---TGGGGAC AG---CCCCA TGGTGGTGGC 
Rhombomys opimus                 GGACAG---C CTCATGGTGG GGGC------ ---TGGGGAC AG---CCTCA TGGCGGGGGC 
Rhynchonycteris naso             GGACAG---C CCCATGGTGG CGGC------ ---TGGGGAC AG---CCCCA TGGAGGTGGC 
Rousettus aegyptiacus            GGCCAG---C CCCATGGTGG AGTC------ ---TGGGGTC AG---CCCCA TGGTGGAGTC 
Rousettus aegyptiacus S102 V17   GGCCAG---C CCCATGGTGG AGTC------ ---TGGGGTC AG---CCCCA TGGTGGAGTC 
Rousettus leschenaultii          GGTCAG---C CCCATGGTGG AGTC------ ---------- ---------- ---------- 
Rousettus madagascariensis       GGCCAG---C CCCATGGTGG AGTC------ ---TGGGGTC AG---CCCCA TGGTGGAGTC 
Saccopteryx bilineata            GGACAG---C CCCATGGTGG CGGC------ ---TGGGGAC AG---CCCCA CGGAGGTGGT 
Saccopteryx leptura              GGGCAG---C CCCATGGTGG CGGC------ ---TGGGGGC AG---CCCCA CGGAGGTGGT 
Saimiri sciureus                 GGGCAA---C CCCATGGTGG CGGC------ ---TGGGGAC AG---CCCCA TGGTGGCGGC 
Sarcophilus harrisii             GGTCAG---C CCCATCCTGG GGGTTCCAGT ---TGGGGTC AG---CCCCA TGCTGGGGGT 
Saxatilomys paulinae             GGACAA---C CTCATGGT-- ---------- ---TGGGGTC AG---CCCCA TGGCGGGGGC 
Scalopus aquaticus               GGTCAG---C CCCATGGCGG TGGCGGC--- ---TGGGGAC AG---CCCCA TGGCGGTGGC 
Setonix brachyurus               GGTCAG---C CCCATCCTGG GGGTTCCAGT ---TGGGGTC AG---CCCCA TGCCGGGGGT 
Sigmodon fulviventer_Sigmodon    GGGCAG---C CTCATGGTGG TGGC------ ---TGGGGGC AG---CCCCA TGGTGGTGGT 
Sminthopsis crassicaudata        GGTCAG---C CCCATGCTGG GGGTTCCAAT ---TGGGGTC AG---CCCCA TGCTGGGGGT 
Solenodon paradoxus woodi        GGTCAG---C CTCACGGTGG TGGC------ ---TGGGGTC AG---CCTCA CGGTGGCGGC 
Sorex cinereus_Sorex araneus     GGTCAG---C CCCATGGCGG CGGAGGC--- ---TGGGGTC AG---CCCCA CGGGGGTGGA 
Sorex fumeus                     GGTCAG---C CCCATGCCGG TGGAGGC--- ---TGGGGTC AG---CCCCA CGGCGGAGGC 
Sorex maritimensis               GGTCAG---C CCCATGGCGG CGGAGGC--- ---TGGGGTC AG---CCCCA CGGGGGTGGA 
Sorex palustris                  GGTCAG---C CCCACGGGGG CAGAGGC--- ---TGGGGTC AG---CCCCA CGGCGGAGGC 
Speothos venaticus               GGTCAG---C CTCACGGTGG CGGC------ ---TGGGGTC AG---CCCCA TGGTGGTGGC 
Spilogale gracilis               GGACAG---C CCCACGGGGG CGGC------ ---TGGGGTC AG---CCCCA CGGAGGCAGC 
Spilogale putorius interrupta    GGACAG---C CCCACGGGGG CGGC------ ---TGGGGTC AG---CCCCA CGGAGGCGGC 
Sturnira hondurensis             GGTCAG---C CCCATGGTGG CGGC------ ---TGGGGTC AG---CCCCA CGGTGGTGGC 
Subfamily Arvicolinae consensu   GGRCAR---C CYCAYGGBGG TGGY------ ---TGGGGDC AR---CCYCA YGGTGGTGGY 
Subfamily Cercopithecinae cons   GGRCAR---C CYCATGGTGG YGGC------ ---TGGGGAC AG---CCTCA TGGTGGYGGC 
Subfamily Cercopithecinae cons   GGGCAR---C CCCATGGTGG YRGC------ ---TGGGGRC AG---CCTCA TGGTGGYGGC 
Subfamily Colobinae consensus    GGDCAR---C CTCATGGTGG YGGC------ ---TGGGGAC AG---CCTCA TGGTGGYGGC 
Subfamily Felinae consensus      GGTCAG---C CCCACGCCGG CGGAGGC--- ---TGGGGTC AG---CCCCA CGCCGGYGGH 
Subfamily Lutrinae consensus     GGHCAG---C CCCAYGGRGG YGGY------ ---TGGGGTC AG---CCCCA YGGRGGCGGC 
Subfamily Murinae consensus 1    GGWCAR---C CCCATGGYGG TRGC------ ---TGGGGWC AR---CCYCA TGGYGGTRGY 
Subfamily Murinae consensus 2    GGACAR---C CYCAYGGYGG TRGC------ ---TGGGGAC AA---CCTCA TGGTGGTGGY 
Subfamily Murinae consensus 3    GGRCAR---C CCCATGGTGG TRGC------ ---TGGGGAC AR---CCTCA TGGYGGTRGY 
Subfamily Mustelinae consensus   GGHCAG---C CCCAYGGGGG TGGY------ ---TGGGGWC AG---CCCCA YGGGGGHGGC 
Subfamily Pantherinae consensu   GGTCAG---C CCCACGCCGG CGGCGGC--- ---TGGGGAC AG---CCCCA CGCCGGCGGY 
Suborder Sciuormorpha consensu   GGRCAR---C MBCMYSRYGG BGGNGGBGGC ---TGGGGRC ARCAGYCYCA YGGHGGBGGN 
Suncus etruscus                  GGTCAG---C CTCACGGAGG TGGAGGC--- ---TGGGGTC AG---CCTCA CGGAGGCGGA 
Suricata suricatta               GGACAG---C CCCACGGGGG CGGC------ ---TGGGGTC AG---CCCCA TGGGGGCGGC 
Sus scrofa                       GGACAG---C CCCACGGAGG CGGC------ ---TGGGGAC AG---CCCCA CGGTGGCGGC 
Tachyglossus aculeatus           GGTCAC---C CCCAAGGTGG GGGGGCCGGC ---TGGGGTC AC---CCCCA GGGCGGGGGG 
Tadarida brasiliensis            GGCCAA---C CCCACGGAGG TGGTGGC--- ---TGGGGAC AG---CCTCA CGGTGGCGGA 
Talpa europaea                   GGTCAG---C CCCACGGCGG TGGAGGC--- ---TGGGGAC AG---CCCCA TGGTGGTGGC 
Talpa occidentalis               GGTCAG---C CCCACGGCGG TGGAGGC--- ---TGGGGAC AG---CCCCA TGGTGGTGGC 
Tamandua tetradactyla            GGCCAG---C CTCACGCTGG TGGTGGA--- ---TGGGGCC AG---CCTCA CGCTGGCGGT 
Tapirus bairdii                  GGTCAG---C CCCACGGCGG TGGC------ ---TGGGGTC AG---CCGCA CGGTGGTGGC 
Tapirus indicus                  GGTCAG---C CCCACGGCGG TGGC------ ---TGGGGAC AG---CCCCA CGGTGGTGGC 
Tapirus terrestris               GGTCAG---C CCCACGGTGG TGGC------ ---TGGGGTC AG---CCGCA CGGTGGTGGC 
Tarsius lariang                  GGACAG---C CTCATGGTGG TGGC------ ---TGGGGAC AA---CCCCA TGGTGGCGGC 
Tarsius syrichta                 GGACAG---C CTCATGGTGG CGGC------ ---TGGGGAC AG---CCCCA TGGTGGTGGC 
Tarsius wallacei                 GGACAG---C CTCATGGTGG TGGC------ ---TGGGGAC AA---CCCCA TGGTGGCGGC 
Tenrec ecaudatus                 GGCCAG---C CTCACGGTGG GGGTGGC--- ---TGGGGCC AG---CCTCA AGGTGGGGGC 
Thomomys_bottae                  GGACAG---C CCCACGGAGG TGGC------ ---TGGGGAC AG---CCCCA CGGAGGTGGC 
Thylacinus cynocephalus          GGTCAG---C CCCATCCTGG GGGTTCCAAC ---------- ---------- ---------- 
Tolypeutes matacus               GGTCAG---C CGCACGGTGG CAGC------ ---TGGGGTC AA---CCGCA CGGTGGCAGC 
Tragulus javanicus               GGTCAA---C CTCATGGAGG TGGC------ ---TGGGGTC AG---CCCCA TGGAGGTGGC 
Tragulus kanchil                 GGTCAA---C CTCATGGAGG TGGC------ ---TGGGGTC AG---CCCCA TGGAGGTGGC 
Trichosurus vulpecula            GGTCAG---C CCCATCCCGG GGGTTCCAAT ---TGGGGTC AG---CCCCA TCCTGGGGGT 
Tupaia chinensis                 GGACAG---C CTCATGGTGG CGGC------ ---TGGGGGC AGCAGCCTCA TGGTGGTGGC 
Tupaia tana                      GGACAG---C CTCATGGTGG CGGC------ ---TGGGGGC AGCAGCCTCA TGGTGGTGGC 
Typhlomys cinereus               GGGCAG---C CCCATGGTGG TGGC------ ---TGGGGGC AG---CCCCA TGGTGGTGGT 
Uropsilus gracilis               GGACAG---C CTCACGGTGG TGGTGGC--- ---TGGGGAC AG---CCCCA TGGCGGTGGT 
Varecia variegata                GGACAG---C CCCATGGTGG TGGC------ ---TGGGGAC AA---CCCCA TGGGGGTGGC 
Vespertilio murinus              GGTCAG---C CCCATGGTGG GGGAGGAGGC ---TGGGGTC AG---CCCCA TGGTGGTGGA 
Vombatus ursinus                 GGTCAG---C CCCATCCTGG GGGTTCCAGT ---TGGGGTC AG---CCCCA TCCTGGGGGT 
Wallabia bicolor                 GGTCAG---C CCCATCCTGG GGGTTCCAGT ---TGGGGTC AA---CCCCA TGCCGGGGGT 

                                 ....|....| ....|....| ....|....| ....|....| ....|....| ....|....| 
                                    245        255        265        275        285        295               
Abrothrix hirta                  ---------- --------NN NNNNCAG--- CCCCATGGTG GTGGC----- ---------- 
Abrothrix longipilis hirtus      NNNNNNNNNN N-------NN NNNNCAG--- CCCCATGGTG GTGGC----- ---------- 
Acomys cahirinus                 ---------- --------TG GGGTCAG--- CCCCATGGCG GTGGC----- ---------- 
Acomys kempi                     ---------- --------TG GGGTCAG--- CCCCATGGCG GCGGC----- ---------- 
Acomys percivali                 ---------- --------TG GGGTCAG--- CCCCATGGCG GTGGC----- ---------- 
Acrobates pygmaeus               TCTAAT---- --------TG GGGTCAG--- CAACATGGTG GTGGATCTAA C--------- 
Ailurus fulgens                  ---------- --------TG GGGACAG--- CCCCACGGGG GCGGTGGC-- ---------- 
Amblysomus hottentotus           GGCGGC---- ---------- ---------- ---------- ---------- ---------- 
Antechinus flavipes              TCCAGT---- --------TG GGGTCAG--- CCGCATGCCG GATCTAAC-- ---------- 
Antechinus stuartii              TCCAGT---- --------TG GGGTCAG--- CCGCATGCCG GATCTAAC-- ---------- 
Antilocapra americana            ---------- --------TG GGGTCAG--- CCCCATGGTG GTGGC----- ----TGGGGA 
Antrozous pallidus               ---------- --------TG GGGTCAG--- CCTCATGGTG GTGGAGGAGG C---TGGGGA 
Aotus griseimembra               ---------- --------TG GGGACAG--- CCTCATGGTG GTGGC----- ---------- 
Aotus lemurinus                  ---------- --------TG GGGACAG--- CCTCATGGTG GTGGC----- ---------- 
Aotus nancymaae_Aotus azarae _   ---------- --------TG GGGACAG--- CCTCATGGTG GTGGC----- ---------- 
Aotus trivirgatus                ---------- --------TG GGGACAG--- CCTCATGGTG GTGGC----- ---------- 
Arctictis binturong              ---------- --------TG GGGTCAA--- CCCCACGGCG GGGGTGGC-- ---------- 
Arctocebus calabarensis          ---------- --------TG GGGACAG--- CCCCATGGTG GTGGC----- ----TGGGGA 
Artibeus jamaicensis             ---------- --------TG GGGTCAG--- CCCCATGGTG GTGGCGGC-- ----TGGGGT 
Artibeus lituratus               ---------- --------TG GGGTCAG--- CCCCACGGTG GCGGC----- ----TGGGGT 
Aselliscus stoliczkanus          ---------- ---------- ---------- ---------- ---------- ---------- 
Atelerix albiventris             GGC------- --------TG GGGTCAGCAG CCCCATGCTG GTGGAGGC-- ----TGGGGT 
Ateles paniscus                  ---------- --------TG GGGACAG--- CCTCATGGTG GTGGC----- ---------- 
Babyrousa celebensis             ---------- --------TG GGGACAG--- CCCCATGGTG GCGGAGGC-- ---------- 
Balaenoptera edeni_Balaenopter   ---------- --------TG GGGTCAG--- CCCCATGGTG GCGGAGGC-- ---------- 
Balaenoptera physalus            ---------- --------TG GGGTCAG--- CCCCATGGTG GCGGAGGC-- ---------- 
Balaenoptera Spp. consensus      ---------- --------TG GGGTCAR--- CCCCATGGTG GYGGAGGC-- ---------- 
Bassariscus astutus_Bassariscu   ---------- --------TG GGGACAG--- CCCCACGGTG GCGGTGGC-- ---------- 
Bettongia penicillata ogilbyi    TCCAGC---- --------TG GGGTCAG--- CCTCATGGTG GATCTAAC-- ---------- 
Brachyteles arachnoides          ---------- --------TG GGGACAG--- CCTCATGGTG GTGGC----- ---------- 
Bradypus variegatus              GGCGGA---- --------TG GGGCCAG--- CCCCATGGTG GTGGCAGC-- ---------- 
Cabassous unicinctus             GGC------- --------TG GGGTCAG--- CCCCACGGTG GTGGC----- ---------- 
Caperea marginata                ---------- --------TG GGGTCAG--- CCCCACGGTG GCGGAGGC-- ---------- 
Caracal caracal                  GGC------- --------TG GGGACAG--- CCCCACGCCG GCGGCGGC-- ---------- 
Castor canadensis                GGTAGC---- --------TG GGGACAA--- CCCCATGGTG GTGGC----- ----TGGGGA 
Catagonus wagneri                ---------- --------TG GGGCCAG--- CCCCACGGTG GCGGAGGC-- ---------- 
Cephalopachus bancanus           ---------- --------TG GGGACAG--- CCTCATGGTG GTGGCGGC-- ---------- 
Cercartetus concinnus            TCCAAC---- --------TG GGGTCAG--- CCGCATGGTG G---ATCTAA C--------- 
Chaetophractus vellerosus        ---------- --------TG GGGTCAG--- CCCCACGGCG GCGGC----- ---------- 
Chiropotes chiropotes sagulata   ---------- --------TG GGGACAG--- CCCCATGGTG GTGGC----- ---------- 
Chiropotes israelita             ---------- --------TG GGGACAG--- CCCCATGGTG GTGGC----- ---------- 
Chiropotes satanas               ---------- --------TG GGGACAG--- CCCCATGGTG GTGGC----- ---------- 
Choloepus didactylus             GGCGGA---- --------TG GGGCCAG--- CCCCACGGTG GCGGTGGC-- ---------- 
Choloepus didactylus 96InsG      GGCGGA---- --------TG GGGCCAG--- CCCCACGGTG GCGGTGGC-- ---------- 
Choloepus hoffmanni              GGCGGA---- --------TG GGGCCAG--- CCCCATGGTG GCGGCAGC-- ---------- 
Chrysochloris asiatica           GGC------- ---------- ---------- ---------- ---------- ---------- 
Chrysocyon brachyurus            ---------- --------TG GGGACAG--- CCACACGGTG GTGGTGGT-- ---------- 
Condylura cristata               GGC------- --------TG GGGTCAG--- CCCCATGGCG GTGGAGGC-- ---------- 
Corynorhinus rafinesquii         GGAGGC---- --------TG GGGACAG--- CCACATGGTG GTGGAGGAGG C--------- 
Corynorhinus townsendii          GGAGGC---- --------TG GGGACAG--- CCCCATGGTG GTGGAGGAGG C--------- 
Craseonycteris thonglongyai      ---------- --------TG GGGACAG--- CCCCACGGTG GTGGAGGC-- ----TGGGGT 
Cricetomys gambianus_Cricetomy   GGC------- --------TG GGGGCAG--- CCCCATGGTG GCGGCGGC-- ---------- 
Cricetulus griseus               ---------- --------TG GGGTCAG--- CCCCATGGTG GTGGC----- ---------- 
Cricetulus migratorius           ---------- --------TG GGGTCAG--- CCCCATGGTG GTGGC----- ---------- 
Crocidura russula                GGC------- --------TG GGGTCAG--- CCTCACGGGG GTGGAGGC-- ----TGGGGT 
Crocuta crocuta                  ---------- --------TG GGGACAG--- CCCCATGGTG GAGGTGGC-- ---------- 
Cryptomys damarensis             ---------- ---------- ---------- ---------- ---------- ---------- 
Cryptoprocta ferox               ---------- --------TG GGGACAG--- CCCCACGGCG GGGGTGGC-- ---------- 
Ctenodactylus gundi              GGC------- --------TG GGGCCAG--- CCCCATGGTG GTGGT----- ---------- 
Cyclopes didactylus 4OR          GGA------- ---------- ---------- ---------- ---------- ---------- 
Cyclopes didactylus 5OR          GGA------- --------TG GGGCCAG--- CCCCACGGTG GCGGCGGA-- ---------- 
Cynocephalus volans              ---------- --------TG GGGACAG--- CCTCATGGTG GTGGTGGC-- ---------- 
Cynopterus brachyotis            ---------- ---------- ---------- ---------- ---------- ---------- 
Cynopterus sphinx                ---------- --------TG GGGACAA--- CAACCCCATG GTGGAGGC-- ---------- 
Cystophora cristata              ---------- --------TG GGGACAG--- CCGCACGGTG GCGGC----- ----TGGGGA 
Dasyprocta punctata              ---------- ---------- ---------- ---------- ---------- ---------- 
Dasypus novemcinctus             ---------- --------TG GGGCCAG--- CCCCACGGCG GCGGC----- ---------- 
Dasyurus hallucatus              TCCAAT---- --------TG GGGTCAG--- CCCCATGCTG GGGGTTCTAG T---TGGGGT 
Dasyurus viverrinus              TCTAGT---- --------TG GGGCCAA--- CCGCATGGTG GATCTAAC-- ---------- 
Daubentonia madagascariensis     ---------- --------TG GGGACAA--- CCCCACGGGG GTGGC----- ---------- 
Delphinapterus leucas            ---------- --------TG GGGACAG--- CCCCATGGTG GTGGAGGC-- ---------- 
Dendrolagus matschiei            TCCAAC---- --------TG GGGTCAG--- CCTCATGGTG GATCTAAC-- ---------- 
Dicotyles tajacu                 ---------- --------TG GGGCCAG--- CCCCACGGTG GCGGAGGC-- ---------- 
Didelphis virginiana             TCCAAT---- --------TG GGGTCAG--- CCCCATCCAG GGGGTTCCAA C---TGGGGG 
Distoechurus pennatus            TCCAGT---- --------TG GGGTCAG--- CCACATGGTG G---ATCTAA C--------- 
Dromiciops bozinovici            AAC------- ---------- ---------- ---------- ---------- ---------- 
Dromiciops gliroides             AAC------- ---------- ---------- ---------- ---------- ---------- 
Echinops telfairi                GGCGGCGGC- --------TG GGGGCAG--- CCACATGGTG GTGGGGGCGG CGGCTGGGGG 
Eidolon dupreanum                ---------- --------TG GGGTCAG--- CCCCACGGTG GTGGC----- ----TGGGGA 
Eidolon helvum                   ---------- --------TG GGGTCAG--- CCCCACGGTG GTGGC----- ----TGGGGA 
Elephantulus edwardii            GGC------- --------TG GGGGCAG--- CCCCACGGTG GCGGAGGC-- ---------- 
Elephas maximus                  ---------- --------TG GGGACAG--- CCCCATGGTG GTGGTGGC-- ---------- 
Eonycteris spelaea               ---------- --------TG GGGTCAG--- CCCCATGGTG GAGGC----- ----TGGGGA 
Erignathus barbatus              ---------- --------TG GGGACAG--- CCGCACGGTG GTGGTGGC-- ---------- 
Erinaceus europaeus              GGC------- --------TG GGGTCAGCAG CCCCATGGTG GCGGAGGC-- ---------- 
Eschrichtius robustus            ---------- --------TG GGGTCAG--- CCCCATGGTG GCGGAGGC-- ---------- 
Eubalaena japonica_Eubalaena a   GGC------- ---------- ---------- ---------- ---------- ---------- 
Euphractus sexcinctus            ---------- --------TG GGGTCAG--- CCCCACGGTG GCGGC----- ---------- 
Family Bovidae consensus         GGC------- --------TG GGGHCAG--- CCVCATGGTG GTGGNGGC-- ----TGGGGA 
Family Canidae consensus         ---------- --------TG GGGACAR--- CCMCAYGGTG GTGGTGGT-- ---------- 
Family Cebidae consensus         ---------- --------TG GGGACAG--- CCYCATGGTG GYGGC----- ----TGGGGA 
Family Cervidae consensus        GGC------- --------TG GGGDCAG--- CCACATGGTG GTGGAGGC-- ---------- 
Family Cheirogaleidae            ---------- --------TG GGGACAG--- CCTCATGGTG GYGGTGGY-- ---------- 
Family Delphinidae consensus     ---------- --------TG GGGWCAG--- CCCCAYGGTG GTGGMGGC-- ----TGGGGA 
Family Dipodidae consensus       GGCGGC---- --------TG GGGRCAR--- YCYCAYGGYG GTGGHGGMGG YGGC------ 
Family Giraffidae consensus      ---------- --------TG GGGTCAG--- CCCCATGGTG GTGGY----- ----TGGGGA 
Family Heteromyidae consensus    ---------- --------TG GGGGCAG--- CCCCAYGGTG GTGGC----- ----TGGGGG 
Family Indriidae consensus       ---------- --------TG GGGACAG--- CCTCATGGYG GYGGYGGC-- ---------- 
Family Iniidae consensus         ---------- --------TG GGGWCAG--- CCCCATGGTG GTGGWGGC-- ----TGGGGA 
Family Lemuridae                 ---------- --------TG GGGACAG--- CCTCATGGTG GTGGC----- ---------- 
Family Leporidae consensus       ---------- --------TG GGGRCAG--- CCCCACGGYG GYGGC----- ---------- 
Family Otariidae consensus       GGC------- --------TG GGGACAG--- CCCCACGGTG GTGGYGGC-- ---------- 
Family Phocidae consensus 1      ---------- --------TG GGGACAG--- CCKCACGGTG GTGGCGGC-- ---------- 
Family Phocidae consensus 2      ---------- --------TG GGGACAG--- CCGCACGGTG GTGGTGGC-- ---------- 
Family Phocidae consensus 3      ---------- --------TG GGGACAG--- CCGCACGGTG GYGGYGGC-- ----TGGGGA 
Family Phocoenidae consensus     ---------- --------TG GGGACAG--- CCCCATGGTG GTGGAGGC-- ---------- 
Family Phyllostomidae consensu   GGC------- --------TG GGGTCAG--- CCVCAYGGTG GYGGMGGC-- ----TGGKGD 
Family Physeteridae              ---------- --------TG GGGACAG--- CCCCATGGTG GTGGAGGC-- ---------- 
Family Rhinocedontidae consens   ---------- --------TG GGGACAG--- CCCCATGGTG GYGGAGGC-- ---------- 
Family Spalacidae consensus      GGC------- --------TG GGGWCAG--- CCCCATGGTG GYGGTGGC-- ---------- 
Family Ursidae consensus         ---------- --------TG GGGACAG--- CCSCACGGKG GSGGTGGC-- ---------- 
Family Ziphiidae consensus       ---------- --------TG GGGACAG--- CCCCATGGTG GTGGAGGC-- ---------- 
Galago demidoff                  ---------- --------TG GGGACAG--- CCCCATGGTG GTAGC----- ----TGGGGA 
Galago moholi                    ---------- --------TG GGGACAG--- CCCCACGGTG GCAGC----- ----TGGGGA 
Galago senegalensis              ---------- --------TG GGGACAG--- CCCCACGGTG GCAGC----- ----TGGGGA 
Galemys pyrenaicus               GGC------- --------TG GGGACAG--- CCCCATGGTG GAGGC----- ---------- 
Galeopterus variegatus           ---------- --------TG GGGACAG--- CCTCATGGTG GTGGTGGC-- ---------- 
Genetta genetta                  ---------- --------TG GGGACAG--- CCTCACGGGG GCGGC----- ----TGGGGA 
Genus Alouatta consensus         ---------- --------TG GGGACAG--- CCTCATGGTG GTGGC----- ---------- 
Genus Ateles consensus           ---------- ---------- ---------- ---------- ---------- ---------- 
Genus Cacajao consensus          ---------- --------TG GGGACAG--- CCCCATGGTG GTGGC----- ---------- 
Genus Callicebus consensus       ---------- --------TG GGGRCAG--- CCTCATGGTG GTGGC----- ---------- 
Genus Camelus consensus          ---------- --------TG GGGCCAG--- CCCCATGGTG GAGGC----- ---------- 
Genus Eptesicus consensus        GGAGGC---- --------TG GGGACAG--- CCACATGGTG GTGGMGGAGG C---TGGGGA 
Genus Equus consensus            ---------- --------TG GGGACAG--- CCCCATGGTG GTGGAGGC-- ---------- 
Genus Hipposideros consensus     ---------- --------TG GGGACAG--- YCCCAYGGCG GAGGC----- ---------- 
Genus Hylobates consensus        ---------- --------TG GGGACAG--- CCTCATGGCG GTGGC----- ---------- 
Genus Lama consensus             ---------- --------TG GGGTCAG--- CCCCACGGAG GCGGC----- ----TGGGGC 
Genus Manis consensus            ---------- --------TG GGGRCAR--- CCBCATGGTG GYGGC----- ----TGGGGG 
Genus Molossus consensus         GGC------- --------TG GGGACAG--- CCCCATGGTG GCGGAGGC-- ----TGGGGT 
Genus Moschus consensus          ---------- --------TG GGGACAG--- CCACATGGTG GTGGAGGC-- ---------- 
Genus Myotis consensus 1         GGC------- --------TG GGGWCAG--- CCCCATGGTG GTGGAGGC-- ----TGGGGA 
Genus Myotis consensus 2         GGC------- --------TG GGGACAG--- CCCCATGGTG GTGGAGGC-- ----TGGGGT 
Genus Nomascus consensus         ---------- --------TG GGGACAG--- CCTCATGGTG GTGGC----- ---------- 
Genus Peromyscus consensus       ---------- --------TG GGGKCAG--- CCCCATGGTG GTGGC----- ---------- 
Genus Pithecia consensus         ---------- --------TG GGGACAG--- CCCCATGGTG GTGGC----- ---------- 
Genus Pteropus consensus         ---------- --------TG GGGTCAG--- CCCCAYGGTG GAGGC----- ----TGGGGA 
Genus Rhinolophus consensus      ---------- --------TG GGGACAG--- TCCCATGGCG GAGGC----- ---------- 
Genus Vicugna consensus          CCCCAGGGAG GGGGCGGCTG GGGYCAG--- CCCCAYGGWG GMGGC----- ----TGGGGT 
Geomys bursarius                 ---------- --------TG GGGACAG--- CCCCACGGTG GAGGC----- ----TGGGGG 
Gorilla beringei                 ---------- ---------- ---------- ---------- ---------- ---------- 
Gorilla gorilla                  ---------- --------TG GGGACAG--- CCTCATGGTG GTGGC----- ---------- 
Gracilinanus agilis              TCCAAT---- --------TG GGGTCAG--- CCCCATGCAG GGGGTTCCAA C---TGGGGG 
Grammomys surdaster              ---------- --------TG GGGTCAG--- CCCCATGGTG GTGGC----- ---------- 
Gulo gulo                        ---------- --------TG GGGACAG--- CCGCATGGTG GCGGTGGC-- ---------- 
Gymnobelideus leadbeateri        GT-------- ----TGGGGT CAG---CCAC ATGGTGGATC TAAC------ ---------- 
Helogale parvula                 ---------- --------TG GGGTCAG--- CCCCACGGAG GCGGC----- ----TGGGGA 
Herpestes javanicus              ---------- --------TG GGGTCAG--- CCCCACGGGG GCGGC----- ----TGGGGA 
Herpestes javanicus auropuncta   ---------- --------TG GGGTCAG--- CCCCACGGGG GCGGC----- ----TGGGGA 
Hexaprotodon liberiensis         ---------- --------TG GGGACAG--- CCCCATGGTG GCGGAGGC-- ---------- 
Hippopotamus amphibius           ---------- --------TG GGGACAG--- CCCCATGGTG GCGGAGGC-- ---------- 
Homo sapiens M129                ---------- --------TG GGGACAG--- CCTCATGGTG GTGGC----- ---------- 
Homo sapiens V129                ---------- --------TG GGGACAG--- CCTCATGGTG GTGGC----- ---------- 
Hoolock leuconedys               ---------- --------TG GGGACAG--- CCTCATGGTG GTGGC----- ---------- 
Hyaena hyaena                    ---------- --------TG GGGACAG--- CCCCATGGTG GAGGTGGC-- ---------- 
Hylomys suillus                  GGC------- --------TG GGGTCAA--- CCCCATGGTG GTGGAGGA-- ----TGGGGT 
Hylomyscus alleni                ---------- --------TG GGGTCAG--- CCCCATGGCG GTGGC----- ---------- 
Hystrix brachyura                ---------- ---------- ---------- ---------- ---------- ---------- 
Hystrix cristata                 ---------- ---------- ---------- ---------- ---------- ---------- 
Ia io                            GGAGGC---- --------TG GGGACAG--- CCACATGGTG GTGGAGGAGG C---TGGGGA 
Infraorder Hystricognathi cons   ---------- --------TG GGGCCAG--- CCCCATGGCG GT-------- ---------- 
Lagorchestes hirsutus            TCCAAC---- --------TG GGGTCAG--- CCTCATGGTG GATCTAAC-- ---------- 
Lagothrix lagotricha             ---------- --------TG GGGACAG--- CCTCATGGTG GTGGC----- ---------- 
Lasiurus borealis                GGC------- --------TG GGGTCAG--- CCCCATGGTG GTGGG----- ----TGGGGT 
Lasiurus cinereus                GGC------- --------TG GGGTCAG--- CCCCATGGTG GTGGG----- ----TGGGGT 
Lemur catta                      ---------- --------TG GGGACAG--- CCTCATGGTG GTGGC----- ---------- 
Lepilemur ankaranensis _Lepile   ---------- --------TG GGGACAG--- CCTCATGGTG GCGGTGGC-- ---------- 
Lepilemur ruficaudatus           ---------- --------TG GGGACAG--- CCTCATGGTG GCGGTGGC-- ---------- 
Lepilemur septentrionalis        ---------- --------TG GGGACAG--- CCTCATGGTG GCGGTGGC-- ---------- 
Leptonychotes weddellii          ---------- --------TG GGGACAG--- CCGCACGGTG GTGGCGGC-- ---------- 
Lophiomys imhausi                ---------- --------TG GGGACAA--- CCTCATGGTG GTGGA----- ----TGGGGT 
Loris lydekkerianus              ---------- --------TG GGGACAG--- CCTCATGGTG GTGGTGGC-- ---------- 
Loris tardigradus                ---------- --------TG GGGACAG--- CCTCATGGTG GTGGTGGC-- ---------- 
Loxodonta africana               ---------- --------TG GGGACAG--- CCCCATGGTG GTGGTGGC-- ---------- 
Lynx pardinus                    GGC------- ---------- ---------- ---------- ---------- ---------- 
Macroglossus sobrinus            ---------- --------TG GGGTCAG--- CCCCATGGTG GTGGC----- ----TGGGGA 
Macropus eugenii                 TCCAAC---- --------TG GGGTCAG--- CCTCATGGTG GATCTAAC-- ---------- 
Macropus fuliginosus             TCCAGC---- --------TG GGGTCAG--- CCTCATGGTG GATCTAAC-- ---------- 
Macropus giganteus               TCCAAC---- --------TG GGGTCAG--- CCTCATGGTG GATCTAAC-- ---------- 
Macropus irma                    TCCAAC---- --------TG GGGTCAG--- CCTCATGGTG GATCTAAC-- ---------- 
Macropus robustus                TCCAAC---- --------TG GGGTCAG--- CCTCATGGTG G---ATCTAA C--------- 
Macropus rufogriseus             TCCAAC---- --------TG GGGTCAG--- CCTCATGGTG GATCTAAC-- ---------- 
Macropus rufus                   TCCAAC---- --------TG GGGTCAG--- CCTCATGGTG GATCTAAC-- ---------- 
Macroscelides proboscideus       GGC------- --------TG GGGTCAG--- CCCCACGGTG GCGGGGGC-- ---------- 
Macrotis lagotis                 TCCAGC---- --------TG GGGTCAA--- CCACATGGTG G---CTCTAA C--------- 
Macrotus californicus            ---------- --------TG GGGTCAG--- CCCCACGGTG GTGGC----- ---------- 
Mastacomys fuscus                ---------- --------TG GGGTCAG--- CCCCATGGCG GTGGC----- ---------- 
Mastomys coucha                  ---------- --------TG GGGTCAG--- CCCCATGGCG GTGGC----- ---------- 
Mastomys natalensis              ---------- --------TG GGGTCAG--- CCCCATGGCG GTGGC----- ----TGGGGT 
Maxomys surifer                  ---------- --------TG GGGTCAG--- CCCCATGGCG GGGGC----- ---------- 
Megaderma lyra                   ---------- --------TG GGGACAG--- CCCCATGGTG GTGGAGGC-- ----TGGGGT 
Megaptera novaeangliae           GGC------- ---------- ---------- ---------- ---------- ---------- 
Mephitis mephitis                ---------- --------TG GGGACAG--- CCTCACGGTG GCGGTGGC-- ---------- 
Meriones libycus                 ---------- --------TG GGGGCAG--- CCTCATGGCG GCGGC----- ---------- 
Meriones meridianus              ---------- --------TG GGGGCAG--- CCTCATGGCG GGGGC----- ---------- 
Meriones unguiculatus            ---------- --------TG GGGTCAG--- CCTCATGGCG GTGGC----- ---------- 
Mesocricetus auratus             ---------- --------TG GGGTCAG--- CCCCATGGTG GTGGC----- ---------- 
Mesocricetus brandti             ---------- ---------- ---------- ---------- ---------- ---------- 
Microgale talazaci               GCC------- --------TG GGGGCAG--- TCTCACGGTG GGGGCAGC-- ---------- 
Micronycteris hirsuta            ---------- --------TG GGGTCAG--- CCCCACGGTG GCGGC----- ----TGGGGT 
Microtus gerbei                  ---------- --------TG GGGTCAA--- CCCCATGGCG GCGGC----- ---------- 
Miniopterus natalensis           GGC------- ---------- ---------- ---------- ---------- ---------- 
Miniopterus schreibersii         GGC------- ---------- ---------- ---------- ---------- ---------- 
Monodelphis domestica            TCCAGT---- --------TG GGGCCAG--- CCCCATCCAG GGGGTTCCAA C---TGGGGA 
Monodelphis domestica S153       TCCAAT---- --------TG GGGCCAG--- CCCCATCCAG GGGGTTCCAA C---TGGGGA 
Monodon monoceros                ---------- --------TG GGGACAG--- CCCCATGGTG GTGGAGGC-- ---------- 
Mormoops blainvillei             GGC------- --------TG GGGACAG--- CCGCATGGTG GCGGAGGC-- ----TGGGGA 
Mungos mungo                     ---------- --------TG GGGACAG--- CCCCACGGGG GTGGC----- ---------- 
Murina aurata feae               GGC------- --------TG GGGTCAG--- CCCCATGGTG GTGGAGGC-- ----TGGGGT 
Mus cervicolor                   ---------- --------TG GGGTCAG--- CCCCATGGCG GTGGC----- ---------- 
Mus cookii                       ---------- --------TG GGGTCAG--- CCCCATGGCG GTGGC----- ---------- 
Mus minutoides                   ---------- --------TG GGGTCAG--- CCCCATGGCG GTGGC----- ---------- 
Mus musculus                     ---------- --------TG GGGTCAG--- CCCCATGGCG GTGGA----- ---------- 
Mus musculus castaneus           ---------- --------TG GGGTCAG--- CCCCATGGCG GTGGA----- ---------- 
Mus musculus F108 V189           ---------- --------TG GGGTCAG--- CCCCATGGCG GTGGA----- ---------- 
Mus musculus musculus_Mus musc   ---------- --------TG GGGTCAG--- CCCCATGGCG GTGGA----- ---------- 
Mus pahari                       ---------- --------TG GGGTCAG--- CCCCATGGCG GTGGC----- ---------- 
Mus Spp. consensus               ---------- --------TG GGGTCAG--- CCCCATGGCG GTGGC----- ---------- 
Myodes glareolus                 ---------- --------TG GGGTCAA--- CCCCATGGCG GCGGC----- ---------- 
Myodes glareolus M109            ---------- --------TG GGGTCAA--- CCCCATGGCG GCGGC----- ---------- 
Myodes Spp. consensus            ---------- --------TG GGGTCAG--- CCCCATGGCG GCGGC----- ---------- 
Myotis brandtii                  GGC------- --------TG GGGACAG--- CCCCATGGTG GTGGCAGCCA CAA------- 
Myotis davidii                   GGC------- --------TG GGGACAG--- CCCCATGGTG GTGGAGGC-- ----TGGGGT 
Myotis lucifugus                 GGC------- --------TG GGGACAG--- CCCCATGGTG GTGGAGGC-- ----TGGGGA 
Myotis vivesi                    GGC------- --------TG GGGTCAG--- CCCCATGGTG GTGGAGGC-- ----TGGGGA 
Myrmecobius fasciatus            TCCAGT---- --------TG GGGCCAA--- CCACATGGCG GATCTAAC-- ---------- 
Myrmecophaga tridactyla          GGA------- --------TG GGGCCAG--- CCTCATGGTG GTGGCGGA-- ---------- 
Nasua narica                     ---------- --------TG GGGACAG--- CCCCACGGTG GCGGTGGC-- ---------- 
Nasua nasua                      NNN------- --------NN NNNNNNN--- NNNNNNNNNN NN-------- ---------- 
Neotoma lepida                   ---------- --------TG GGGTCAG--- CCCCATGGTG GAGGC----- ---------- 
Noctilio leporinus               ---------- --------TG GGGTCAG--- CCCCATGGTG GAGGC----- ----TGGGGT 
Notoryctes typhlops              ---------- --------TG GGGTCAG--- CCACATGGTA GCTCTAAC-- ---------- 
Nyctalus aviator                 GGAGGC---- --------TG GGGACAG--- CCCCATGGTG GTGGAGGAGG C---TGGGGA 
Nycticebus coucang_Nycticebus    ---------- --------TG GGGACAG--- CCTCATGGTG GTGGTGGC-- ---------- 
Nycticebus pygmaeus              ---------- --------TG GGGACAG--- CCTCATGGTG GTGGTGGC-- ---------- 
Nycticeius humeralis             GGC------- --------TG GGGTCAG--- CCCCATGGTG GTGGAGGAGG C---TGGGGT 
Ochotona curzoniae               ---------- --------TG GGGTCAG--- CCCCATGGTG GCGGC----- ---------- 
Ochotona princeps                ---------- --------TG GGGTCAG--- CCCCATGGTG GCGGC----- ---------- 
Odobenus rosmarus                ---------- --------TG GGGACAG--- CCCCACGGTG GTGGTGGC-- ---------- 
Odobenus rosmarus divergens      ---------- --------TG GGGACAG--- CCCCACGGTG GTGGTGGC-- ---------- 
Ondatra zibethicus               ---------- --------TG GGGTCAG--- CCCCATGGCG GTGGC----- ---------- 
Onychomys torridus               ---------- --------TG GGGACAG--- CCTCATGGTG GTGGC----- ---------- 
Order Hyracoidea consensus       ---------- --------TG GGGACAG--- CCCCATGGCG GCGGTGGC-- ---------- 
Order Sirenia consensus          GGC------- --------TG GGGTCAG--- CCYCACGGTG GTGGC----- ----TGGGGA 
Ornithorhynchus anatinus         TCCAAC---- --------TG GGGTCAC--- CCCCAGGGCG GGGGGGCCAG C---TGGGGT 
Orycteropus afer                 ---------- --------TG GGGACAG--- CCCCATGGTG GGGGTGGC-- ---------- 
Oryctolagus cuniculus            ---------- --------TG GGGGCAG--- CCCCACGGTG GTGGC----- ---------- 
Otolemur crassicaudatus          ---------- --------TG GGGACAG--- CCCCACGGTG GTAGC----- ----TGGGGA 
Otolemur garnettii               ---------- --------TG GGGACAG--- CCCCACGGTG GTAGC----- ----TGGGGA 
Pachyuromys duprasi              ---------- --------TG GGGTCAA--- ---------- ---------- ---------- 
Paguma larvata                   ---------- --------TG GGGTCAG--- CCCCACGGCG GGGGTGGC-- ---------- 
Pan troglodytes                  ---------- ---------- ---------- ---------- ---------- ---------- 
Pan troglodytes_Pan paniscus     ---------- --------TG GGGACAG--- CCTCATGGTG GTGGC----- ---------- 
Paradoxurus hermaphroditus       ---------- --------TG GGGTCAG--- CCCCACGGCG GGGGTGGC-- ---------- 
Pedetes capensis                 GGC------- --------TG GGGACAA--- CCTCATGGTG GCGGC----- ---------- 
Perameles nasuta                 TCCAGT---- --------TG GGGTCAG--- CCACATGGTG GCTCCAAC-- ---------- 
Perodicticus potto               ---------- --------TG GGGACAG--- CCCCATGGTG GTGGC----- ----TGGGGA 
Petauroides volans               TCCAAC---- --------TG GGGTCAG--- CCACATACTG G---ATCTAA C--------- 
Petaurus breviceps               TCCAGT---- --------TG GGGTCAG--- CCACATGGTG GATCTAAC-- ---------- 
Petrogale xanthopus              TCCAAC---- --------TG GGGTCAG--- CCTCATGGTG GATCTAAC-- ---------- 
Phacochoerus africanus           ---------- --------TG GGGACAG--- CCCCATGGTG GCGGAGGC-- ---------- 
Phalanger gymnotis               TCCAGT---- --------TG GGGTCAG--- CCACATGGTG GATCTAAC-- ---------- 
Phascogale tapoatafa _Phascoga   TCCAGT---- --------TG GGGTCAG--- CCCCATGCTG GGGGATCCAG T---TGGGGT 
Phascolarctos cinereus           TCCAGC---- --------TG GGGTCAG--- CCACATGGCG GATCTAGC-- ---------- 
Phodopus campbelli               ---------- --------TG GGGTCAG--- CCCCATGGTG GTGGC----- ---------- 
Phodopus roborovskii             ---------- --------TG GGGTCAG--- CCCCATGGCG GTGGC----- ---------- 
Phodopus sungorus                ---------- --------TG GGGTCAG--- CCCCATGGTG GTGGC----- ---------- 
Phyllotis vaccarum               ---------- --------TG GGGGCAA--- CCCCATGGTG GTGGC----- ---------- 
Pipistrellus kuhlii              GGAGGT---- --------TG GGGACAG--- CCCCATGGTG GTGGAGGAGG C---TGGGGA 
Pipistrellus kuhlii 4OR          GGC------- --------TG GGGACAG--- CCCCATGGTG GTGGC----- ---------- 
Pipistrellus pipistrellus cons   GGMGGC---- --------TG GGGWCAG--- CCCCATGGTG GTGGMGGAGG C---TGGGGA 
Plecotus auritus                 GGAGGC---- --------TG GGGACAG--- CCACATGGTG GTGGAGGAGG C---TGGGGA 
Potamochoerus porcus             ---------- --------TG GGGACAG--- CCCCATGGTG GTGGAGGC-- ---------- 
Potorous gilbertii               TCCAGC---- --------TG GGGTCAG--- CCTCATGGTG GATCTAAC-- ---------- 
Potos flavus                     ---------- --------TG GGGACAG--- CCCCATGGGG GCGGTGGC-- ---------- 
Praomys delectorum               ---------- --------TG GGGTCAG--- CCCCATGGTG GTGGC----- ---------- 
Prionailurus bengalensis eupti   GGC------- --------TG GGGTCAG--- CCCCACGCCG GCGGCGGC-- ---------- 
Prionailurus iriomotensis        ---------- ---------- ---------- ---------- ---------- ---------- 
Prionailurus viverrinus          GGC------- --------TG GGGTCAG--- CCCCACGCCG GCGGCGGC-- ---------- 
Procyon lotor                    ---------- --------TG GGGACAG--- CCCCACGGGG GCGGTGGC-- ---------- 
Proteles cristata                ---------- --------TG GGGACAG--- CCCCATGGTG GAGGTGGC-- ---------- 
Psammomys obesus                 ---------- --------TG GGGTCAG--- CCTCATGGCG GTGGC----- ---------- 
Pseudocheirus occidentalis       TCCAGC---- --------TG GGGTCAG--- CCACATGGTG GATCTAAC-- ---------- 
Pseudochirops archeri            TCCAGT---- --------TG GGGTCAG--- CCACATGGTG G---ATCTAA C--------- 
Pseudochirops corinnae           TCCAGT---- --------TG GGGTCAG--- CCACATGGTG GATCTAAC-- ---------- 
Pseudochirops cupreus            TCCAGT---- --------TG GGGTCAG--- CCACATGGTG GATCTAAC-- ---------- 
Pseudomys desertor               ---------- --------TG GGGTCAG--- CCCCATGGCG GTGGC----- ---------- 
Pseudomys fumeus                 ---------- --------TG GGGTCAG--- CCCCATGGCG GTGGC----- ---------- 
Pteronotus parnellii             ---------- --------TG GGGTCAG--- CCCCATGGTG GTGGC----- ----TGGGGT 
Pteropus medius                  ---------- --------TG GGGTCAG--- CCCCACGGTG GAGGC----- ----TGGGGA 
Pteropus rufus                   ---------- --------TG GGGTCAG--- CCCCACGGTG GAGGC----- ----TGGGGA 
Raphicerus campestris            ---------- --------TG GGGACAG--- CCCCATGGTG GTGGAGGC-- ---------- 
Rhombomys opimus                 ---------- --------TG GGGTCAG--- CCTCATGGCG GTGGC----- ---------- 
Rhynchonycteris naso             GGT------- --------TG GGGTCAG--- CCCCATGGTG GTGGC----- ----TGGGGA 
Rousettus aegyptiacus            ---------- ---------- ---------- ---------- ---------- ---------- 
Rousettus aegyptiacus S102 V17   ---------- ---------- ---------- ---------- ---------- ---------- 
Rousettus leschenaultii          ---------- ---------- ---------- ---------- ---------- ---------- 
Rousettus madagascariensis       ---------- ---------- ---------- ---------- ---------- ---------- 
Saccopteryx bilineata            GGT------- --------TG GGGTCAG--- CCCCATGGCG GTGGC----- ----TGGGGT 
Saccopteryx leptura              GGT------- --------TG GGGTCAG--- CCCCATGGCG GTGGC----- ----TGGGGT 
Saimiri sciureus                 ---------- --------TG GGGACAG--- CCCCATGGTG GTGGC----- ----TGGGGA 
Sarcophilus harrisii             TCTAAT---- --------TG GGGTCAA--- CCGCATGGTG GATCAAAC-- ---------- 
Saxatilomys paulinae             ---------- ---------- ---------- ---------- ---------- ---------- 
Scalopus aquaticus               GGC------- --------TG GGGTCAG--- CCCCATGGCG GTGGCGGC-- ----TGGGGA 
Setonix brachyurus               TCCAAC---- --------TG GGGTCAG--- CCTCATGGTG GATCTAAC-- ---------- 
Sigmodon fulviventer_Sigmodon    ---------- --------TG GGGGCAG--- CCCCATGGTG GTAGC----- ---------- 
Sminthopsis crassicaudata        TCCAAC---- --------TG GGGTCAG--- CCCCATGCTG GGGGTTCCAA T---TGGGGT 
Solenodon paradoxus woodi        ---------- --------TG GGGACAA--- CCCCATGGTG GCGGC----- ----TGGGGA 
Sorex cinereus_Sorex araneus     GGC------- --------TG GGGTCAG--- CCCCACGGTG GAGGC----- ---------- 
Sorex fumeus                     ---------- --------TG GGGTCAG--- CCCCACGGTG GAGGC----- ---------- 
Sorex maritimensis               GGC------- --------TG GGGTCAG--- CCCCACGGTG GAGGC----- ---------- 
Sorex palustris                  ---------- --------TG GGGTCAG--- CCCCACGGCG GAGGC----- ---------- 
Speothos venaticus               ---------- --------TG GGGACAG--- CCACACGGTG GTGGTGGT-- ---------- 
Spilogale gracilis               ---------- --------TG GGGACAG--- CCTCACGGTG GCGGTGGC-- ---------- 
Spilogale putorius interrupta    ---------- --------TG GGGACAG--- CCTCACGGTG GCGGTGGC-- ---------- 
Sturnira hondurensis             ---------- --------TG GGGTCAG--- CCCCATGGTG GTGGCGGC-- ----TGGGGA 
Subfamily Arvicolinae consensu   ---------- --------TG GGGTCAG--- CCCCATGGYG GYGGC----- ---------- 
Subfamily Cercopithecinae cons   ---------- --------TG GGGACAG--- CCTCATGGTG GYGGC----- ----TGGGGA 
Subfamily Cercopithecinae cons   ---------- --------TG GGGACAG--- CCTCATGGTG GTGGC----- ---------- 
Subfamily Colobinae consensus    ---------- --------TG GGGACAG--- CCTCATGGTG GTGGC----- ---------- 
Subfamily Felinae consensus      GGC------- --------TG GGGWCAG--- CCCCACGCCG GCGGYGGC-- ---------- 
Subfamily Lutrinae consensus     ---------- --------TG GGGACAG--- CCRCATGGTG GCGGTGGC-- ---------- 
Subfamily Murinae consensus 1    ---------- --------TG GGGYCAR--- CCYCATGGYG GTGGC----- ---------- 
Subfamily Murinae consensus 2    ---------- --------TG GGGTCAG--- CCCCATGGCG GGGGC----- ---------- 
Subfamily Murinae consensus 3    ---------- --------TG GGGWCAR--- CCYCATGGYG GTRGY----- ----TGGGGT 
Subfamily Mustelinae consensus   ---------- --------TG GGGACAG--- CCVCATGGTG GYGGTGGY-- ---------- 
Subfamily Pantherinae consensu   GGC------- --------TG GGGACAG--- CCCCACGCCG GCGGCGGC-- ---------- 
Suborder Sciuormorpha consensu   GGC------- --------TG GGGVCARCAG YCCCAYGGYG GNGGBGGC-- ----TGGGGG 
Suncus etruscus                  GGC------- --------TG GGGTCAG--- CCTCACGGAG GTGGAGGC-- ---------- 
Suricata suricatta               ---------- --------TG GGGACAG--- CCCCACGGGG GCGGC----- ---------- 
Sus scrofa                       ---------- --------TG GGGACAG--- CCCCATGGTG GCGGAGGC-- ---------- 
Tachyglossus aculeatus           GCCGGC---- --------TG GGGTCAC--- CCCCAGGGCG GCGGC----- ---------- 
Tadarida brasiliensis            GGC------- --------TG GGGACAG--- CCTCACGGTG GCGGAGGC-- ----TGGGGA 
Talpa europaea                   GGC------- --------TG GGGTCAG--- CCCCACGGTG GTGGAGGC-- ----TGGGGA 
Talpa occidentalis               GGC------- --------TG GGGTCAG--- CCCCACGGCG GTGGAGGC-- ----TGGGGA 
Tamandua tetradactyla            GGA------- --------TG GGGCCAG--- CCTCATGGTG GTGGCGGA-- ---------- 
Tapirus bairdii                  ---------- --------TG GGGACAG--- CCCCATGGTG GCGGAGGC-- ---------- 
Tapirus indicus                  ---------- --------TG GGGACAG--- CCCCATGGTG GCGGAGGC-- ---------- 
Tapirus terrestris               ---------- --------TG GGGACAG--- CCCCATGGTG GCGGAGGC-- ---------- 
Tarsius lariang                  ---------- --------TG GGGACAA--- CCTCATGGTG GTGGTGGC-- ---------- 
Tarsius syrichta                 ---------- --------TG GGGACAG--- CCTCATGGTG GTGGCGGC-- ---------- 
Tarsius wallacei                 ---------- --------TG GGGACAA--- CCTCATGGTG GTGGTGGC-- ---------- 
Tenrec ecaudatus                 GGC------- --------TG GGGGCAG--- TCTCACGGTG GGGGCGGC-- ----TGGGGC 
Thomomys_bottae                  ---------- --------TG GGGTCAG--- CCCCATGGTG GAGGC----- ----TGGGGT 
Thylacinus cynocephalus          ---------- --------TG GGGTCAA--- CCACATGGCG G---ATCTAG C--------- 
Tolypeutes matacus               ---------- --------TG GGGTCAG--- CCCCACGGCG GCAGC----- ---------- 
Tragulus javanicus               ---------- --------TG GGGTCAG--- CCCCATGGTG GTGGC----- ---------- 
Tragulus kanchil                 ---------- --------TG GGGTCAG--- CCCCATGGTG GTGGC----- ---------- 
Trichosurus vulpecula            TCCAGT---- --------TG GGGTCAG--- CCACATGGTG GATCTAAC-- ---------- 
Tupaia chinensis                 ---------- --------TG GGGACAA--- CCCCATGGTG GCAGC----- ----TGGGGA 
Tupaia tana                      ---------- --------TG GGGACAA--- CCCCATGGTG GCAGC----- ----TGGGGA 
Typhlomys cinereus               GGC------- --------TG GGGACAG--- CCCCATGGTG GTGGC----- ---------- 
Uropsilus gracilis               GGT------- --------TG GGGACAG--- CCCCACGGTG GAGGC----- ---------- 
Varecia variegata                ---------- --------TG GGGACAG--- CCTCATGGTG GTGGC----- ---------- 
Vespertilio murinus              GGAGGC---- --------TG GGGACAG--- CCCCATGGTG GTGGAGGAGG C---TGGGGA 
Vombatus ursinus                 TCCAAC---- --------TG GGGTCAG--- CCGCATGGTG GATCTAAC-- ---------- 
Wallabia bicolor                 TCCAAC---- --------TG GGGTCAG--- CCTCATGGTG G---ATCTAA C--------- 

                                 ....|....| ....|....| ....|....| ....|....| ....|....| ....|....| 
                                    305        315        325        335        345        355               
Abrothrix hirta                  ---------- ---------- ---------- ---------- ---------- ---------- 
Abrothrix longipilis hirtus      ---------- ---------- ---------- ---------- ---------- ---------- 
Acomys cahirinus                 ---------- ---------- ---------- ---------- ---------- ---------- 
Acomys kempi                     ---------- ---------- ---------- ---------- ---------- ---------- 
Acomys percivali                 ---------- ---------- ---------- ---------- ---------- ---------- 
Acrobates pygmaeus               ---------- ---------- ---------- ---------- ---------- ---------- 
Ailurus fulgens                  ---------- ---------- ---------- ---------- ---------- ---------- 
Amblysomus hottentotus           ---------- ---------- ---------- ---------- ---------- ---------- 
Antechinus flavipes              ---------- ---------- ---------- ---------- ---------- ---------- 
Antechinus stuartii              ---------- ---------- ---------- ---------- ---------- ---------- 
Antilocapra americana            CAG---CCCC ATGGTGGTGG AGGC------ ---------- ---------- ---------- 
Antrozous pallidus               CAG---CCCC ATGGTGGTGG AGGAGGC--- ---------- ---------- ---------- 
Aotus griseimembra               ---------- ---------- ---------- ---------- ---------- ---------- 
Aotus lemurinus                  ---------- ---------- ---------- ---------- ---------- ---------- 
Aotus nancymaae_Aotus azarae _   ---------- ---------- ---------- ---------- ---------- ---------- 
Aotus trivirgatus                ---------- ---------- ---------- ---------- ---------- ---------- 
Arctictis binturong              ---------- ---------- ---------- ---------- ---------- ---------- 
Arctocebus calabarensis          CAG---CCTC ATGGTGGTGG TGGC------ ---------- ---------- ---------- 
Artibeus jamaicensis             CAG---CCCC ATGGTGGTGG AGGC------ ---------- --------TG GGGACAGCCC 
Artibeus lituratus               CAG---CCCC ATGGTGGTGG AGGC------ ---------- --------TG GGGACAGCCC 
Aselliscus stoliczkanus          ---------- ---------- ---------- ---------- ---------- ---------- 
Atelerix albiventris             CAGCAGCCCC ATGGTGGCGG AGGC------ ---------- ---------- ---------- 
Ateles paniscus                  ---------- ---------- ---------- ---------- ---------- ---------- 
Babyrousa celebensis             ---------- ---------- ---------- ---------- ---------- ---------- 
Balaenoptera edeni_Balaenopter   ---------- ---------- ---------- ---------- ---------- ---------- 
Balaenoptera physalus            ---------- ---------- ---------- ---------- ---------- ---------- 
Balaenoptera Spp. consensus      ---------- ---------- ---------- ---------- ---------- ---------- 
Bassariscus astutus_Bassariscu   ---------- ---------- ---------- ---------- ---------- ---------- 
Bettongia penicillata ogilbyi    ---------- ---------- ---------- ---------- ---------- ---------- 
Brachyteles arachnoides          ---------- ---------- ---------- ---------- ---------- ---------- 
Bradypus variegatus              ---------- ---------- ---------- ---------- ---------- ---------- 
Cabassous unicinctus             ---------- ---------- ---------- ---------- ---------- ---------- 
Caperea marginata                ---------- ---------- ---------- ---------- ---------- ---------- 
Caracal caracal                  ---------- ---------- ---------- ---------- ---------- ---------- 
Castor canadensis                CAG---CCCC ATGGTGGCGG TGGC------ ---------- ---------- ---------- 
Catagonus wagneri                ---------- ---------- ---------- ---------- ---------- ---------- 
Cephalopachus bancanus           ---------- ---------- ---------- ---------- ---------- ---------- 
Cercartetus concinnus            ---------- ---------- ---------- ---------- ---------- ---------- 
Chaetophractus vellerosus        ---------- ---------- ---------- ---------- ---------- ---------- 
Chiropotes chiropotes sagulata   ---------- ---------- ---------- ---------- ---------- ---------- 
Chiropotes israelita             ---------- ---------- ---------- ---------- ---------- ---------- 
Chiropotes satanas               ---------- ---------- ---------- ---------- ---------- ---------- 
Choloepus didactylus             ---------- ---------- ---------- ---------- ---------- ---------- 
Choloepus didactylus 96InsG      ---------- ---------- ---------- ---------- ---------- ---------- 
Choloepus hoffmanni              ---------- ---------- ---------- ---------- ---------- ---------- 
Chrysochloris asiatica           ---------- ---------- ---------- ---------- ---------- ---------- 
Chrysocyon brachyurus            ---------- ---------- ---------- ---------- ---------- ---------- 
Condylura cristata               ---------- ---------- ---------- ---------- ---------- ---------- 
Corynorhinus rafinesquii         ---------- ---------- ---------- ---------- ---------- ---------- 
Corynorhinus townsendii          ---------- ---------- ---------- ---------- ---------- ---------- 
Craseonycteris thonglongyai      CAG---TCTC ACGGTGGTGG AGGC------ ---------- ---------- ---------- 
Cricetomys gambianus_Cricetomy   ---------- ---------- ---------- ---------- ---------- ---------- 
Cricetulus griseus               ---------- ---------- ---------- ---------- ---------- ---------- 
Cricetulus migratorius           ---------- ---------- ---------- ---------- ---------- ---------- 
Crocidura russula                CAG---CCTC ATGGGGGTGG AGGT------ ---------- --------TG GGGTCAGCCC 
Crocuta crocuta                  ---------- ---------- ---------- ---------- ---------- ---------- 
Cryptomys damarensis             ---------- ---------- ---------- ---------- ---------- ---------- 
Cryptoprocta ferox               ---------- ---------- ---------- ---------- ---------- ---------- 
Ctenodactylus gundi              ---------- ---------- ---------- ---------- ---------- ---------- 
Cyclopes didactylus 4OR          ---------- ---------- ---------- ---------- ---------- ---------- 
Cyclopes didactylus 5OR          ---------- ---------- ---------- ---------- ---------- ---------- 
Cynocephalus volans              ---------- ---------- ---------- ---------- ---------- ---------- 
Cynopterus brachyotis            ---------- ---------- ---------- ---------- ---------- ---------- 
Cynopterus sphinx                ---------- ---------- ---------- ---------- ---------- ---------- 
Cystophora cristata              CAG---CCGC ACGGTGGTGG TGGC------ ---------- ---------- ---------- 
Dasyprocta punctata              ---------- ---------- ---------- ---------- ---------- ---------- 
Dasypus novemcinctus             ---------- ---------- ---------- ---------- ---------- ---------- 
Dasyurus hallucatus              CAA---CCGC ATGGTGGATC TAAC------ ---------- ---------- ---------- 
Dasyurus viverrinus              ---------- ---------- ---------- ---------- ---------- ---------- 
Daubentonia madagascariensis     ---------- ---------- ---------- ---------- ---------- ---------- 
Delphinapterus leucas            ---------- ---------- ---------- ---------- ---------- ---------- 
Dendrolagus matschiei            ---------- ---------- ---------- ---------- ---------- ---------- 
Dicotyles tajacu                 ---------- ---------- ---------- ---------- ---------- ---------- 
Didelphis virginiana             CAG---CCAC ATGGTGGCTC CAGC------ ---------- ---------- ---------- 
Distoechurus pennatus            ---------- ---------- ---------- ---------- ---------- ---------- 
Dromiciops bozinovici            ---------- ---------- ---------- ---------- ---------- ---------- 
Dromiciops gliroides             ---------- ---------- ---------- ---------- ---------- ---------- 
Echinops telfairi                CAG---CCAC ATGGTGGTGG TGGTGGCGGC ---------- ---------- ---------- 
Eidolon dupreanum                CAG---CCCC ATGGTGGAGG T--------- ---------- ---------- ---------- 
Eidolon helvum                   CAG---CCCC ATGGTGGAGG T--------- ---------- ---------- ---------- 
Elephantulus edwardii            ---------- ---------- ---------- ---------- ---------- ---------- 
Elephas maximus                  ---------- ---------- ---------- ---------- ---------- ---------- 
Eonycteris spelaea               CAG---CCCC ATGGTGGAGG C--------- ---------- ---------- ---------- 
Erignathus barbatus              ---------- ---------- ---------- ---------- ---------- ---------- 
Erinaceus europaeus              ---------- ---------- ---------- ---------- ---------- ---------- 
Eschrichtius robustus            ---------- ---------- ---------- ---------- ---------- ---------- 
Eubalaena japonica_Eubalaena a   ---------- ---------- ---------- ---------- ---------- ---------- 
Euphractus sexcinctus            ---------- ---------- ---------- ---------- ---------- ---------- 
Family Bovidae consensus         CAG---CCVC ATGGTGGTGG AGGC------ ---------- --------TG GGGACAGCCA 
Family Canidae consensus         ---------- ---------- ---------- ---------- ---------- ---------- 
Family Cebidae consensus         CAG---CCTC ATGGTGGCGG C--------- ---------- ---------- ---------- 
Family Cervidae consensus        ---------- ---------- ---------- ---------- ---------- ---------- 
Family Cheirogaleidae            ---------- ---------- ---------- ---------- ---------- ---------- 
Family Delphinidae consensus     CAG---CCCC ATGGTGGTGG AGGC------ ---------- ---------- ---------- 
Family Dipodidae consensus       ---------- ---------- ---------- ---------- ---------- ---------- 
Family Giraffidae consensus      CAG---CCAC ATGGTGGTGG AGGC------ ---------- ---------- ---------- 
Family Heteromyidae consensus    CAG---CCCC ATGGTGGTGG C--------- ---------- ---------- ---------- 
Family Indriidae consensus       ---------- ---------- ---------- ---------- ---------- ---------- 
Family Iniidae consensus         CAG---CCCC ATGGTGGTGG AGGC------ ---------- ---------- ---------- 
Family Lemuridae                 ---------- ---------- ---------- ---------- ---------- ---------- 
Family Leporidae consensus       ---------- ---------- ---------- ---------- ---------- ---------- 
Family Otariidae consensus       ---------- ---------- ---------- ---------- ---------- ---------- 
Family Phocidae consensus 1      ---------- ---------- ---------- ---------- ---------- ---------- 
Family Phocidae consensus 2      ---------- ---------- ---------- ---------- ---------- ---------- 
Family Phocidae consensus 3      CAG---CCGC ACGGTGGTGG TGGC------ ---------- ---------- ---------- 
Family Phocoenidae consensus     ---------- ---------- ---------- ---------- ---------- ---------- 
Family Phyllostomidae consensu   SRKCAGYCCC MYSRTGGYGG MGGMGGC--- ---------- --------TG GGGACAGCCC 
Family Physeteridae              ---------- ---------- ---------- ---------- ---------- ---------- 
Family Rhinocedontidae consens   ---------- ---------- ---------- ---------- ---------- ---------- 
Family Spalacidae consensus      ---------- ---------- ---------- ---------- ---------- ---------- 
Family Ursidae consensus         ---------- ---------- ---------- ---------- ---------- ---------- 
Family Ziphiidae consensus       ---------- ---------- ---------- ---------- ---------- ---------- 
Galago demidoff                  CAGCAGCCTC ATGGTGGTGG TGGC------ ---------- ---------- ---------- 
Galago moholi                    CAGCAGCCTC ATGGTGGTGG TAGC------ ---------- ---------- ---------- 
Galago senegalensis              CAGCAGCCTC ATGGTGGTGG TAGC------ ---------- ---------- ---------- 
Galemys pyrenaicus               ---------- ---------- ---------- ---------- ---------- ---------- 
Galeopterus variegatus           ---------- ---------- ---------- ---------- ---------- ---------- 
Genetta genetta                  CAG---CCCC ACGGAGGGGG TGGC------ ---------- ---------- ---------- 
Genus Alouatta consensus         ---------- ---------- ---------- ---------- ---------- ---------- 
Genus Ateles consensus           ---------- ---------- ---------- ---------- ---------- ---------- 
Genus Cacajao consensus          ---------- ---------- ---------- ---------- ---------- ---------- 
Genus Callicebus consensus       ---------- ---------- ---------- ---------- ---------- ---------- 
Genus Camelus consensus          ---------- ---------- ---------- ---------- ---------- ---------- 
Genus Eptesicus consensus        CAG---CCAC ATGGTGGTGG C--------- ---------- ---------- ---------- 
Genus Equus consensus            ---------- ---------- ---------- ---------- ---------- ---------- 
Genus Hipposideros consensus     ---------- ---------- ---------- ---------- ---------- ---------- 
Genus Hylobates consensus        ---------- ---------- ---------- ---------- ---------- ---------- 
Genus Lama consensus             CAG---CCCC ATGGTGGAGG C--------- ---------- ---------- ---------- 
Genus Manis consensus            CAR---CCSC ATGGTGGTGG C--------- ACCCAYARTC AR-------- ---------- 
Genus Molossus consensus         CAG---CCCC ATGGKGGCGG AGGC------ ---------- ---------- ---------- 
Genus Moschus consensus          ---------- ---------- ---------- ---------- ---------- ---------- 
Genus Myotis consensus 1         CAG---CCCC ATGGTGGTGG AGGC------ ---------- --------TG GGGACAGCCC 
Genus Myotis consensus 2         CAG---CCCC ATGGTGGTGG ---------- ---------- ---------- ---------- 
Genus Nomascus consensus         ---------- ---------- ---------- ---------- ---------- ---------- 
Genus Peromyscus consensus       ---------- ---------- ---------- ---------- ---------- ---------- 
Genus Pithecia consensus         ---------- ---------- ---------- ---------- ---------- ---------- 
Genus Pteropus consensus         CAG---CCCC ATGGWGGAGG C--------- ---------- ---------- ---------- 
Genus Rhinolophus consensus      ---------- ---------- ---------- ---------- ---------- ---------- 
Genus Vicugna consensus          CAG---CCCC ACGGAGGAGG C--------- ---------- --------TG GGGTCAGCCC 
Geomys bursarius                 CAG---CCCC ATGGTGGAGG C--------- ---------- ---------- ---------- 
Gorilla beringei                 ---------- ---------- ---------- ---------- ---------- ---------- 
Gorilla gorilla                  ---------- ---------- ---------- ---------- ---------- ---------- 
Gracilinanus agilis              CAG---CCAC ATGGCGGTTC CAAC------ ---------- ---------- ---------- 
Grammomys surdaster              ---------- ---------- ---------- ---------- ---------- ---------- 
Gulo gulo                        ---------- ---------- ---------- ---------- ---------- ---------- 
Gymnobelideus leadbeateri        ---------- ---------- ---------- ---------- ---------- ---------- 
Helogale parvula                 CAG---CCCC ATGGGGGCGG C--------- ---------- ---------- ---------- 
Herpestes javanicus              CAG---CCCC ATGGGGGTGG C--------- ---------- ---------- ---------- 
Herpestes javanicus auropuncta   CAG---CCCC ATGGGGGTGG C--------- ---------- ---------- ---------- 
Hexaprotodon liberiensis         ---------- ---------- ---------- ---------- ---------- ---------- 
Hippopotamus amphibius           ---------- ---------- ---------- ---------- ---------- ---------- 
Homo sapiens M129                ---------- ---------- ---------- ---------- ---------- ---------- 
Homo sapiens V129                ---------- ---------- ---------- ---------- ---------- ---------- 
Hoolock leuconedys               ---------- ---------- ---------- ---------- ---------- ---------- 
Hyaena hyaena                    ---------- ---------- ---------- ---------- ---------- ---------- 
Hylomys suillus                  CAG---CCTC ATGGTGGTGG CGGT------ ---------- ---------- ---------- 
Hylomyscus alleni                ---------- ---------- ---------- ---------- ---------- ---------- 
Hystrix brachyura                ---------- ---------- ---------- ---------- ---------- ---------- 
Hystrix cristata                 ---------- ---------- ---------- ---------- ---------- ---------- 
Ia io                            CAG---CCAC ATGGT----- ---------- ---------- ---------- ---------- 
Infraorder Hystricognathi cons   ---------- ---------- ---------- ---------- ---------- ---------- 
Lagorchestes hirsutus            ---------- ---------- ---------- ---------- ---------- ---------- 
Lagothrix lagotricha             ---------- ---------- ---------- ---------- ---------- ---------- 
Lasiurus borealis                CAG---CCCC ATGGTGGTGG AGGAGGC--- ---------- ---------- ---------- 
Lasiurus cinereus                CAG---CCCC ATGGTGGTGG AGGAGGC--- ---------- ---------- ---------- 
Lemur catta                      ---------- ---------- ---------- ---------- ---------- ---------- 
Lepilemur ankaranensis _Lepile   ---------- ---------- ---------- ---------- ---------- ---------- 
Lepilemur ruficaudatus           ---------- ---------- ---------- ---------- ---------- ---------- 
Lepilemur septentrionalis        ---------- ---------- ---------- ---------- ---------- ---------- 
Leptonychotes weddellii          ---------- ---------- ---------- ---------- ---------- ---------- 
Lophiomys imhausi                CAG---CCCC ATGGAGGTGG C--------- ---------- ---------- ---------- 
Loris lydekkerianus              ---------- ---------- ---------- ---------- ---------- ---------- 
Loris tardigradus                ---------- ---------- ---------- ---------- ---------- ---------- 
Loxodonta africana               ---------- ---------- ---------- ---------- ---------- ---------- 
Lynx pardinus                    ---------- ---------- ---------- ---------- ---------- ---------- 
Macroglossus sobrinus            CAG---CCCC ATGGTGGAGG C--------- ---------- ---------- ---------- 
Macropus eugenii                 ---------- ---------- ---------- ---------- ---------- ---------- 
Macropus fuliginosus             ---------- ---------- ---------- ---------- ---------- ---------- 
Macropus giganteus               ---------- ---------- ---------- ---------- ---------- ---------- 
Macropus irma                    ---------- ---------- ---------- ---------- ---------- ---------- 
Macropus robustus                ---------- ---------- ---------- ---------- ---------- ---------- 
Macropus rufogriseus             ---------- ---------- ---------- ---------- ---------- ---------- 
Macropus rufus                   ---------- ---------- ---------- ---------- ---------- ---------- 
Macroscelides proboscideus       ---------- ---------- ---------- ---------- ---------- ---------- 
Macrotis lagotis                 ---------- ---------- ---------- ---------- ---------- ---------- 
Macrotus californicus            ---------- ---------- ---------- ---------- ---------- ---------- 
Mastacomys fuscus                ---------- ---------- ---------- ---------- ---------- ---------- 
Mastomys coucha                  ---------- ---------- ---------- ---------- ---------- ---------- 
Mastomys natalensis              C-----CCCA TGGCGGTGGC ---------- ---------- --------TG GGGTCAGCCC 
Maxomys surifer                  ---------- ---------- ---------- ---------- ---------- ---------- 
Megaderma lyra                   CAA---CCTC ATGGTGGCGG AGGC------ ---------- ---------- ---------- 
Megaptera novaeangliae           ---------- ---------- ---------- ---------- ---------- ---------- 
Mephitis mephitis                ---------- ---------- ---------- ---------- ---------- ---------- 
Meriones libycus                 ---------- ---------- ---------- ---------- ---------- ---------- 
Meriones meridianus              ---------- ---------- ---------- ---------- ---------- ---------- 
Meriones unguiculatus            ---------- ---------- ---------- ---------- ---------- ---------- 
Mesocricetus auratus             ---------- ---------- ---------- ---------- ---------- ---------- 
Mesocricetus brandti             ---------- ---------- ---------- ---------- ---------- ---------- 
Microgale talazaci               ---------- ---------- ---------- ---------- ---------- ---------- 
Micronycteris hirsuta            CAG---CCCC ATGGTGGCGG AGGC------ ---------- --------TG GGGACAGCCC 
Microtus gerbei                  ---------- ---------- ---------- ---------- ---------- ---------- 
Miniopterus natalensis           ---------- ---------- ---------- ---------- ---------- ---------- 
Miniopterus schreibersii         ---------- ---------- ---------- ---------- ---------- ---------- 
Monodelphis domestica            CAG---CCCC ATCCAGGGGG TTCCAAC--- ---------- ---------- ---------- 
Monodelphis domestica S153       CAG---CCCC ATCCAGGGGG TTCCAAC--- ---------- ---------- ---------- 
Monodon monoceros                ---------- ---------- ---------- ---------- ---------- ---------- 
Mormoops blainvillei             CAG---CCGC ATGGTGGCGG AGGC------ ---------- --------TG GGGACAGCCC 
Mungos mungo                     ---------- ---------- ---------- ---------- ---------- ---------- 
Murina aurata feae               CAG---CCCC ATGGTGGTGG AGGC------ ---------- ---------- ---------- 
Mus cervicolor                   ---------- ---------- ---------- ---------- ---------- ---------- 
Mus cookii                       ---------- ---------- ---------- ---------- ---------- ---------- 
Mus minutoides                   ---------- ---------- ---------- ---------- ---------- ---------- 
Mus musculus                     ---------- ---------- ---------- ---------- ---------- ---------- 
Mus musculus castaneus           ---------- ---------- ---------- ---------- ---------- ---------- 
Mus musculus F108 V189           ---------- ---------- ---------- ---------- ---------- ---------- 
Mus musculus musculus_Mus musc   ---------- ---------- ---------- ---------- ---------- ---------- 
Mus pahari                       ---------- ---------- ---------- ---------- ---------- ---------- 
Mus Spp. consensus               ---------- ---------- ---------- ---------- ---------- ---------- 
Myodes glareolus                 ---------- ---------- ---------- ---------- ---------- ---------- 
Myodes glareolus M109            ---------- ---------- ---------- ---------- ---------- ---------- 
Myodes Spp. consensus            ---------- ---------- ---------- ---------- ---------- ---------- 
Myotis brandtii                  ---------- ---------- ---------- ---------- ---------- ---------- 
Myotis davidii                   CAG---CCCC ATGGGGGTGG ---------- ---------- ---------- ---------- 
Myotis lucifugus                 CAG---CCCC ATGGTGGTGG ---------- ---------- ---------- ---------- 
Myotis vivesi                    CAG---CCCC ATGGTGGTGG AGGC------ ---------- --------TG GGGACAGCCA 
Myrmecobius fasciatus            ---------- ---------- ---------- ---------- ---------- ---------- 
Myrmecophaga tridactyla          ---------- ---------- ---------- ---------- ---------- ---------- 
Nasua narica                     ---------- ---------- ---------- ---------- ---------- ---------- 
Nasua nasua                      ---------- ---------- ---------- ---------- ---------- ---------- 
Neotoma lepida                   ---------- ---------- ---------- ---------- ---------- ---------- 
Noctilio leporinus               CAG---CCCC ATGGTGGCGG C--------- ---------- --------TG GGGACAGCCC 
Notoryctes typhlops              ---------- ---------- ---------- ---------- ---------- ---------- 
Nyctalus aviator                 CAG---CCAC ATGGTGGTGG ---------- ---------- ---------- ---------- 
Nycticebus coucang_Nycticebus    ---------- ---------- ---------- ---------- ---------- ---------- 
Nycticebus pygmaeus              ---------- ---------- ---------- ---------- ---------- ---------- 
Nycticeius humeralis             CAG---CCAC ATGGTGGTGG AGGAGGC--- ---------- ---------- ---------- 
Ochotona curzoniae               ---------- ---------- ---------- ---------- ---------- ---------- 
Ochotona princeps                ---------- ---------- ---------- ---------- ---------- ---------- 
Odobenus rosmarus                ---------- ---------- ---------- ---------- ---------- ---------- 
Odobenus rosmarus divergens      ---------- ---------- ---------- ---------- ---------- ---------- 
Ondatra zibethicus               ---------- ---------- ---------- ---------- ---------- ---------- 
Onychomys torridus               ---------- ---------- ---------- ---------- ---------- ---------- 
Order Hyracoidea consensus       ---------- ---------- ---------- ---------- ---------- ---------- 
Order Sirenia consensus          CAG---CCCC ATGGTGGCGG TGGC------ ---------- ---------- ---------- 
Ornithorhynchus anatinus         CAC---CCCC AGGGCGGGGG C--------- ---------- ---------- ---------- 
Orycteropus afer                 ---------- ---------- ---------- ---------- ---------- ---------- 
Oryctolagus cuniculus            ---------- ---------- ---------- ---------- ---------- ---------- 
Otolemur crassicaudatus          CAGCAGCCTC ATGGTGGTGG TAGC------ ---------- ---------- ---------- 
Otolemur garnettii               CAGCAGCCTC ATGGTGGTGG TAGC------ ---------- ---------- ---------- 
Pachyuromys duprasi              ---------- ---------- ---------- ---------- ---------- ---------- 
Paguma larvata                   ---------- ---------- ---------- ---------- ---------- ---------- 
Pan troglodytes                  ---------- ---------- ---------- ---------- ---------- ---------- 
Pan troglodytes_Pan paniscus     ---------- ---------- ---------- ---------- ---------- ---------- 
Paradoxurus hermaphroditus       ---------- ---------- ---------- ---------- ---------- ---------- 
Pedetes capensis                 ---------- ---------- ---------- ---------- ---------- ---------- 
Perameles nasuta                 ---------- ---------- ---------- ---------- ---------- ---------- 
Perodicticus potto               CAG---CCTC ATGGTGGTGG TGGC------ ---------- ---------- ---------- 
Petauroides volans               ---------- ---------- ---------- ---------- ---------- ---------- 
Petaurus breviceps               ---------- ---------- ---------- ---------- ---------- ---------- 
Petrogale xanthopus              ---------- ---------- ---------- ---------- ---------- ---------- 
Phacochoerus africanus           ---------- ---------- ---------- ---------- ---------- ---------- 
Phalanger gymnotis               ---------- ---------- ---------- ---------- ---------- ---------- 
Phascogale tapoatafa _Phascoga   CAA---CCGC ATGCCGGATC TAAC------ ---------- ---------- ---------- 
Phascolarctos cinereus           ---------- ---------- ---------- ---------- ---------- ---------- 
Phodopus campbelli               ---------- ---------- ---------- ---------- ---------- ---------- 
Phodopus roborovskii             ---------- ---------- ---------- ---------- ---------- ---------- 
Phodopus sungorus                ---------- ---------- ---------- ---------- ---------- ---------- 
Phyllotis vaccarum               ---------- ---------- ---------- ---------- ---------- ---------- 
Pipistrellus kuhlii              CAG---CCCC ATGGTGGTGG C--------- ---------- ---------- ---------- 
Pipistrellus kuhlii 4OR          ---------- ---------- ---------- ---------- ---------- ---------- 
Pipistrellus pipistrellus cons   CAG---CCCC ATGGTGGTGG C--------- ---------- ---------- ---------- 
Plecotus auritus                 CAG---CCAC ATGGTGGTGG C--------- ---------- ---------- ---------- 
Potamochoerus porcus             ---------- ---------- ---------- ---------- ---------- ---------- 
Potorous gilbertii               ---------- ---------- ---------- ---------- ---------- ---------- 
Potos flavus                     ---------- ---------- ---------- ---------- ---------- ---------- 
Praomys delectorum               ---------- ---------- ---------- ---------- ---------- ---------- 
Prionailurus bengalensis eupti   ---------- ---------- ---------- ---------- ---------- ---------- 
Prionailurus iriomotensis        ---------- ---------- ---------- ---------- ---------- ---------- 
Prionailurus viverrinus          ---------- ---------- ---------- ---------- ---------- ---------- 
Procyon lotor                    ---------- ---------- ---------- ---------- ---------- ---------- 
Proteles cristata                ---------- ---------- ---------- ---------- ---------- ---------- 
Psammomys obesus                 ---------- ---------- ---------- ---------- ---------- ---------- 
Pseudocheirus occidentalis       ---------- ---------- ---------- ---------- ---------- ---------- 
Pseudochirops archeri            ---------- ---------- ---------- ---------- ---------- ---------- 
Pseudochirops corinnae           ---------- ---------- ---------- ---------- ---------- ---------- 
Pseudochirops cupreus            ---------- ---------- ---------- ---------- ---------- ---------- 
Pseudomys desertor               ---------- ---------- ---------- ---------- ---------- ---------- 
Pseudomys fumeus                 ---------- ---------- ---------- ---------- ---------- ---------- 
Pteronotus parnellii             CAG---CCCC ATGGTGGCGG C--------- ---------- --------TG GGGTCAGCCC 
Pteropus medius                  CAG---CCCC ATGGTGGAGG C--------- ---------- ---------- ---------- 
Pteropus rufus                   CAG---CCCC ATGGTGGAGG C--------- ---------- ---------- ---------- 
Raphicerus campestris            ---------- ---------- ---------- ---------- ---------- ---------- 
Rhombomys opimus                 ---------- ---------- ---------- ---------- ---------- ---------- 
Rhynchonycteris naso             CAA---CCCC ATGGTGGCGG AGGC------ ---------- --------TG GGGTCAACCC 
Rousettus aegyptiacus            ---------- ---------- ---------- ---------- ---------- ---------- 
Rousettus aegyptiacus S102 V17   ---------- ---------- ---------- ---------- ---------- ---------- 
Rousettus leschenaultii          ---------- ---------- ---------- ---------- ---------- ---------- 
Rousettus madagascariensis       ---------- ---------- ---------- ---------- ---------- ---------- 
Saccopteryx bilineata            CAG---CCCC ATGGTGGCGG AGGC------ ---------- --------TG GGGTCAACCC 
Saccopteryx leptura              CAA---CCCC ATGGTGGCGG AGGC------ ---------- --------TG GGGTCAGCCC 
Saimiri sciureus                 CAG---CCTC ATGGTGGCGG C--------- ---------- ---------- ---------- 
Sarcophilus harrisii             ---------- ---------- ---------- ---------- ---------- ---------- 
Saxatilomys paulinae             ---------- ---------- ---------- ---------- ---------- ---------- 
Scalopus aquaticus               CAG---CCCC ACGGTGGAGG C--------- ---------- ---------- ---------- 
Setonix brachyurus               ---------- ---------- ---------- ---------- ---------- ---------- 
Sigmodon fulviventer_Sigmodon    ---------- ---------- ---------- ---------- ---------- ---------- 
Sminthopsis crassicaudata        CAA---CCAC ATGGCGGATC TAGC------ ---------- ---------- ---------- 
Solenodon paradoxus woodi        CAG---CCCC ATGGTGGCGG AGGC------ ---------- ---------- ---------- 
Sorex cinereus_Sorex araneus     ---------- ---------- ---------- ---------- ---------- ---------- 
Sorex fumeus                     ---------- ---------- ---------- ---------- ---------- ---------- 
Sorex maritimensis               ---------- ---------- ---------- ---------- ---------- ---------- 
Sorex palustris                  ---------- ---------- ---------- ---------- ---------- ---------- 
Speothos venaticus               ---------- ---------- ---------- ---------- ---------- ---------- 
Spilogale gracilis               ---------- ---------- ---------- ---------- ---------- ---------- 
Spilogale putorius interrupta    ---------- ---------- ---------- ---------- ---------- ---------- 
Sturnira hondurensis             CAG---CCCC ATGGTGGCGG AGGC------ ---------- ---------- ---------- 
Subfamily Arvicolinae consensu   ---------- ---------- ---------- ---------- ---------- ---------- 
Subfamily Cercopithecinae cons   CAG---CCTC ATGGTGGTGG C--------- ---------- ---------- ---------- 
Subfamily Cercopithecinae cons   ---------- ---------- ---------- ---------- ---------- ---------- 
Subfamily Colobinae consensus    ---------- ---------- ---------- ---------- ---------- ---------- 
Subfamily Felinae consensus      ---------- ---------- ---------- ---------- ---------- ---------- 
Subfamily Lutrinae consensus     ---------- ---------- ---------- ---------- ---------- ---------- 
Subfamily Murinae consensus 1    ---------- ---------- ---------- ---------- ---------- ---------- 
Subfamily Murinae consensus 2    ---------- ---------- ---------- ---------- ---------- ---------- 
Subfamily Murinae consensus 3    CAG---CCCC AAGGCGGTGG C--------- ---------- ---------- ---------- 
Subfamily Mustelinae consensus   ---------- ---------- ---------- ---------- ---------- ---------- 
Subfamily Pantherinae consensu   ---------- ---------- ---------- ---------- ---------- ---------- 
Suborder Sciuormorpha consensu   CAACAGYCCC ATGGYGGTGG C--------- ---------- ---------- ---------- 
Suncus etruscus                  ---------- ---------- ---------- ---------- ---------- ---------- 
Suricata suricatta               ---------- ---------- ---------- ---------- ---------- ---------- 
Sus scrofa                       ---------- ---------- ---------- ---------- ---------- ---------- 
Tachyglossus aculeatus           ---------- ---------- ---------- ---------- ---------- ---------- 
Tadarida brasiliensis            CAG---CCCC ATGGTGGCGG AGGC------ ---------- ---------- ---------- 
Talpa europaea                   CAG---CCCC ACGGTGGAGG C--------- ---------- ---------- ---------- 
Talpa occidentalis               CAG---CCCC ACGGTGGAGG C--------- ---------- ---------- ---------- 
Tamandua tetradactyla            ---------- ---------- ---------- ---------- ---------- ---------- 
Tapirus bairdii                  ---------- ---------- ---------- ---------- ---------- ---------- 
Tapirus indicus                  ---------- ---------- ---------- ---------- ---------- ---------- 
Tapirus terrestris               ---------- ---------- ---------- ---------- ---------- ---------- 
Tarsius lariang                  ---------- ---------- ---------- ---------- ---------- ---------- 
Tarsius syrichta                 ---------- ---------- ---------- ---------- ---------- ---------- 
Tarsius wallacei                 ---------- ---------- ---------- ---------- ---------- ---------- 
Tenrec ecaudatus                 CAG---CCTC ATGGTGGGGG CGGC------ ---------- ---------- ---------- 
Thomomys_bottae                  CAG---CCCC ACGGTGGAGG C--------- ---------- ---------- ---------- 
Thylacinus cynocephalus          ---------- ---------- ---------- ---------- ---------- ---------- 
Tolypeutes matacus               ---------- ---------- ---------- ---------- ---------- ---------- 
Tragulus javanicus               ---------- ---------- ---------- ---------- ---------- ---------- 
Tragulus kanchil                 ---------- ---------- ---------- ---------- ---------- ---------- 
Trichosurus vulpecula            ---------- ---------- ---------- ---------- ---------- ---------- 
Tupaia chinensis                 CAG---CCCC ACGGTGGTGG TAGC------ ---------- ---------- ---------- 
Tupaia tana                      CAG---CCCC ATGGTGGTGG TAGC------ ---------- ---------- ---------- 
Typhlomys cinereus               ---------- ---------- ---------- ---------- ---------- ---------- 
Uropsilus gracilis               ---------- ---------- ---------- ---------- ---------- ---------- 
Varecia variegata                ---------- ---------- ---------- ---------- ---------- ---------- 
Vespertilio murinus              CAG---CCAC ATGGTGGTGG ---------- ---------- ---------- ---------- 
Vombatus ursinus                 ---------- ---------- ---------- ---------- ---------- ---------- 
Wallabia bicolor                 ---------- ---------- ---------- ---------- ---------- ---------- 

                                 ....|....| ....|....| ....|....| ....|....| ....|....| ....|....| 
                                    365        375        385        395        405        415               
Abrothrix hirta                  ---------- ---------- ---------- ---------T GGGGTCAA-- ----GGAGGT 
Abrothrix longipilis hirtus      ---------- ---------- ---------- ---------T GGGGTCAA-- ----GGAGGT 
Acomys cahirinus                 ---------- ---------- ---------- ---------T GGGGTCAA-- ----GGAGGG 
Acomys kempi                     ---------- ---------- ---------- ---------T GGGGTCAA-- ----GGAGGG 
Acomys percivali                 ---------- ---------- ---------- ---------T GGGGTCAA-- ----GGAGGG 
Acrobates pygmaeus               ---------- ---------- ---------- ---------T GGGGTCAG-- ----GGCGGT 
Ailurus fulgens                  ---------- ---------- ---------- ---------T GGGGTCAA-- ----GGTGGT 
Amblysomus hottentotus           ---------- ---------- ---------- ---------T GGGGTCAA-- -------GGT 
Antechinus flavipes              ---------- ---------- ---------- ---------T GGGGTCAG-- ----AGTGGT 
Antechinus stuartii              ---------- ---------- ---------- ---------T GGGGTCAG-- -AGTGGTAGC 
Antilocapra americana            ---------- ---------- ---------- ---------T GGGGTCAA-- -------GGT 
Antrozous pallidus               ---------- ---------- ---------- ---------T GGGGACAGCC ACATGGTGGT 
Aotus griseimembra               ---------- ---------- ---------- ---------T GGGGTCAA-- ----GGAGGT 
Aotus lemurinus                  ---------- ---------- ---------- ---------T GGGGTCAA-- ----GGAGGT 
Aotus nancymaae_Aotus azarae _   ---------- ---------- ---------- ---------T GGGGTCAA-- ----GGAGGT 
Aotus trivirgatus                ---------- ---------- ---------- ---------T GGGGTCAA-- ----GGAGGT 
Arctictis binturong              ---------- ---------- ---------- ---------T GGGGTCAA-- ----GGTGGT 
Arctocebus calabarensis          ---------- ---------- ---------- ---------T GGGGTCAA-- -------GGA 
Artibeus jamaicensis             CATGGTGGCG GAGGC----- ---------- ---------T GGGGACAGCC CTATGGTGGG 
Artibeus lituratus               CATGGTGGCG GAGGC----- ---------- ---------T GGGGACAGCC CTATGGTGGG 
Aselliscus stoliczkanus          ---------- ---------- ---------- ---------T GGGGTCAA-- -------GGT 
Atelerix albiventris             ---------- ---------- ---------- ---------T GGGGTCAA-- -------GCT 
Ateles paniscus                  ---------- ---------- ---------- ---------T GGGGTCAA-- ----GCAGGT 
Babyrousa celebensis             ---------- ---------- ---------- ---------T GGGGTCAA-- ----GGTGGT 
Balaenoptera edeni_Balaenopter   ---------- ---------- ---------- ---------T GGGGTCAA-- ----GGTGGT 
Balaenoptera physalus            ---------- ---------- ---------- ---------T GGGGTCAA-- ----GGTGGT 
Balaenoptera Spp. consensus      ---------- ---------- ---------- ---------T GGGGTCAA-- ----GGTGGT 
Bassariscus astutus_Bassariscu   ---------- ---------- ---------- ---------T GGGGTCAA-- ----GGTGGT 
Bettongia penicillata ogilbyi    ---------- ---------- ---------- ---------T GGGGTCAG-- -GGTGGTAGC 
Brachyteles arachnoides          ---------- ---------- ---------- ---------T GGGGTCAA-- ----GGAGGT 
Bradypus variegatus              ---------- ---------- ---------- ---------T GGGGTCAA-- ----GGTGGT 
Cabassous unicinctus             ---------- ---------- ---------- ---------T GGGGCCAA-- ----GGTGCT 
Caperea marginata                ---------- ---------- ---------- ---------T GGGGTCAA-- ----GGTGGT 
Caracal caracal                  ---------- ---------- ---------- ---------T GGGGTCAA-- ----GGTGGT 
Castor canadensis                ---------- ---------- ---------- ---------T GGGGTCAA-- ----GGAGGT 
Catagonus wagneri                ---------- ---------- ---------- ---------T GGGGTCAA-- ----GCTGGT 
Cephalopachus bancanus           ---------- ---------- ---------- ---------T GGGGTCAA-- ----GGAGGC 
Cercartetus concinnus            ---------- ---------- ---------- ---------T GGGGTCAG-- ----GGCGGT 
Chaetophractus vellerosus        ---------- ---------- ---------- ---------T GGGGCCAA-- ----GGTGCT 
Chiropotes chiropotes sagulata   ---------- ---------- ---------- ---------T GGGGTCAA-- ----GGAGGT 
Chiropotes israelita             ---------- ---------- ---------- ---------T GGGGTCAA-- ----GGAGGT 
Chiropotes satanas               ---------- ---------- ---------- ---------T GGGGTCAA-- ----GGAGGT 
Choloepus didactylus             ---------- ---------- ---------- ---------T GGGGTCAA-- ----GGTGGT 
Choloepus didactylus 96InsG      ---------- ---------- ---------- ---------T GGGGTCAA-- ----GGTGGT 
Choloepus hoffmanni              ---------- ---------- ---------- ---------T GGGGTCAA-- ----GGTGGT 
Chrysochloris asiatica           ---------- ---------- ---------- ---------T GGGGTCAA-- -------GGT 
Chrysocyon brachyurus            ---------- ---------- ---------- ---------T GGGGTCAA-- ----GGTGGT 
Condylura cristata               ---------- ---------- ---------- ---------T GGGGTCAA-- ----GGTGGT 
Corynorhinus rafinesquii         ---------- ---------- ---------- ---------T GGGGACAGCC ACATGGTGGT 
Corynorhinus townsendii          ---------- ---------- ---------- ---------T GGGGACAGCC ACATGGTGGT 
Craseonycteris thonglongyai      ---------- ---------- ---------- ---------T GGGGTCAA-- ----GGTGGT 
Cricetomys gambianus_Cricetomy   ---------- ---------- ---------- ---------T GGGGTCAA-- -------GGA 
Cricetulus griseus               ---------- ---------- ---------- ---------T GGGGTCAA-- ----GGAGGT 
Cricetulus migratorius           ---------- ---------- ---------- ---------T GGGGTCAA-- ----GGAGGT 
Crocidura russula                CACGGAGGTG GAGGC----- ---------- ---------T GGGGTCAA-- ----GGCGCT 
Crocuta crocuta                  ---------- ---------- ---------- ---------T GGGGTCAA-- ----GGTGGT 
Cryptomys damarensis             ---------- ---------- ---------- ---------T GGGGTCAT-- ----GGAGGT 
Cryptoprocta ferox               ---------- ---------- ---------- ---------T GGGGTCAA-- ----GGTGGT 
Ctenodactylus gundi              ---------- ---------- ---------- ---------T GGGGACAA-- -------GGA 
Cyclopes didactylus 4OR          ---------- ---------- ---------- ---------T GGGGTCAA-- -------GGT 
Cyclopes didactylus 5OR          ---------- ---------- ---------- ---------T GGGGTCAA-- -------GGT 
Cynocephalus volans              ---------- ---------- ---------- ---------T GGGGTCAA-- ----GGAGGT 
Cynopterus brachyotis            ---------- ---------- ---------- ---------T GGGGTCAA-- ----GGTGGT 
Cynopterus sphinx                ---------- ---------- ---------- ---------T GGGGTCAA-- ----GGTGGT 
Cystophora cristata              ---------- ---------- ---------- ---------T GGGGTCAA-- ----GGTGGT 
Dasyprocta punctata              ---------- ---------- ---------- ---------T GGGGTCAT-- ----GGAGGT 
Dasypus novemcinctus             ---------- ---------- ---------- ---------T GGGGCCAA-- -------GGC 
Dasyurus hallucatus              ---------- ---------- ---------- ---------T GGGGTCAG-- ----AGTGGT 
Dasyurus viverrinus              ---------- ---------- ---------- ---------T GGGGTCAG-- ----AGTGGT 
Daubentonia madagascariensis     ---------- ---------- ---------- ---------T GGGGTCAA-- ----GGAGGT 
Delphinapterus leucas            ---------- ---------- ---------- ---------T GGGGTCAA-- ----GGTGGT 
Dendrolagus matschiei            ---------- ---------- ---------- ---------T GGGGTCAG-- -GGCGGTGGC 
Dicotyles tajacu                 ---------- ---------- ---------- ---------T GGGGTCAA-- ----GCTGGT 
Didelphis virginiana             ---------- ---------- ---------- ---------T GGGGTCAA-- ----GCCGGT 
Distoechurus pennatus            ---------- ---------- ---------- ---------T GGGGTCAG-- ----GGCGGT 
Dromiciops bozinovici            ---------- ---------- ---------- ---------T GGGGTCAG-- -GGTGGC--- 
Dromiciops gliroides             ---------- ---------- ---------- ---------T GGGGTCAG-- ----GGTGG- 
Echinops telfairi                ---------- ---------- ---------- ---------T GGGGACAG-- -------GGT 
Eidolon dupreanum                ---------- ---------- ---------- ---------T GGGGTCAA-- ----GGTGGT 
Eidolon helvum                   ---------- ---------- ---------- ---------T GGGGTCAA-- ----GGTGGT 
Elephantulus edwardii            ---------- ---------- ---------- ---------T GGGGTCAA-- -------GGT 
Elephas maximus                  ---------- ---------- ---------- ---------T GGGGTCAA-- -------GGT 
Eonycteris spelaea               ---------- ---------- ---------- ---------T GGGGTCAA-- ----GGTGGT 
Erignathus barbatus              ---------- ---------- ---------- ---------T GGGGTCAA-- ----GGTGGT 
Erinaceus europaeus              ---------- ---------- ---------- ---------T GGGGTCAA-- -------GCT 
Eschrichtius robustus            ---------- ---------- ---------- ---------T GGGGTCAA-- ----GGTGGT 
Eubalaena japonica_Eubalaena a   ---------- ---------- ---------- ---------T GGGGTCAA-- ----GGTGGT 
Euphractus sexcinctus            ---------- ---------- ---------- ---------T GGGGCCAA-- ----GGTGCT 
Family Bovidae consensus         CATGGTGGTG GAGGC----- ---------- ---------T GGGGTCAA-- -------GGT 
Family Canidae consensus         ---------- ---------- ---------- ---------T GGGGTCAA-- ----GGTGGT 
Family Cebidae consensus         ---------- ---------- ---------- ---------T GGGGTCAA-- ----GGAGGT 
Family Cervidae consensus        ---------- ---------- ---------- ---------T GGGGTCAA-- -------NGT 
Family Cheirogaleidae            ---------- ---------- ---------- ---------T GGGGTCAA-- ----GGAGGT 
Family Delphinidae consensus     ---------- ---------- ---------- ---------T GGGGTCAA-- ----GGTGGT 
Family Dipodidae consensus       ---------- ---------- ---------- ---------T GGGGKCAA-- ----GGAGGT 
Family Giraffidae consensus      ---------- ---------- ---------- ---------T GGGGTCAA-- -------GGT 
Family Heteromyidae consensus    ---------- ---------- ---------- ---------T GGGGSCAG-- ----GGTGGT 
Family Indriidae consensus       ---------- ---------- ---------- ---------T GGGGTCAA-- ----GGWGGY 
Family Iniidae consensus         ---------- ---------- ---------- ---------T GGGGTCAA-- ----GGTGGT 
Family Lemuridae                 ---------- ---------- ---------- ---------T GGGGTCAA-- ----GGAGGT 
Family Leporidae consensus       ---------- ---------- ---------- ---------T GGGGTCAA-- -------GGA 
Family Otariidae consensus       ---------- ---------- ---------- ---------T GGGGTCAA-- ----GGTGGT 
Family Phocidae consensus 1      ---------- ---------- ---------- ---------T GGGGTCAA-- ----GGTGGT 
Family Phocidae consensus 2      ---------- ---------- ---------- ---------T GGGGTCAA-- ----GGTGGT 
Family Phocidae consensus 3      ---------- ---------- ---------- ---------T GGGGTCAA-- ----GGTGGT 
Family Phocoenidae consensus     ---------- ---------- ---------- ---------T GGGGTCAA-- ----GGTGGT 
Family Phyllostomidae consensu   CATGGTGGCG GAGGC----- ---------- ---------T GGGGHCAGCC CYATGGYGGS 
Family Physeteridae              ---------- ---------- ---------- ---------T GGGGTCAGCC YCAYGGTGGT 
Family Rhinocedontidae consens   ---------- ---------- ---------- ---------T GGGGTCAA-- -------GGT 
Family Spalacidae consensus      ---------- ---------- ---------- ---------T GGGGYCAA-- ----GGAGGG 
Family Ursidae consensus         ---------- ---------- ---------- ---------T GGGGTCAA-- ----GGCGGG 
Family Ziphiidae consensus       ---------- ---------- ---------- ---------T GGGGTCAA-- ----GGTGGT 
Galago demidoff                  ---------- ---------- ---------- ---------T GGGGTCAA-- ----GGAGG- 
Galago moholi                    ---------- ---------- ---------- ---------T GGGGTCAA-- ----GGAGGC 
Galago senegalensis              ---------- ---------- ---------- ---------T GGGGTCAA-- ----GGAGG- 
Galemys pyrenaicus               ---------- ---------- ---------- ---------T GGGGTCAA-- ----GCTGGG 
Galeopterus variegatus           ---------- ---------- ---------- ---------T GGGGTCAA-- ----GGAGGT 
Genetta genetta                  ---------- ---------- ---------- ---------T GGGGTCAA-- ----GGTGGT 
Genus Alouatta consensus         ---------- ---------- ---------- ---------T GGGGTCAA-- ----GGAGGT 
Genus Ateles consensus           ---------- ---------- ---------- ---------T GGGGTCAA-- ----GGAGGT 
Genus Cacajao consensus          ---------- ---------- ---------- ---------T GGGGTCAA-- ----GGAGGT 
Genus Callicebus consensus       ---------- ---------- ---------- ---------T GGGGTCAA-- ----GGAGGT 
Genus Camelus consensus          ---------- ---------- ---------- ---------T GGGGTCAA-- ----GGTGGT 
Genus Eptesicus consensus        ---------- ---------- ---------- ---------- ---------- ---------- 
Genus Equus consensus            ---------- ---------- ---------- ---------T GGGGTCAA-- -------GGT 
Genus Hipposideros consensus     ---------- ---------- ---------- ---------T GGGGTCAA-- -------GGT 
Genus Hylobates consensus        ---------- ---------- ---------- ---------T GGGGTCAA-- ----GGAGGC 
Genus Lama consensus             ---------- ---------- ---------- ---------T GGGGTCAA-- ----GGTGGT 
Genus Manis consensus            ---------- ---------- ---------- ---------T GGGGC----- ---------- 
Genus Molossus consensus         ---------- ---------- ---------- ---------T GGGGTCAA-- ----GGTGGT 
Genus Moschus consensus          ---------- ---------- ---------- ---------T GGGGTCAA-- -------GGT 
Genus Myotis consensus 1         CATGGTGGTG G--------- ---------- ---------T GGGGACAGCC CCATGGTGGT 
Genus Myotis consensus 2         ---------- ---------- ---------- ---------T GGGGTCAGCC CCATGGTGGT 
Genus Nomascus consensus         ---------- ---------- ---------- ---------T GGGGTCAA-- ----GGAGGT 
Genus Peromyscus consensus       ---------- ---------- ---------- ---------T GGGGTCAA-- ----GGAGSY 
Genus Pithecia consensus         ---------- ---------- ---------- ---------T GGGGTCAR-- ----GGAGGT 
Genus Pteropus consensus         ---------- ---------- ---------- ---------T GGGGTCAA-- ----GGTGGC 
Genus Rhinolophus consensus      ---------- ---------- ---------- ---------T GGGGTCAA-- ----GGTGGT 
Genus Vicugna consensus          CAGGGAGGCG GC---TGGGG CCAGCCCCAT GGTGGAGGCT GGGGTCAA-- ----GGTGGT 
Geomys bursarius                 ---------- ---------- ---------- ---------T GGGGGCAG-- ----GGTGGA 
Gorilla beringei                 ---------- ---------- ---------- ---------T GGGGTCAA-- ----GGAGGT 
Gorilla gorilla                  ---------- ---------- ---------- ---------T GGGGTCAA-- ----GGAGGT 
Gracilinanus agilis              ---------- ---------- ---------- ---------T GGGGTCAA-- ----GGCGGT 
Grammomys surdaster              ---------- ---------- ---------- ---------T GGGGTCAA-- ----GGAGCG 
Gulo gulo                        ---------- ---------- ---------- ---------T GGGGTCAA-- ----GGTGGT 
Gymnobelideus leadbeateri        ---------- ---------- ---------- -----TGGGG TCAG---GCT GG---CGGCT 
Helogale parvula                 ---------- ---------- ---------- ---------T GGGGGCAA-- ----GGTGGT 
Herpestes javanicus              ---------- ---------- ---------- ---------T GGGGGCAA-- ----GGTGGT 
Herpestes javanicus auropuncta   ---------- ---------- ---------- ---------T GGGGGCAA-- ----GGTGGT 
Hexaprotodon liberiensis         ---------- ---------- ---------- ---------T GGGGTCAA-- ----GGTGGT 
Hippopotamus amphibius           ---------- ---------- ---------- ---------T GGGGTCAA-- ----GGTGGT 
Homo sapiens M129                ---------- ---------- ---------- ---------T GGGGTCAA-- ----GGAGGT 
Homo sapiens V129                ---------- ---------- ---------- ---------T GGGGTCAA-- ----GGAGGT 
Hoolock leuconedys               ---------- ---------- ---------- ---------T GGGGTCAA-- ----GGAGGT 
Hyaena hyaena                    ---------- ---------- ---------- ---------T GGGGTCAA-- ----GGTGGT 
Hylomys suillus                  ---------- ---------- ---------- ---------T GGGGTCAG-- -------GCT 
Hylomyscus alleni                ---------- ---------- ---------- ---------T GGGGTCAA-- ----GGAGGG 
Hystrix brachyura                ---------- ---------- ---------- ---------T GGGGTCAT-- ----GGAGGT 
Hystrix cristata                 ---------- ---------- ---------- ---------T GGGGTCAT-- ----GGAGGT 
Ia io                            ---------- ---------- ---------- ---------- ---------- -------GGT 
Infraorder Hystricognathi cons   ---------- ---------- ---------- ---------T GGRGHCAY-- ----GGAGGT 
Lagorchestes hirsutus            ---------- ---------- ---------- ---------T GGGGTCAG-- ----GGCGGT 
Lagothrix lagotricha             ---------- ---------- ---------- ---------T GGGGTCAA-- ----GGAGGT 
Lasiurus borealis                ---------- ---------- ---------- ---------T GGGGACAGCC ACATGGTGGT 
Lasiurus cinereus                ---------- ---------- ---------- ---------T GGGGACAGCC ACATGGTGGT 
Lemur catta                      ---------- ---------- ---------- ---------T GGGGTCAA-- ----GGAGGT 
Lepilemur ankaranensis _Lepile   ---------- ---------- ---------- ---------T GGGGTCAA-- -------GGA 
Lepilemur ruficaudatus           ---------- ---------- ---------- ---------T GGGGTCAA-- -------GGA 
Lepilemur septentrionalis        ---------- ---------- ---------- ---------T GGGGTCAA-- -------GGA 
Leptonychotes weddellii          ---------- ---------- ---------- ---------T GGGGTCAA-- ----GGTGGT 
Lophiomys imhausi                ---------- ---------- ---------- ---------T GGGGTCAA-- ----GGAGGG 
Loris lydekkerianus              ---------- ---------- ---------- ---------T GGGGTCAA-- -------GGA 
Loris tardigradus                ---------- ---------- ---------- ---------T GGGGTCAA-- -------GGA 
Loxodonta africana               ---------- ---------- ---------- ---------T GGGGTCAA-- -------GGT 
Lynx pardinus                    ---------- ---------- ---------- ---------T GGGGTCAA-- ----GGTGGT 
Macroglossus sobrinus            ---------- ---------- ---------- ---------T GGGGTCAA-- ----GGTGGT 
Macropus eugenii                 ---------- ---------- ---------- ---------T GGGGTCAG-- -GGCGGTGGC 
Macropus fuliginosus             ---------- ---------- ---------- ---------T GGGGTCAG-- -GGCGGTGGC 
Macropus giganteus               ---------- ---------- ---------- ---------T GGGGTCAG-- ----GGCGGT 
Macropus irma                    ---------- ---------- ---------- ---------T GGGGTCAG-- -GGCGGTGGC 
Macropus robustus                ---------- ---------- ---------- ---------T GGGGTCAG-- ----GGCGGT 
Macropus rufogriseus             ---------- ---------- ---------- ---------T GGGGTCAG-- ----GGCGGT 
Macropus rufus                   ---------- ---------- ---------- ---------T GGGGTCAG-- ----GGCGGT 
Macroscelides proboscideus       ---------- ---------- ---------- ---------T GGGGTCAA-- -------GGT 
Macrotis lagotis                 ---------- ---------- ---------- ---------T GGGGTCAG-- ----AGTGGT 
Macrotus californicus            ---------- ---------- ---------- ---------T GGGGTCAGCC CCATGGTGGC 
Mastacomys fuscus                ---------- ---------- ---------- ---------T GGGGCCAA-- ----GGAGGG 
Mastomys coucha                  ---------- ---------- ---------- ---------T GGGGTCAA-- ----GGAGGG 
Mastomys natalensis              CATGGCGGTG GC-------- ---------- ---------T GGGGTCAA-- ----GGAGGG 
Maxomys surifer                  ---------- ---------- ---------- ---------T GGGGTCAA-- ----GGAGCG 
Megaderma lyra                   ---------- ---------- ---------- ---------T GGGGTCAA-- ----GGTGGT 
Megaptera novaeangliae           ---------- ---------- ---------- ---------T GGGGTCAA-- ----GGTGGT 
Mephitis mephitis                ---------- ---------- ---------- ---------T GGGGTCAA-- ----GGGGGT 
Meriones libycus                 ---------- ---------- ---------- ---------T GGGGTCAA-- ----GGAGGG 
Meriones meridianus              ---------- ---------- ---------- ---------T GGGGTCAA-- ----GGAGGG 
Meriones unguiculatus            ---------- ---------- ---------- ---------T GGGGTCAA-- ----GGAGGG 
Mesocricetus auratus             ---------- ---------- ---------- ---------T GGGGTCAA-- ----GGAGGT 
Mesocricetus brandti             ---------- ---------- ---------- ---------T GGGGTCAA-- ----GGAGGT 
Microgale talazaci               ---------- ---------- ---------- ---------T GGGGACAG-- -------GGT 
Micronycteris hirsuta            CATGGTGGCG GAGGC----- ---------- ---------T GGGGACAGCC CTACGGTGGC 
Microtus gerbei                  ---------- ---------- ---------- ---------T GGGGTCAA-- ----GGAGGT 
Miniopterus natalensis           ---------- ---------- ---------- ---------T GGGGTCAA-- ----GGTGGT 
Miniopterus schreibersii         ---------- ---------- ---------- ---------T GGGGTCAA-- ----GGTGGT 
Monodelphis domestica            ---------- ---------- ---------- ---------T GGGGTCAA-- ----GCCGGT 
Monodelphis domestica S153       ---------- ---------- ---------- ---------T GGGGTCAA-- -GCCGGTAGC 
Monodon monoceros                ---------- ---------- ---------- ---------T GGGGTCAA-- ----GGTGGT 
Mormoops blainvillei             CATGGTGGCG GAGGC----- ---------- ---------T GGGGGCAGCC CTATGGTGGC 
Mungos mungo                     ---------- ---------- ---------- ---------T GGGGGCAA-- ----GGTGGT 
Murina aurata feae               ---------- ---------- ---------- ---------T GGGGTCAGCC CCATGGTGGT 
Mus cervicolor                   ---------- ---------- ---------- ---------T GGGGTCAA-- ----GGAGGA 
Mus cookii                       ---------- ---------- ---------- ---------T GGGGTCAA-- ----GGAGGA 
Mus minutoides                   ---------- ---------- ---------- ---------T GGGGTCAA-- ----GGAGGG 
Mus musculus                     ---------- ---------- ---------- ---------T GGGGCCAA-- ----GGAGGG 
Mus musculus castaneus           ---------- ---------- ---------- ---------T GGGGCCAA-- ----GGAGGG 
Mus musculus F108 V189           ---------- ---------- ---------- ---------T GGGGCCAA-- ----GGAGGG 
Mus musculus musculus_Mus musc   ---------- ---------- ---------- ---------T GGGGCCAA-- ----GGAGGG 
Mus pahari                       ---------- ---------- ---------- ---------T GGGGTCAA-- ----GGAGCG 
Mus Spp. consensus               ---------- ---------- ---------- ---------T GGGGCCAA-- ----GGAGGG 
Myodes glareolus                 ---------- ---------- ---------- ---------T GGGGTCAA-- ----GGAGGT 
Myodes glareolus M109            ---------- ---------- ---------- ---------T GGGGTCAA-- ----GGAGGT 
Myodes Spp. consensus            ---------- ---------- ---------- ---------T GGGGTCAA-- ----GGAGGT 
Myotis brandtii                  ---------- ---------- ---------- ---------- ---------- ---------- 
Myotis davidii                   ---------- ---------- ---------- ---------- ---------- ---------- 
Myotis lucifugus                 ---------- ---------- ---------- ---------- ---------- ---------- 
Myotis vivesi                    CATGGTGGTG G--------- ---------- ---------- ---------- ---------- 
Myrmecobius fasciatus            ---------- ---------- ---------- ---------T GGGGCCAA-- -------CCC 
Myrmecophaga tridactyla          ---------- ---------- ---------- ---------T GGGGTCAA-- -------GGT 
Nasua narica                     ---------- ---------- ---------- ---------T GGGGTCAA-- ----GGCGGT 
Nasua nasua                      ---------- ---------- ---------- ---------N NNNNNNNN-- ----NNNNNN 
Neotoma lepida                   ---------- ---------- ---------- ---------T GGGGTCAA-- -------GGT 
Noctilio leporinus               CATGGTGGTG GAGGC----- ---------- ---------T GGGGACAGCC CTATGGTGGC 
Notoryctes typhlops              ---------- ---------- ---------- ---------T GGGGTCAG-- ----AGTGGT 
Nyctalus aviator                 ---------- ---------- ---------- ---------- ---------- ---------- 
Nycticebus coucang_Nycticebus    ---------- ---------- ---------- ---------T GGGGTCAA-- -------GGA 
Nycticebus pygmaeus              ---------- ---------- ---------- ---------T GGGGTCAA-- -------GGA 
Nycticeius humeralis             ---------- ---------- ---------- ---------T GGGGACAGCC ACATGGTGGT 
Ochotona curzoniae               ---------- ---------- ---------- ---------T GGGGTCAA-- -------GGA 
Ochotona princeps                ---------- ---------- ---------- ---------T GGGGTCAA-- ----GGAGGT 
Odobenus rosmarus                ---------- ---------- ---------- ---------T GGGGTCAA-- ----GGTGGT 
Odobenus rosmarus divergens      ---------- ---------- ---------- ---------T GGGGTCAA-- ----GGTGGT 
Ondatra zibethicus               ---------- ---------- ---------- ---------T GGGGTCAA-- ----GGAGGG 
Onychomys torridus               ---------- ---------- ---------- ---------T GGGGTCAA-- ----GGAGGT 
Order Hyracoidea consensus       ---------- ---------- ---------- ---------T GGGGTCAA-- -------GGT 
Order Sirenia consensus          ---------- ---------- ---------- ---------T GGGGTCAA-- -------GGT 
Ornithorhynchus anatinus         ---------- ---------- ---------- ---------- ---------- ---------- 
Orycteropus afer                 ---------- ---------- ---------- ---------T GGGGTCAA-- -------GGT 
Oryctolagus cuniculus            ---------- ---------- ---------- ---------T GGGGTCAA-- -------GGA 
Otolemur crassicaudatus          ---------- ---------- ---------- ---------T GGGGTCAA-- ----GGAGGC 
Otolemur garnettii               ---------- ---------- ---------- ---------T GGGGTCAA-- ----GGAGG- 
Pachyuromys duprasi              ---------- ---------- ---------- ---------- ---------- ----GGAGGG 
Paguma larvata                   ---------- ---------- ---------- ---------T GGGGTCAA-- ----GGCGGT 
Pan troglodytes                  ---------- ---------- ---------- ---------T GGGGTCAA-- ----GGAGGT 
Pan troglodytes_Pan paniscus     ---------- ---------- ---------- ---------T GGGGTCAA-- ----GGAGGT 
Paradoxurus hermaphroditus       ---------- ---------- ---------- ---------T GGGGTCAA-- ----GGCGGT 
Pedetes capensis                 ---------- ---------- ---------- ---------T GGGCTCAA-- ----GGAGGT 
Perameles nasuta                 ---------- ---------- ---------- ---------T GGGGTCAG-- ----AGTGGT 
Perodicticus potto               ---------- ---------- ---------- ---------T GGGGTCAA-- -------GGA 
Petauroides volans               ---------- ---------- ---------- ---------T GGGGTCAG-- ----GGCGGT 
Petaurus breviceps               ---------- ---------- ---------- ---------T GGGGTCAG-- -GCCGGTGG- 
Petrogale xanthopus              ---------- ---------- ---------- ---------T GGGGTCAG-- -GGCGGTGGC 
Phacochoerus africanus           ---------- ---------- ---------- ---------T GGGGTCAA-- ----GGTGGT 
Phalanger gymnotis               ---------- ---------- ---------- ---------T GGGGTCAG-- -GGCGG---- 
Phascogale tapoatafa _Phascoga   ---------- ---------- ---------- ---------T GGGGTCAA-- ----AGTGGT 
Phascolarctos cinereus           ---------- ---------- ---------- ---------T GGGGTCAG-- ----AGTGGT 
Phodopus campbelli               ---------- ---------- ---------- ---------T GGGGTCAG-- ----GGAGGT 
Phodopus roborovskii             ---------- ---------- ---------- ---------T GGGGTCAG-- ----GGAGGT 
Phodopus sungorus                ---------- ---------- ---------- ---------T GGGGTCAG-- ----GGAGGT 
Phyllotis vaccarum               ---------- ---------- ---------- ---------T GG-------- ----GGAGGT 
Pipistrellus kuhlii              ---------- ---------- ---------- ---------- ---------- ---------- 
Pipistrellus kuhlii 4OR          ---------- ---------- ---------- ---------- ---------- ---------- 
Pipistrellus pipistrellus cons   ---------- ---------- ---------- ---------- ---------- ---------- 
Plecotus auritus                 ---------- ---------- ---------- ---------- ---------- ---------- 
Potamochoerus porcus             ---------- ---------- ---------- ---------T GGGGTCAA-- ----GGTGGT 
Potorous gilbertii               ---------- ---------- ---------- ---------T GGGGTCAG-- -------GGC 
Potos flavus                     ---------- ---------- ---------- ---------T GGGGTCAA-- ----GGTGGT 
Praomys delectorum               ---------- ---------- ---------- ---------T GGGGTCAA-- ----GGAGGG 
Prionailurus bengalensis eupti   ---------- ---------- ---------- ---------T GGGGTCAA-- ----GGTGGT 
Prionailurus iriomotensis        ---------- ---------- ---------- ---------T GGGGTCAA-- ----GGTGGT 
Prionailurus viverrinus          ---------- ---------- ---------- ---------T GGGGTCAA-- ----GGTGGT 
Procyon lotor                    ---------- ---------- ---------- ---------T GGGGTCAA-- ----GGTGGT 
Proteles cristata                ---------- ---------- ---------- ---------T GGGGTCAA-- ----GGTGGT 
Psammomys obesus                 ---------- ---------- ---------- ---------T GGGGTCAA-- ----GGAGGG 
Pseudocheirus occidentalis       ---------- ---------- ---------- ---------T GGGGTCAG-- -------AGT 
Pseudochirops archeri            ---------- ---------- ---------- ---------T GGGGTCAG-- ----GCCGGT 
Pseudochirops corinnae           ---------- ---------- ---------- ---------T GGGGTCAG-- -------GCC 
Pseudochirops cupreus            ---------- ---------- ---------- ---------T GGGGTCAG-- -------GCC 
Pseudomys desertor               ---------- ---------- ---------- ---------T GGGGCCAA-- ----GGAGGG 
Pseudomys fumeus                 ---------- ---------- ---------- ---------T GGGGCCAA-- ----GGAGGG 
Pteronotus parnellii             CATGGTGGCG GAGGC----- ---------- ---------T GGGGACAGCC CTATGGTGGC 
Pteropus medius                  ---------- ---------- ---------- ---------T GGGGTCAA-- ----GGTGGC 
Pteropus rufus                   ---------- ---------- ---------- ---------T GGGGTCAA-- ----GGTGGC 
Raphicerus campestris            ---------- ---------- ---------- ---------T GGGGTCAA-- -------GGT 
Rhombomys opimus                 ---------- ---------- ---------- ---------T GGGGTCAA-- ----GGAGGG 
Rhynchonycteris naso             CATGGTGGCG GAGGC----- ---------- ---------T GGGGTCAA-- ----GGCGGT 
Rousettus aegyptiacus            ---------- ---------- ---------- ---------T GGGGTCAA-- ----GGTGCT 
Rousettus aegyptiacus S102 V17   ---------- ---------- ---------- ---------T GGGGTCAA-- ----GGTGCT 
Rousettus leschenaultii          ---------- ---------- ---------- ---------T GGGGTCAA-- ----GGTGCT 
Rousettus madagascariensis       ---------- ---------- ---------- ---------T GGGGTCAA-- ----GGTGCT 
Saccopteryx bilineata            CATGGTGGCG GAGGC----- ---------- ---------T GGGGTCAA-- ----GGTGGT 
Saccopteryx leptura              CATGGTGGCG GAGGC----- ---------- ---------T GGGGTCAA-- ----GGTGGT 
Saimiri sciureus                 ---------- ---------- ---------- ---------T GGGGTCAA-- ----GGAGGT 
Sarcophilus harrisii             ---------- ---------- ---------- ---------T GGGGTCAG-- -AGTGGTAGC 
Saxatilomys paulinae             ---------- ---------- ---------- ---------T GGGGTCAA-- ----GGAGCG 
Scalopus aquaticus               ---------- ---------- ---------- ---------T GGGGTCAA-- ----GCTGGT 
Setonix brachyurus               ---------- ---------- ---------- ---------T GGGGTCAG-- ----GGCGGT 
Sigmodon fulviventer_Sigmodon    ---------- ---------- ---------- ---------T GGGGTCAA-- ----GGAGGT 
Sminthopsis crassicaudata        ---------- ---------- ---------- ---------T GGGGTCAC-- ----AGTGGT 
Solenodon paradoxus woodi        ---------- ---------- ---------- ---------T GGGGTCAA-- -------GGT 
Sorex cinereus_Sorex araneus     ---------- ---------- ---------- ---------T GGGGCCAA-- ---------- 
Sorex fumeus                     ---------- ---------- ---------- ---------T GGGGCCAA-- ---------- 
Sorex maritimensis               ---------- ---------- ---------- ---------T GGGGCCAA-- ---------- 
Sorex palustris                  ---------- ---------- ---------- ---------T GGGGCCAA-- ---------- 
Speothos venaticus               ---------- ---------- ---------- ---------T GGGGTCAA-- ----GGTGGT 
Spilogale gracilis               ---------- ---------- ---------- ---------T GGGGTCAA-- ----GGGGGT 
Spilogale putorius interrupta    ---------- ---------- ---------- ---------T GGGGTCAA-- ----GGGGGT 
Sturnira hondurensis             ---------- ---------- ---------- ---------T GGGGACAGCC CTATGGTGGG 
Subfamily Arvicolinae consensu   ---------- ---------- ---------- ---------T GGRGTCAM-- ----GGAGGT 
Subfamily Cercopithecinae cons   ---------- ---------- ---------- ---------T GGGGTCAA-- ----GGAGGT 
Subfamily Cercopithecinae cons   ---------- ---------- ---------- ---------T GGGGTCAR-- ----GGAGGT 
Subfamily Colobinae consensus    ---------- ---------- ---------- ---------T GGGGTCAA-- ----GGAGGT 
Subfamily Felinae consensus      ---------- ---------- ---------- ---------T GGGGTCAA-- ----GGTGGT 
Subfamily Lutrinae consensus     ---------- ---------- ---------- ---------T GGGGTCAA-- ----GGTGGT 
Subfamily Murinae consensus 1    ---------- ---------- ---------- ---------T GGGGTCAA-- ----GGAGBG 
Subfamily Murinae consensus 2    ---------- ---------- ---------- ---------T GGRGTCAA-- ----GGAGGG 
Subfamily Murinae consensus 3    ---------- ---------- ---------- ---------T GGGGTCAA-- ----GGAGGG 
Subfamily Mustelinae consensus   ---------- ---------- ---------- ---------T GGGGTCAA-- ----GGTGGT 
Subfamily Pantherinae consensu   ---------- ---------- ---------- ---------T GGGGTCAA-- ----GGTGGT 
Suborder Sciuormorpha consensu   ---------- ---------- ---------- ---------T GGGGBCAR-- ----GGWGGN 
Suncus etruscus                  ---------- ---------- ---------- ---------T GGGGTCAA-- ----GGCGCT 
Suricata suricatta               ---------- ---------- ---------- ---------T GGGGGCAA-- ----GGTGGT 
Sus scrofa                       ---------- ---------- ---------- ---------T GGGGTCAA-- ----GGTGGT 
Tachyglossus aculeatus           ---------- ---------- ---------- ---------- ---------- ---------- 
Tadarida brasiliensis            ---------- ---------- ---------- ---------T GGGGTCAA-- ----GGTGGT 
Talpa europaea                   ---------- ---------- ---------- ---------T GGGGTCAA-- ----GGTGGT 
Talpa occidentalis               ---------- ---------- ---------- ---------T GGGGTCAA-- ----GGTGGT 
Tamandua tetradactyla            ---------- ---------- ---------- ---------T GGGGTCAA-- -------GGT 
Tapirus bairdii                  ---------- ---------- ---------- ---------T GGGGTCAA-- -------GGT 
Tapirus indicus                  ---------- ---------- ---------- ---------T GGGGTCAA-- -------GGT 
Tapirus terrestris               ---------- ---------- ---------- ---------T GGGGTCAA-- -------GGT 
Tarsius lariang                  ---------- ---------- ---------- ---------T GGGGTCAA-- ----GGAGG- 
Tarsius syrichta                 ---------- ---------- ---------- ---------T GGGGTCAA-- ----GGAGG- 
Tarsius wallacei                 ---------- ---------- ---------- ---------T GGGGTCAA-- ----GGAGG- 
Tenrec ecaudatus                 ---------- ---------- ---------- ---------T GGGGACAG-- -------GGT 
Thomomys_bottae                  ---------- ---------- ---------- ---------T GGGGGCAG-- ----GGTGGA 
Thylacinus cynocephalus          ---------- ---------- ---------- ---------T GGGGTCAG-- ----AGTGGT 
Tolypeutes matacus               ---------- ---------- ---------- ---------T GGGGTCAA-- ----GGTGCT 
Tragulus javanicus               ---------- ---------- ---------- ---------T GGGGTCAA-- -------GGT 
Tragulus kanchil                 ---------- ---------- ---------- ---------T GGGGTCAA-- -------GGT 
Trichosurus vulpecula            ---------- ---------- ---------- ---------T GGGGTCAG-- -GGCGG---- 
Tupaia chinensis                 ---------- ---------- ---------- ---------T GGGGTCAA-- -------GGA 
Tupaia tana                      ---------- ---------- ---------- ---------T GGGGTCAA-- -------GGA 
Typhlomys cinereus               ---------- ---------- ---------- ---------T GGGGTCAA-- ----GGAGGT 
Uropsilus gracilis               ---------- ---------- ---------- ---------T GGGGTCAA-- ----GCTGGT 
Varecia variegata                ---------- ---------- ---------- ---------T GGGGTCAA-- ----GGAGGT 
Vespertilio murinus              ---------- ---------- ---------- ---------- ---------- ---------- 
Vombatus ursinus                 ---------- ---------- ---------- ---------T GGGGTCAG-- -AGTGG---- 
Wallabia bicolor                 ---------- ---------- ---------- ---------T GGGGTCAG-- ----GGCGGT 

                                 ....|....| ....|....| ....|....| ....|....| ....|....| ....|....| 
                                    425        435        445        455        465        475               
Abrothrix hirta                  GGTACCCACA ATCAGTGGAA C--------- ------AAAC CCAGTAAGCC A---AAAACC 
Abrothrix longipilis hirtus      GGCACCCACA ATCAGTGGAA C--------- ------AAAC CCAGTAAGCC A---AAAACC 
Acomys cahirinus                 GGCACCCACA GTCAGTGGGG C--------- ------AAGC CCAGCAAGCC G---AAAACC 
Acomys kempi                     GGCACCCACA GTCAGTGGGG C--------- ------AAGC CCAGCAAGCC G---AAAACC 
Acomys percivali                 GGCACCCACA GTCAGTGGGG C--------- ------AAGC CCAGCAAGCC G---AAAACC 
Acrobates pygmaeus               AGCAGCTATA ACAACAAATG G--------- ------AAAC CAGATAAACC C---AAAACC 
Ailurus fulgens                  GGCAGCCACG GCCAGTGGGG C--------- ------AAGC CCAGTAAGCC C---AAAACC 
Amblysomus hottentotus           GGCTCCCACA ATCAGTGGAA C--------- ------AAGC CCAATAAGCC A---AAAACC 
Antechinus flavipes              AGCAGCTACA ACCAGAAGTG G--------- ------AAAC CAGATAAACC C---AAAACC 
Antechinus stuartii              AGCTACAACC AGAAGTGG-- ---------- ------AAAC CAGATAAACC C---AAAACC 
Antilocapra americana            GGCACCCACA GTCAGTGGAA C--------- ------AAGC CCAGTAAGCC A---AAAACC 
Antrozous pallidus               GGCAGCCACA ATCAGTGGAA C--------- ------AAGC CAAATAAGCC ACCAAAAACC 
Aotus griseimembra               GGCACCCACA GTCAATGGAA C--------- ------AAGC CCAGTAAGCC A---AAAACC 
Aotus lemurinus                  GGCACCCACA GTCAATGGAA C--------- ------AAGC CCAGTAAGCC A---AAAACC 
Aotus nancymaae_Aotus azarae _   GGCACCCACA GTCAATGGAA C--------- ------AAGC CCAGTAAGCC A---AAAACC 
Aotus trivirgatus                GGCACCCACA ATCAATGGAA C--------- ------AAGC CCAGTAAGCC A---AAAACC 
Arctictis binturong              GGCACCCACA GTCAATGGGG C--------- ------AAGC CCAGTAAGCC G---AAAACC 
Arctocebus calabarensis          GGCACCCACA ATCAATGGAA C--------- ------AAGC CCAGTAAGCC C---AAAACT 
Artibeus jamaicensis             ---------- ---------- ---------- ------AAAC CCAGTAAGCC G---AAAACC 
Artibeus lituratus               ---------- ---------- ---------- ------AAAC CCAGTAAGCC G---AAAACC 
Aselliscus stoliczkanus          GGCACCCACA ATCAGTGGGG C--------- ------AAGC CCAGTAAGCC A---AAAACC 
Atelerix albiventris             GGCAGCCACA ACCAGTGGAA C--------- ------AAGC CCAACAAACC C---AAAACC 
Ateles paniscus                  GGCACCCACA ATCAATGGAA C--------- ------AAGC CCAGTAAGCC A---AAAACC 
Babyrousa celebensis             GGCTCCCACA GTCAGTGGAA C--------- ------AAGC CCAGTAAGCC G---AAAACC 
Balaenoptera edeni_Balaenopter   GGCACCCACA ATCAGTGG-- ---------- ------AAGC CCAGTAAGCC G---AAAACC 
Balaenoptera physalus            GGCACCCACA ATCAGTGG-- ---------- ------AAGC CCAGTAAGCC G---AAAACC 
Balaenoptera Spp. consensus      GGCACCCACA ATCAGTGG-- ---------- ------AAGC CCAGTAAGCC G---AAAACC 
Bassariscus astutus_Bassariscu   GGCAGCCACG GTCAGTGGGG C--------- ------AAGC CCAGTAAGCC C---AAAACC 
Bettongia penicillata ogilbyi    AGCTACA--- ACAAGTGG-- ---------- ------AAAC CAGATAAACC C---AAAACC 
Brachyteles arachnoides          GGCACCCACA ATCAATGGAG C--------- ------AAGC CCAGTAAGCC A---AAAACC 
Bradypus variegatus              GGTGCCCACA ATCAGTGGAA C--------- ------AAGC CCAGTAAGCC G---AAAACC 
Cabassous unicinctus             GGCAGCCACG GTCAGTGGAA C--------- ------AAGC CCAGTAAGCC G---AAAACC 
Caperea marginata                GGCACCCACA ATCAGTGG-- ---------- ------AAGC CCAGTAAGCC A---AAAACC 
Caracal caracal                  GGCACCCACA GTCAGTGGGG C--------- ------AAAC CCAGTAAGCC G---AAAACC 
Castor canadensis                GGCACCCACA GTCAGTGGAA C--------- ------AAAC CCAGTAAGCC A---AAAACC 
Catagonus wagneri                GGCTCCCACG GTCAGTGGAA C--------- ------AAGC CCAGTAAGCC G---AAGACC 
Cephalopachus bancanus           ---------- --CAGTGGAG C--------- ------AAGC CCAGTAAGCC A---AAAACC 
Cercartetus concinnus            A--------- ACAAGTGG-- ---------- ------AAAC CAGATAAACC C---AAAACC 
Chaetophractus vellerosus        GGCAGCCACG GCCAGTGGAA C--------- ------AAGC CCAGTAAGCC G---AAAACC 
Chiropotes chiropotes sagulata   GGTGCCCACA GTCAGTGGAA C--------- ------AAGC CTAGTAAGCC A---AAAACC 
Chiropotes israelita             GGTGCCCACA GTCAGTGGAA C--------- ------AAGC CTAGTAAGCC A---AAAACC 
Chiropotes satanas               GGTGCCCACA GTCAGTGGAA C--------- ------AAGC CTAGTAAGCC A---AAAACC 
Choloepus didactylus             GGCGCCCACA GTCAGTGGAA C--------- ------AAGC CCAGTAAGCC G---AAAACC 
Choloepus didactylus 96InsG      GGCGCCCACA GTCAGTGGAA C--------- ------AAGC CCAGTAAGCC G---AAAACC 
Choloepus hoffmanni              GGCGCCCACA GTCAGTGGAA C--------- ------AAGC CCAGTAAGCC G---AAAACC 
Chrysochloris asiatica           GGCTCCCACA ATCAGTGGAA C--------- ------AAGC CCAATAAGCC A---AAAACC 
Chrysocyon brachyurus            GGCAGCCACA GTCAGTGGGG C--------- ------AAGC CCAATAAGCC C---AAAACC 
Condylura cristata               GGCAGCCACA ATCAGTGGAA C--------- ------AAGC CAAATAAGCC A---AAAACC 
Corynorhinus rafinesquii         GGCAGCCACA ATCAGTGGAA C--------- ------AAGC CAAATAAGCC G---AAAACC 
Corynorhinus townsendii          GGCAGCCACA ATCAGTGGAG C--------- ------AAGC CAAATAAGCC G---AAAACC 
Craseonycteris thonglongyai      GGTACCCACA ATCAGTGGAA C--------- ------AAGC CCAGTAAGCC G---AAAACC 
Cricetomys gambianus_Cricetomy   GGCAGCCACA GTCAGTGGAA C--------- ------AAGC CCAGTAAGCC A---AAAACC 
Cricetulus griseus               GGCACCCACA ATCAGTGGAA C--------- ------AAGC CCAGTAAGCC A---AAAACC 
Cricetulus migratorius           GGCACCCACA ATCAGTGGAA C--------- ------AAGC CCAATAAGCC A---AAAACC 
Crocidura russula                GGCACCCACA ACCAGTGGAA C--------- ------AAGC CCAGTAAGCC C---AAGACC 
Crocuta crocuta                  GGCACCCACA GTCAGTGGGG C--------- ------AAAC CCAGTAAGCC G---AAAACC 
Cryptomys damarensis             GGCACCTACA ATCAGTGGAA T--------- ------AAAC CCAATAAGCC C---AAAACC 
Cryptoprocta ferox               GGCACCCACA GTCAGTGGGG C--------- ------AAAC CCAGTAAGCC G---AAAACC 
Ctenodactylus gundi              GGCAGCCATG GTCAGTGGAA C--------- ------AAGC CCAGTAAGCC A---AAAACC 
Cyclopes didactylus 4OR          GGTACCCACA GTCAGTGGAA C--------- ------AAGC CCAGTAAGCC G---AAAACC 
Cyclopes didactylus 5OR          GGTACCCACA GTCAGTGGAA C--------- ------AAGC CCAGTAAGCC G---AAAACC 
Cynocephalus volans              GGCACCCACA GTCAATGGGG A--------- ------AAGC CCAGTAAGCC A---AAAACC 
Cynopterus brachyotis            GGCACCCACA ATCAGTGGAA C--------- ------AAGC CCAGTAAGCC A---AAAACC 
Cynopterus sphinx                GGCACCCACA ATCAGTGGAA C--------- ------AAGC CCAGTAAGCC A---AAAACC 
Cystophora cristata              GGCGGCCACG GTCAGTGGGG C--------- ------AAGC CCAATAAGCC C---AAAACC 
Dasyprocta punctata              GGCTCCTACA ATCAGTGGAA C--------- ------AAAC CCAGTAAGCC C---AAAACC 
Dasypus novemcinctus             GGCGCCCACG GTCAGTGGAA C--------- ------AAGC CGAGTAAACC G---AAGACC 
Dasyurus hallucatus              AGCAGCTACA ACCAGAAGTG G--------- ------AAAC CAGATAAACC C---AAAACC 
Dasyurus viverrinus              AGCAGCTACA ACCAGAAGTG G--------- ------AAAC CAGATAAACC C---AAAACC 
Daubentonia madagascariensis     GGCACCCACA GTCAATGGAA C--------- ------AAGC CCAGTAAGCC A---AAAACC 
Delphinapterus leucas            GGTACCCATA ATCAGTGG-- ---------- ------AAGC CCAGTAAGCC A---AAAACC 
Dendrolagus matschiei            AG---CTACA ACAAGTGG-- ---------- ------AAAC CAGATAAACC A---AAAACC 
Dicotyles tajacu                 GGCTCCCACG GTCAGTGGAA C--------- ------AAGC CCAGTAAGCC G---AAGACC 
Didelphis virginiana             AGCAACTACA ACCAGAAGTG G--------- ------AAGC CAGATAAACC C---AAAACC 
Distoechurus pennatus            AGCAGCTATA ACAACAAATG G--------- ------AAAC CAGATAAACC C---AAAACC 
Dromiciops bozinovici            ---------- -----AAATG G--------- ------AAAC CAGATAAACC G---AAAACC 
Dromiciops gliroides             ---------- ----CAAATG G--------- ------AAAC CAGATAAACC G---AAAACC 
Echinops telfairi                GGCAGCCACA GCCAGTGGAA C--------- ------AAGC CCAGTAAGCC G---AAGACC 
Eidolon dupreanum                GGCACCCACA ATCAGTGGAA T--------- ------AAGC CCAGTAAGCC A---AAAACC 
Eidolon helvum                   GGCACCCACA ATCAGTGGAA T--------- ------AAGC CCAGTAAGCC A---AAAACC 
Elephantulus edwardii            GGCAGCCACG GTCAATGGGG C--------- ------AAGC CCAACAAGCC C---AAAACC 
Elephas maximus                  AGCTCCCATA GTCAGTGGAA C--------- ------AAGC CCAGTAAGCC A---AAAACC 
Eonycteris spelaea               GGCGCCCACA ATCAGTGGAA C--------- ------AAGC CCAGTAAGCC A---AAAACC 
Erignathus barbatus              GGCGGCCACA GTCAGTGGGG C--------- ------AAGC CCAATAAGCC C---AAAACC 
Erinaceus europaeus              GGCAGCCACA ACCAGTGGAA C--------- ------AAGC CCAACAAACC C---AAAACC 
Eschrichtius robustus            GGCACCCACA ATCAGTGG-- ---------- ------AAGC CCAGTAAGCC G---AAAACC 
Eubalaena japonica_Eubalaena a   GGCACCCACA ATCAGTGG-- ---------- ------AAAC CCAGTAAGCC G---AAAACC 
Euphractus sexcinctus            GGCAGCCACG GCCAGTGGAA C--------- ------AAGC CCAGTAAGCC G---AAAACC 
Family Bovidae consensus         GGTASCCACR RTCARTGGAA C--------- ------AARC CCAGTAAGCC A---AAAACC 
Family Canidae consensus         GGCAGCCACR GTCAGTGGGG S--------- ------AAGC CCARTAAGCC C---AAAACC 
Family Cebidae consensus         GGCACCCACA RTCAATGGAA C--------- ------AAGC CCAGTAAGCC A---AAAACC 
Family Cervidae consensus        GGTASCCACA GTCAGTGGAA C--------- ------AAGC CCAGTAAACC A---AAAACC 
Family Cheirogaleidae            GGCTCCCACG GTCAGTGGAA C--------- ------AAGC CCARTAAGCC A---AAAACC 
Family Delphinidae consensus     GGTACCCATA ATCAGTGG-- ---------- ------AAGC CCAGTAAGCC A---AAAACC 
Family Dipodidae consensus       GGCWCCCACA ATCAGTGGAA C--------- ------AAGC CCAATAAGCC C---AAAACC 
Family Giraffidae consensus      GGCACCCACG GTCAGTGGAA C--------- ------AAGC CCAGTAAGCC A---AAAACC 
Family Heteromyidae consensus    RGCTCCCACA ATCAGTGGAA Y--------- ------AAGC CYARTAAGCC M---AAAACC 
Family Indriidae consensus       GGCTCCCACG GTSRGTGGAA C--------- ------AAGC CCAGTAAGCC A---AAAACC 
Family Iniidae consensus         GGCACCCACM ATCAGTGG-- ---------- ------AAGC CCAGTAAGCC R---AAAACC 
Family Lemuridae                 GGYTCYCACG GTCAGTGGAA C--------- ------AAGC CCAGTAARCC A---AAAACC 
Family Leporidae consensus       GGTACCCAYA ACCAGTGGGG C--------- ------AAGC CCAGTAAGCC G---AAAACC 
Family Otariidae consensus       GGCAGCCACG GTCAGTGGGG C--------- ------AAGC CCMRWAAGCC C---AAAACC 
Family Phocidae consensus 1      GGCAGCCACA GTCAGTGGGG C--------- ------AAGC CCARTAAGCC C---AAAACC 
Family Phocidae consensus 2      GGCGGCCACG GTCAGTGGGG C--------- ------AAGC CCAATAAGCC C---AAAACC 
Family Phocidae consensus 3      GGCGGCCACG GTCAGTGGGG C--------- ------AAGC CCAATAAGCC C---AAAACC 
Family Phocoenidae consensus     GGTACCCATA ATCAGTGG-- ---------- ------AAGC CCAGTAAGCC A---AAAACC 
Family Phyllostomidae consensu   GGAGGC---- -----TGGGG ACAGCCATAT GGTGGCAAGC CCAGTAAGCC G---AAAACC 
Family Physeteridae              GGCACCCACA ATCAGTGG-- ---------- ------AAGC CCAGTAAGCC G---AAAACC 
Family Rhinocedontidae consens   GGYTCCCAYG GTCAGTGGAA C--------- ------AAGC CCAGTAAGCC A---AAAACC 
Family Spalacidae consensus      RGCACYCACA RTCAGTGGAA C--------- ------AARC CCAGYAAGCC A---AAAACC 
Family Ursidae consensus         GSCGGCCACR GKCAGTGGGG C--------- ------AAGC CCAGTAAGCC C---AAAACC 
Family Ziphiidae consensus       GGCACCCACA ATCAGTGG-- ---------- ------AAGC CCRGTAAGCC G---AAAACC 
Galago demidoff                  ---------- -CCACTGGAA C--------- ------AAGC CCAGTAAGCC C---AAGACC 
Galago moholi                    ---------- --CACTGGAA C--------- ------AAGC CCAGTAAGCC C---AAGACC 
Galago senegalensis              ---------- -CCACTGGAA C--------- ------AAGC CCAGTAAGCC C---AAGACC 
Galemys pyrenaicus               GGCTCCCACA ACCAGTGGAA T--------- ------AAGC CAAGTAAGCC A---AAAACC 
Galeopterus variegatus           GGCACCCACA GTCAATGGGG A--------- ------AAGC CCAGTAAGCC A---AAAACC 
Genetta genetta                  GGCACCCACA ATCAATGGGG C--------- ------AAGC CCAGTAAGCC G---AAAACC 
Genus Alouatta consensus         GGCACCCACA RTCAATGGAA C--------- ------AAGC CCAGTAAGCC A---AAAACC 
Genus Ateles consensus           GGCACCCACA RTCAATGGAA C--------- ------AAGC CCAGTAAGCC A---AAAACC 
Genus Cacajao consensus          GGTGCCCACA GTCAGTGGAA C--------- ------AAGC CTAGTAAGCC A---AAAACC 
Genus Callicebus consensus       GGTACYCACA ATCAATGGAA C--------- ------AAGC CCAGTAAGCC A---AAAACC 
Genus Camelus consensus          GGCGCCCACG GTCAGTGGAA C--------- ------AAGC CCAGTAAGCC G---AAAACC 
Genus Eptesicus consensus        ---AGCCACA ATCAGTGGAA C--------- ------AAGC CAAATAAGCC W---AAAACC 
Genus Equus consensus            GGCTCCCATG GTCAGWGGAA C--------- ------AAGC CCAGTAAGCC A---AAAACC 
Genus Hipposideros consensus     GGCACCCACA ATCAGTGGAA C--------- ------AAGC CCAGTAAGCC G---AAAACC 
Genus Hylobates consensus        GGCACCCACA GTCARTGGAA C--------- ------AAGC CCAGTAAGCC A---AAAACC 
Genus Lama consensus             GGCACCCACG GTCAGTGGAA C--------- ------AAGC CCAGTAAGCC G---AAAACC 
Genus Manis consensus            ---------- ---------- ---------- ------AAAC CYAGTAAGCC R---AAAACC 
Genus Molossus consensus         GGCAAGCACA ACCAATGGGG C--------- ------AAGC CMAATAAGCC G---AAAACC 
Genus Moschus consensus          GGTACCCACA ATCAGTGGAA C--------- ------AAGC CCAGTAAGCC A---AAAACC 
Genus Myotis consensus 1         GGCAGCCACA ATCAGTGGAA C--------- ------AAGC CAAATAAGCC A---AAAACC 
Genus Myotis consensus 2         GGCAGCCACA ATCAGTGGAA C--------- ------AAGC CAAATAAGCC A---AAAACC 
Genus Nomascus consensus         GGCACCCACA GTCAGTGGAA C--------- ------AAGC CCAGTAAGCC A---AAAACC 
Genus Peromyscus consensus       GGCACCCACA ATCAGTGGAA C--------- ------AAGC CCAGCAAGCC R---AAAACC 
Genus Pithecia consensus         GGTACCCACA GTCAATGGAA C--------- ------AAGC CCAGTAAGCC A---AAAACC 
Genus Pteropus consensus         GGCACCCACA GTCAGTGGAA C--------- ------AAGC CCAGTAAGCC A---AAAACC 
Genus Rhinolophus consensus      GGCASCCACA ATCAGTGGAA C--------- ------AAGC CCAGYAAGCC R---AAAACC 
Genus Vicugna consensus          GGCACCCACG GTCAGTGGAA C--------- ------AAGC CCAGTAAGCC G---AAAACC 
Geomys bursarius                 GGCTCCCACA ACCAGTGGAA C--------- ------AAGC CCAGTAAGCC A---AAAACC 
Gorilla beringei                 GGCACCCACA GTCAGTGGAA C--------- ------AAGC CGAGTAAGCC A---AAAACC 
Gorilla gorilla                  GGCACCCACA GTCAGTGGAA C--------- ------AAGC CGAGTAAGCC A---AAAACC 
Gracilinanus agilis              AGCAGCTACA ACCAGAAGTG G--------- ------AAAC CAGACAAACC C---AAAACC 
Grammomys surdaster              GGTACTCATA ATCAGTGGAA C--------- ------AAGC CCAGCAAGCC A---AAAACC 
Gulo gulo                        GGCAGCCACG GTCAGTGGGG C--------- ------AAGC CCAGTAAGCC C---AAAACC 
Gymnobelideus leadbeateri        ATA---ACAA GTGG------ ---------- --AAACCAGA TAAACCC--- AAAACCAACC 
Helogale parvula                 GGCAGC---- --CAGTGGGG C--------- ------AAAC CCAGTAAGCC G---AAAACC 
Herpestes javanicus              GGCAGC---- --CAGTGGGG C--------- ------AAAC CCAGTAAGCC G---AAAACC 
Herpestes javanicus auropuncta   GGCAGC---- --CAGTGGGG C--------- ------AAAC CCAGTAAGCC G---AAAACC 
Hexaprotodon liberiensis         GGCACCCACA GTCAGTGG-- ---------- ------AAGC CCAGTAAGCC G---AAAACC 
Hippopotamus amphibius           GGCACCCACG GTCAGTGG-- ---------- ------AAGC CCAGTAAGCC G---AAAACC 
Homo sapiens M129                GGCACCCACA GTCAGTGGAA C--------- ------AAGC CGAGTAAGCC A---AAAACC 
Homo sapiens V129                GGCACCCACA GTCAGTGGAA C--------- ------AAGC CGAGTAAGCC A---AAAACC 
Hoolock leuconedys               GGCACCCACA GTCAGTGGAA C--------- ------AAGC CCAGTAAGCC A---AAAACC 
Hyaena hyaena                    GGCACCCACA GTCAGTGGGG C--------- ------AAAC CCAGTAAGCC G---AAAACC 
Hylomys suillus                  GGCAGCCACA ACCAGTGGGG C--------- ------AAGC CTAGCAAACC C---AAAACC 
Hylomyscus alleni                GGTACCCATA ATCAGTGGAA C--------- ------AAGC CCAGCAAGCC A---AAAACC 
Hystrix brachyura                GGCACGTACA ATCAGTGGAA C--------- ------AAAC CCAGTAAGCC C---AAAACC 
Hystrix cristata                 GGCACGTACA ATCAGTGGAA C--------- ------AAAC CCAGTAAGCC C---AAAACC 
Ia io                            GGCAGCCACA ATCAGTGGAA C--------- ------AAGC CAAATAAGCC A---AAAACC 
Infraorder Hystricognathi cons   GGCDSSTAYA RTCAGTGGAA Y--------- ------AAAC CCARYAARCC C---AAAACC 
Lagorchestes hirsutus            GGCAGCTACA ACAAGTGG-- ---------- ------AAAC CAGATAAACC C---AAAACC 
Lagothrix lagotricha             GGCACCCACA ATCAATGGAA C--------- ------AAGC CCAGTAAGCC A---AAAACC 
Lasiurus borealis                GGCAGCCACA ATCAGTGGAA C--------- ------AAGC CAAATAAGCC A---AAAACC 
Lasiurus cinereus                GGCAGCCACA ATCAGTGGAA C--------- ------AAGC CAAATAAGCC A---AAAACC 
Lemur catta                      GGCTCCCACG GTCAGTGGAA C--------- ------AAGC CCAGTAAGCC A---AAAACC 
Lepilemur ankaranensis _Lepile   GGCTCCCACG GTCAGTGGAA C--------- ------AAGC CCAGTAAGCC A---AAAACC 
Lepilemur ruficaudatus           GGCTCCCACG GTCAGTGGAA C--------- ------AAGC CCAGTAAGCC A---AAAACC 
Lepilemur septentrionalis        GGCTCCCACG GTCAGTGGAA C--------- ------AAGC CCAGTAAGCC A---AAAACC 
Leptonychotes weddellii          GGCAGCCACA GTCAGTGGGG C--------- ------AAGC CCAATAAGCC C---AAAACC 
Lophiomys imhausi                GGCGCCCACA GTCAGTGGAA C--------- ------AAGC CGAGCAAGCC G---AAAACC 
Loris lydekkerianus              GGCACCCACA ATCAATGGAA C--------- ------AAGC CCAGTAAGCC C---AAAACT 
Loris tardigradus                GGCACCCACA ATCAATGGAA C--------- ------AAGC CCAGTAAGCC C---AAAACT 
Loxodonta africana               AGCTCCCATA GTCAGTGGAA C--------- ------AAGC CCAGTAAGCC A---AAAACC 
Lynx pardinus                    GGCACCCACA GTCAGTGGGG C--------- ------AAAC CCAGTAAGCC G---AAAACC 
Macroglossus sobrinus            GGTACCCACA ATCAGTGGAA C--------- ------AAGC CCAGTAAGCC A---AAAACC 
Macropus eugenii                 AGCTACG--- GCAAATGG-- ---------- ------AAAC CAGATAAACC C---AAAACC 
Macropus fuliginosus             AG---CTACG GCAAGTGG-- ---------- ------AAAC CAGATAAACC C---AAAACC 
Macropus giganteus               GGCAGCTACG GCAAGTGG-- ---------- ------AAAC CAGATAAACC C---AAAACC 
Macropus irma                    AG---CTACG GCAAGTGG-- ---------- ------AAAC CAGATAAACC C---AAAACC 
Macropus robustus                GGCAGCTACG GCAAGTGG-- ---------- ------AAAC CAGATAAACC C---AAAACC 
Macropus rufogriseus             GGCAGCTACG GCAAGTGG-- ---------- ------AAAC CAGATAAACC C---AAAACC 
Macropus rufus                   GGCAGCTACG GCAAGTGG-- ---------- ------AAAC CAGATAAACC C---AAAACC 
Macroscelides proboscideus       GGCAGCCACG GTCAATGGGG C--------- ------AAGC CCAACAAGCC C---AAAACC 
Macrotis lagotis                 AGCAATTACA ATAACAAGTG G--------- ------AAAC CAGATAAACC C---AAACCC 
Macrotus californicus            GGAGGC---- -----TGGGG ACAGCCCTAT GGTGGCAAGC CCAGTAAGCC G---AAAACC 
Mastacomys fuscus                GGTACCCACA ATCAGTGGAA C--------- ------AAGC CCAGCAAGCC A---AAAACC 
Mastomys coucha                  GGTACCCACA ATCAGTGGAA C--------- ------AAGC CCAGCAAGCC A---AAAACC 
Mastomys natalensis              GGTACCCACA ATCAGTGGAA C--------- ------AAGC CCAGCAAACC A---AAAACC 
Maxomys surifer                  GGTACCCATA ATCAGTGGAA C--------- ------AAGC CCAGCAAGCC A---AAAACC 
Megaderma lyra                   GGCTCTCACA GTCAGTGGGG C--------- ------AAGC CCAGTAAGCC A---AAAACC 
Megaptera novaeangliae           GGCACCCACA ATCAGTGG-- ---------- ------AAGC CCAGTAAGCC G---AAAACC 
Mephitis mephitis                GGCAGCCATG GTCAGTGGGG C--------- ------AAGC CCAGTAAGCC C---AAAACC 
Meriones libycus                 GGCACCCACA GTCAGTGGAA C--------- ------AAGC CCAGCAAGCC A---AAAACC 
Meriones meridianus              GGCACCCATA GTCAGTGGAA C--------- ------AAGC CCAGCAAGCC A---AAAACC 
Meriones unguiculatus            GGCACCCACA GTCAGTGGAA C--------- ------AAGC CCAGCAAGCC A---AAAACC 
Mesocricetus auratus             GGCACCCACA ATCAGTGGAA C--------- ------AAGC CCAGTAAGCC A---AAAACC 
Mesocricetus brandti             GGCACCCACA ATCAGTGGAA C--------- ------AAGC CCAGTAAGCC A---AAAACC 
Microgale talazaci               GGCAGCCACA ACCAGTGGAA C--------- ------AAGC CCAATAAGCC G---AAAACC 
Micronycteris hirsuta            ---------- ---------- ---------- ------AAGC CCAGTAAGCC G---AAAACC 
Microtus gerbei                  GGCACCCACA ATCAGTGGAA C--------- ------AAGC CCAGTAAGCC A---AAAACC 
Miniopterus natalensis           GGCTCCCACA ACCAGTGGAA T--------- ------AAGC CCAGTAAGCC G---AAAACC 
Miniopterus schreibersii         GGCTCCCATA ACCAGTGGAA T--------- ------AAGC CCAGTAAGCC G---AAAACC 
Monodelphis domestica            AGCAGCTACA ACCAGAAGTG G--------- ------AAAC CAGATAAACC C---AAAACC 
Monodelphis domestica S153       AGCTACAACC AGAAGTGG-- ---------- ------AAAC CAGATAAACC C---AAAACC 
Monodon monoceros                GGTACCCATA ATCAGTGG-- ---------- ------AAGC CCAGTAAGCC A---AAAACC 
Mormoops blainvillei             ---------- ---------- ---------- ------AAGC CCAGTAAGCC A---AAAACC 
Mungos mungo                     GGCA------ GCCAGTGGGG C--------- ------AAAC CCAGTAAGCC G---AAAACC 
Murina aurata feae               GGCAGCCACA ATCAGTGGAA C--------- ------AAGC CCAATAAGCC G---AAAACC 
Mus cervicolor                   GGTACCCATA ATCAGTGGAA C--------- ------AAGC CCAGCAAACC A---AAAACC 
Mus cookii                       GGTACCCATA ATCAGTGGAA C--------- ------AAGC CCAGCAAACC A---AAAACC 
Mus minutoides                   GGTACCCACA ATCAGTGGAA C--------- ------AAGC CCAGCAAGCC A---AAAACC 
Mus musculus                     GGTACCCATA ATCAGTGGAA C--------- ------AAGC CCAGCAAACC A---AAAACC 
Mus musculus castaneus           GGTACCCATA ATCAGTGGAA C--------- ------AAGC CCAGCAAACC A---AAAACC 
Mus musculus F108 V189           GGTACCCATA ATCAGTGGAA C--------- ------AAGC CCAGCAAACC A---AAAACC 
Mus musculus musculus_Mus musc   GGTACCCATA ATCAGTGGAA C--------- ------AAGC CCAGCAAACC A---AAAACC 
Mus pahari                       GGTACCCACA ATCAGTGGAA C--------- ------AAGC CTAGCAAGCC A---AAAACC 
Mus Spp. consensus               GGTACCCATA ATCAGTGGAA C--------- ------AAGC CCAGCAAACC A---AAAACC 
Myodes glareolus                 GGCACCCACA ATCAGTGGAA C--------- ------AAGC CCAGTAAGCC A---AAAACC 
Myodes glareolus M109            GGCACCCACA ATCAGTGGAA C--------- ------AAGC CCAGTAAGCC A---AAAACC 
Myodes Spp. consensus            GGCACCCACA ATCAGTGGAA C--------- ------AAGC CCAGTAAGCC A---AAAACC 
Myotis brandtii                  ---------- -TCAGTGGAA C--------- ------AAGC CAAATAAGCC A---AAAACC 
Myotis davidii                   --CAGCCACA ATCAGTGGAA C--------- ------AAGC CAAATAAGCC A---AAAACC 
Myotis lucifugus                 --CAGCCACA ATCAGTGGAA C--------- ------AAGC CAAATAAGCC A---AAAACC 
Myotis vivesi                    --CAGCCACA ATCAGTGGAA C--------- ------AAGC CAAATAAGCC A---AAAACC 
Myrmecobius fasciatus            AGCTACAACC AGAAGTGG-- ---------- ------AAAC CAGACAAACC C---AAAACC 
Myrmecophaga tridactyla          GGCACCCACA ATCAGTGGAA C--------- ------AAGC CCAGTAAGCC G---AAAACC 
Nasua narica                     GGCAGCCACG GTCAGTGGGG C--------- ------AAGC CCAGTAAGCC C---AAAACC 
Nasua nasua                      NNNNNNNNNN NNNNNNNNNN N--------- ------NNNN NNNNNNNNNN N---NNNNNN 
Neotoma lepida                   GGTACCCACA ATCAGTGGAA C--------- ------AAGC CCAGTAAGCC A---AAAACC 
Noctilio leporinus               ---------- ---------- ---------- ------AAGC CCAGTAAGCC A---AAAACC 
Notoryctes typhlops              AGCAACTACA ACAACAAGTG G--------- ------AAAC CAGATAAACC C---AAAACC 
Nyctalus aviator                 --CAGCCACA ATCAGTGGAA C--------- ------AAGC CAAATAAGCC A---AAAACC 
Nycticebus coucang_Nycticebus    GGCACCCACA GTCAATGGAA C--------- ------AAGC CCAGTAAGCC C---AAAACT 
Nycticebus pygmaeus              GGCACCCACA GTCAATGGAA C--------- ------AAGC CCAGTAAGCC C---AAAACT 
Nycticeius humeralis             GGCAGCCACA ATCAGTGGAA C--------- ------AAGC CAAGTAAGCC A---AAAACC 
Ochotona curzoniae               GGTACCCACA ATCAGTGGGG T--------- ------AAGC CCAGTAAGCC A---AAAACC 
Ochotona princeps                ---ACCCACA ATCAGTGGGG T--------- ------AAGC CCAGTAAGCC A---AAAACC 
Odobenus rosmarus                GGCAGCCACG GTCAGTGGGG C--------- ------AAGC CCAATAAGCC C---AAAACC 
Odobenus rosmarus divergens      GGCAGCCACG GTCAGTGGGG C--------- ------AAGC CCAATAAGCC C---AAAACC 
Ondatra zibethicus               GGCACCCACA ATCAGTGGAA C--------- ------AAGC CCAGTAAGCC A---AAAACC 
Onychomys torridus               GGTACCCACA ATCAGTGGAA C--------- ------AAGC CCAGTAAACC A---AAAACC 
Order Hyracoidea consensus       GGCTCCCACA ATCAGTGGGG C--------- ------AAGC CCAGTAAGCC A---AAAACC 
Order Sirenia consensus          GGCACCCACA GTCAGTGGAR C--------- ------AAGC CCAGTAAGCC G---AAAACC 
Ornithorhynchus anatinus         ---------T ATAGCAAG-- ---------- ---TACAAGC CGGACAAGCC C---AAGACC 
Orycteropus afer                 GGCTCCCACA GTCAGTGGAA C--------- ------AAGC CCAGTAAACC A---AAAACC 
Oryctolagus cuniculus            GGTACCCACA ACCAGTGGGG C--------- ------AAGC CCAGTAAGCC G---AAAACC 
Otolemur crassicaudatus          ---------- --CACTGGAA C--------- ------AAGC CCAGTAAGCC C---AAGACC 
Otolemur garnettii               ---------- -CCACTGGAA C--------- ------AAGC CCAGTAAGCC C---AAGACC 
Pachyuromys duprasi              GGCACCCACA GTCAGTGGAA C--------- ------AAGC CCAGCAAGCC A---AAAACC 
Paguma larvata                   GGCACCCACA GTCAATGGGG C--------- ------AAGC CCAGTAAGCC G---AAAACC 
Pan troglodytes                  GGCACCCACA GTCAGTGGAA C--------- ------AAGC CGAGTAAGCC A---AAAACC 
Pan troglodytes_Pan paniscus     GGCACCCACA GTCAGTGGAA C--------- ------AAGC CGAGTAAGCC A---AAAACC 
Paradoxurus hermaphroditus       GGCACCCACA GTCAATGGGG C--------- ------AAGC CCAGTAAGCC G---AAAACC 
Pedetes capensis                 GGCACCCACA GTCAGTGGGG C--------- ------AAGC CCAGCAAGCC A---AAAACC 
Perameles nasuta                 AGCAATTACA ACAACAAGTG G--------- ------AAAC CAGATAAACC C---AAACCC 
Perodicticus potto               GGCACCCACA ATCAATGGAA C--------- ------AAGC CCAGTAAGCC C---AAAACT 
Petauroides volans               GGCAGCTA-- -TAACAAGTG G--------- ------AAAC CAGATAAACC C---AAAACC 
Petaurus breviceps               --CACCTATA ACAAGTGG-- ---------- ------AAAC CAGATAAACC C---AAAACC 
Petrogale xanthopus              AGCTACA--- ACAAGTGG-- ---------- ------AAAC CAGATAAACC C---AAAACC 
Phacochoerus africanus           GGCTCCCACG GTCAGTGGAA C--------- ------AAGC CCAGTAAGCC G---AAAACC 
Phalanger gymnotis               -----CTACA ACAAGTGG-- ---------- ------AAAC CAGATAAACC C---AAAACC 
Phascogale tapoatafa _Phascoga   AGCAGCTACA ACCAGAAGTG G--------- ------AAAC CAGATAAACC C---AAAACC 
Phascolarctos cinereus           AGCAGCTACA ACAACAAGTG G--------- ------AAAC CAGATAAACC C---AAAACC 
Phodopus campbelli               GGCACCCACA ATCAGTGGAA C--------- ------AAGC CCAGTAAGCC A---AAAACC 
Phodopus roborovskii             GGCACCCACA ATCAGTGGAA C--------- ------AAGC CCAGTAAGCC A---AAAACC 
Phodopus sungorus                GGCACCCACA ATCAGTGGAA C--------- ------AAGC CCAGTAAGCC A---AAAACC 
Phyllotis vaccarum               GGCACCCACA ATCAGTGGAA C--------- ------AAAC CCAGTAAGCC A---AAAACC 
Pipistrellus kuhlii              ---AGCCACA ATCAGTGGAA C--------- ------AAGC CAAATAAGCC A---AAAACC 
Pipistrellus kuhlii 4OR          ---AGCCACA ATCAGTGGAA C--------- ------AAGC CAAATAAGCC A---AAAACC 
Pipistrellus pipistrellus cons   ---AGCCACA ATCAGTGGAA C--------- ------AAGC CAAATAAGCC A---AAAACC 
Plecotus auritus                 ---AGCCACA ATCAGTGGAA C--------- ------AAGC CAAATAAGCC G---AAAACC 
Potamochoerus porcus             GGCTCCCACG GTCAGTGGAA C--------- ------AAGC CCAGTAAGCC G---AAAACC 
Potorous gilbertii               GGTAGCAGCT ACAACAAGTG G--------- ------AAAC CAGATAAACC C---AAGACC 
Potos flavus                     GGCAGCCACG GTCAGTGGGG C--------- ------AAGC CCAGTAAGCC C---AAAACC 
Praomys delectorum               GGTACCCATA ATCAGTGGAA C--------- ------AAGC CCAGCAAGCC A---AAAACC 
Prionailurus bengalensis eupti   GGCACCCACA GTCAGTGGGG C--------- ------AAAC CCAGTAAGCC G---AAAACC 
Prionailurus iriomotensis        GGCACCCACA GTCAGTGGGG C--------- ------AAAC CCAGTAAGCC G---AAAACC 
Prionailurus viverrinus          GGCACCCACA GTCAGTGGGG C--------- ------AAAC CCAGTAAGCC G---AAAACC 
Procyon lotor                    GGCAGCCACG GTCAGTGGGG C--------- ------AAGC CCAGTAAGCC C---AAAACC 
Proteles cristata                GGCACCCACA GTCAGTGGGG C--------- ------AAAC CCAGTAAGCC G---AAAACC 
Psammomys obesus                 GGCACCCACA GTCAGTGGAA C--------- ------AAGC CCAGCAAGCC A---AAAACC 
Pseudocheirus occidentalis       GGTAGCAGCT ATAACAAGTG G--------- ------AAAC CAGATAAACC C---AAAACC 
Pseudochirops archeri            AGCAGCTA-- -CAACAAGTG G--------- ------AAAC CAGATAAACC C---AAAACC 
Pseudochirops corinnae           GGTAGCAGCT ATAACAAGTG G--------- ------AAAC CAGATAAACC C---AAAACC 
Pseudochirops cupreus            GGTAGCAGCT ATAACAAGTG G--------- ------AAAC CAGATAAACC C---AAAACC 
Pseudomys desertor               GGTACCCACA ATCAGTGGAA C--------- ------AAGC CCAGCAAGCC A---AAAACC 
Pseudomys fumeus                 GGTACCCACA ATCAGTGGAA C--------- ------AAGC CCAGCAAGCC A---AAAACC 
Pteronotus parnellii             ---------- ---------- ---------- ------AAGC CCAGTAAACC C---AAAACC 
Pteropus medius                  GGCACCCACA GTCAGTGGAA C--------- ------AAGC CCAGTAAGCC A---AAAACC 
Pteropus rufus                   GGCACCCACA GTCAGTGGAA C--------- ------AAGC CCAGTAAGCC A---AAAACC 
Raphicerus campestris            GGTACCCACA ATCAGTGGAA C--------- ------AAGC CCAGTAAGCC A---AAAACC 
Rhombomys opimus                 GGCACCCACA GTCAGTGGAA C--------- ------AAGC CCAGCAAGCC A---AAAACC 
Rhynchonycteris naso             GGCTCCCACA ATCAGTGGAG C--------- ------AAGC CCAGTAAGCC G---AAAAAC 
Rousettus aegyptiacus            GGCACCCACA ATCAGTGGAA C--------- ------AAGC CCAGTAAGCC A---AAAACC 
Rousettus aegyptiacus S102 V17   GGCACCCACA ATCAGTGGAA C--------- ------AAGC CCAGTAAGCC A---AAAACC 
Rousettus leschenaultii          GGCACCCACA ATCAGTGGAA C--------- ------AAGC CCAGTAAGCC A---AAAACC 
Rousettus madagascariensis       GGCACCCACA ATCAGTGGAA C--------- ------AAGC CCAGTAAGCC A---AAAACC 
Saccopteryx bilineata            GGCTCCCACA ATCAATGGAG C--------- ------AAGC CCAGTAAGCC G---AAAAAC 
Saccopteryx leptura              GGCTCCCACA ATCAATGGAG C--------- ------AAGC CCAGTAAGCC G---AAAAAC 
Saimiri sciureus                 GGCACCCACA ATCAATGGAA C--------- ------AAGC CCAGTAAGCC A---AAAACC 
Sarcophilus harrisii             AGCTACAACC AGAAGTGG-- ---------- ------AAAC CAGATAAACC C---AAAACC 
Saxatilomys paulinae             GGTACCCATA ATCAGTGGAA C--------- ------AAGC CCAGCAAGCC A---AAAACC 
Scalopus aquaticus               GGCACCCACA ATCAGTGGAA C--------- ------AAGC CCAGTAAGCC C---AAAACC 
Setonix brachyurus               GGCAGCTACA ACAAGTGG-- ---------- ------AAAC CAGATAAACC C---AAAACC 
Sigmodon fulviventer_Sigmodon    GGCACCCACA GTCAGTGGAA C--------- ------AAGC CCAGTAAGCC A---AAAACC 
Sminthopsis crassicaudata        AGCAACTACA ACCAGAAGTG G--------- ------AAAC CAGATAAAAC C---AAAACC 
Solenodon paradoxus woodi        GGCACCCACA ATCAGTGGAA C--------- ------AAGC CTAGTAAGCC A---AAAACC 
Sorex cinereus_Sorex araneus     GGCTCCCACA ACCAGTGGAA T--------- ------AAGC CCAGCAAGCC C---AAGACC 
Sorex fumeus                     GGTTCCCACA ACCAGTGGAA T--------- ------AAGC CCAGTAAGCC C---AAGACC 
Sorex maritimensis               GGCTCCCACA ACCAGTGGAA T--------- ------AAGC CCAGCAAGCC C---AAGACC 
Sorex palustris                  GGTTCCCACA ACCAGTGGAA T--------- ------AAGC CCAGTAAGCC C---AAGACC 
Speothos venaticus               GGCAGCCACA GTCAGTGGGG C--------- ------AAGC CCAATAAGCC C---AAAACC 
Spilogale gracilis               GGCGGCCATG GTCAGTGGGG C--------- ------AAGC CCAGTAAGCC C---AAAACC 
Spilogale putorius interrupta    GGCGGCCATG GTCAGTGGGG C--------- ------AAGC CCAGTAAGCC C---AAAACC 
Sturnira hondurensis             ---------- ---------- ---------- ------AAAC CCAGTAAGCC G---AAAACC 
Subfamily Arvicolinae consensu   GGCACCCACA ATCARTGGAA Y--------- ------AARC CCAGTAAGCC A---AAAACC 
Subfamily Cercopithecinae cons   GGCACCCACA ATCAGTGGCA C--------- ------AAGC CCARTAAGCC A---AAAACC 
Subfamily Cercopithecinae cons   GGCACCCACA ATCAGTGGCA C--------- ------AAGC CCAGTAAGCC A---AAAACC 
Subfamily Colobinae consensus    GGCACCCACA GTCAGTGGAA C--------- ------AAGC CCAGTAAGCC A---AAAACC 
Subfamily Felinae consensus      GGCACCCACR RTCAGTGGGG C--------- ------AAAC CCARTAAGCC G---AAAACC 
Subfamily Lutrinae consensus     GGCAGCCACG GTCAGTGGGG C--------- ------AAGC CCAGTAAGCC C---AAAACC 
Subfamily Murinae consensus 1    GGWACYCATA ATCAGTGGAA Y--------- ------AAGC CCAGCAAGCC R---AAAACY 
Subfamily Murinae consensus 2    GGTACCCATA ATCAGTGGAA C--------- ------AAGC CCAGCAAGCC A---AAAACC 
Subfamily Murinae consensus 3    GGTACYCATA RTCAGTGGAA C--------- ------AAGC CCAGCAAGCC R---AAAACC 
Subfamily Mustelinae consensus   GGSAGCCACR GTCARTGGGG C--------- ------AAGC CYAGTAAGCC Y---AAAACC 
Subfamily Pantherinae consensu   GGCACCCACA GTCAGTGGGG C--------- ------AAAC CCAGTAAGCC G---AAAACC 
Suborder Sciuormorpha consensu   GGYRSCCAYA ATCARTGGRR C--------- ------AAGC CYRDTAAGCC A---AAAACC 
Suncus etruscus                  GGCACCCACA ACCAGTGGAA C--------- ------AAGC CCAGTAAGCC C---AAGACC 
Suricata suricatta               GGCAG----- -CCAGTGGGG C--------- ------AAAC CCAGTAAGCC G---AAAACC 
Sus scrofa                       GGCTCCCACG GTCAGTGGAA C--------- ------AAGC CCAGTAAGCC G---AAAACC 
Tachyglossus aculeatus           ------TATA ATAAA----- ---------- ---TACAAGC CGGACAAGCC C---AAGACC 
Tadarida brasiliensis            GGCAAGCACA ACCAGTGGAA C--------- ------AAGC CCAGTAAGCC G---AAAACC 
Talpa europaea                   GGCACCCACA ATCAGTGGAA C--------- ------AAGC CAAGTAAGCC A---AAAACC 
Talpa occidentalis               GGCACCCACA ATCAGTGGAA C--------- ------AAGC CAAGTAAGCC A---AAAACC 
Tamandua tetradactyla            GGCACCCACA GTCAGTGGAA C--------- ------AAGC CCAGTAAGCC G---AAAACC 
Tapirus bairdii                  GGCTCACACG GTCAGTGGAA C--------- ------AAGC CCAGTAAGCC A---AAAACC 
Tapirus indicus                  GGCTCCCACG GTCAGTGGAA C--------- ------AAGC CCAGTAAGCC A---AAAACC 
Tapirus terrestris               GGCTCACACG GTCAGTGGAA C--------- ------AAGC CCAGTAAGCC A---AAAACC 
Tarsius lariang                  ---------- -CCAGTGGAA C--------- ------AAAC CCAGTAAGCC A---AAAACC 
Tarsius syrichta                 ---------- -CCAGTGGAG C--------- ------AAGC CCAGTAAGCC G---AAAACC 
Tarsius wallacei                 ---------- -CCAGTGGAA C--------- ------AAAC CCAGTAAGCC A---AAAACC 
Tenrec ecaudatus                 GGCAGCCACA GTCAGTGGAA C--------- ------AAGC CCAATAAGCC G---AAGACC 
Thomomys_bottae                  GGCTCCCACA ACCAGTGGAA C--------- ------AAGC CCAGTAAGCC A---AAAACC 
Thylacinus cynocephalus          AGCAGCTACA ACCAGAAGTG G--------- ------AAAC CAGATAAACC C---AAAACC 
Tolypeutes matacus               GGCAGCCACG GTCAGTGGAA C--------- ------AAGC CCAGTAAGCC G---AAAACC 
Tragulus javanicus               GGCAGCCACG GTCAGTGGAA C--------- ------AAGC CCAGTAAGCC A---AAAACC 
Tragulus kanchil                 GGCAGCCACG GTCAGTGGAA C--------- ------AAGC CCAGTAAGCC A---AAAACC 
Trichosurus vulpecula            -----CTACA ACAAGTGG-- ---------- ------AAAC CAGATAAACC C---AAAACC 
Tupaia chinensis                 GGCACCCACA ATCAGTGGAA C--------- ------AAGC CCAGTAAGCC G---AAAACC 
Tupaia tana                      GGCACCCACA GTCAGTGGAA C--------- ------AAGC CCAGTAAGCC A---AAAACC 
Typhlomys cinereus               GGCACCCACA ATCAGTGGGG C--------- ------AAGC CCAATAAGCC A---AAAACC 
Uropsilus gracilis               GGCGGCCACA ATCAGTGGAA C--------- ------AAGC CAAATAAGCC A---AAAACC 
Varecia variegata                GGCTCTCACG GTCAGTGGAA C--------- ------AAGC CCAGTAAACC A---AAAACC 
Vespertilio murinus              --CAGCCACA ATCAGTGGAA C--------- ------AAGC CAAGTAAGCC A---AAAACC 
Vombatus ursinus                 -----TAGCA ACAAGTGG-- ---------- ------AAAC CAGATAAACC C---AAAACC 
Wallabia bicolor                 GGCAGCTA-- -CAACAAGTG G--------- ------AAAC CAGATAAACC C---AAAACC 

                                 ....|....| ....|....| ....|....| ....|....| ....|....| ....|....| 
                                    485        495        505        515        525        535               
Abrothrix hirta                  AACATGAAGC ATGTAGCGGG AGCTGCTGCA GCTGGGGCAG TGGTGGGGGG CCTGGGGGGC 
Abrothrix longipilis hirtus      AACATGAAGC ATGTAGCGGG AGCTGCTGCA GCTGGGGCAG TGGTGGGGGG CCTGGGGGGC 
Acomys cahirinus                 AATATGAAGC ATGTGGCGGG TGCGGCTGCG GCTGGGGCAG TGGTGGGGGG CCTCGGTGGC 
Acomys kempi                     AATATGAAGC ATGTGGCGGG TGCGGCTGCG GCTGGGGCAG TGGTGGGGGG CCTCGGTGGC 
Acomys percivali                 AATATGAAGC ATGTGGCGGG TGCCGCTGCG GCTGGGGCAG TGGTGGGGGG CCTCGGAGGC 
Acrobates pygmaeus               AACCTAAAAC ATGTGGCTGG AGCTGCTGCT GCAGGGGCAG TTGTGGGAGG GCTTGGTGGC 
Ailurus fulgens                  AACATGAAGC ACGTGGCGGG AGCCGCGGCA GCCGGGGCAG TAGTGGGGGG TCTGGGGGGC 
Amblysomus hottentotus           AATATGAAGC ACATGGCAGG GGCTGCCGCA GCTGGAGCAG TAGTAGGGGG CCTTGGGGGA 
Antechinus flavipes              AACATGAAAC ACGTGGCGGG GGCCGCCGCC GCCGGGGCAG TTTTGGGAGG AGTCGGTGGC 
Antechinus stuartii              AACATGAAAC ACGTGGCGGG GGCCGCCGCC GCCGGGGCGG TTTTGGGAGG AGTCGGCGGC 
Antilocapra americana            AACATGAAGC ATGTGGCAGG AGCTGCTGCA GCTGGAGCAG TGGTAGGGGG CCTCGGTGGC 
Antrozous pallidus               AACATGAAGC ATGTGGCAGG AGCTGCCGCA GCCGGGGCAG TGGTGGGGGG CCTGGGTGGC 
Aotus griseimembra               AACATGAAGC ACATGGCTGG TGCTGCAGCG GCTGGGGCAG TGGTGGGGGG CCTTGGTGGC 
Aotus lemurinus                  AACATGAAGC ACATGGCTGG TGCTGCAGCG GCTGGGGCAG TGGTGGGGGG CCTTGGTGGC 
Aotus nancymaae_Aotus azarae _   AACATGAAGC ACATGGCTGG TGCTGCAGCG GCTGGGGCAG TGGTGGGGGG CCTTGGTGGC 
Aotus trivirgatus                AACATGAAGC ACATGGCTGG TGCTGCAGCG GCTGGGGCAG TGGTGGGGGG CCTTGGTGGC 
Arctictis binturong              AACATGAAGC ACGTGGCAGG AGCCGCGGCA GCCGGGGCGG TAGTGGGGGG CCTCGGCGGC 
Arctocebus calabarensis          AGCATGAAGC ACATGGCAGG TGCAGCCGCG GCTGGGGCAG TGGTAGGTGG CCTTGGTGGC 
Artibeus jamaicensis             AACATGAAGC ACGTGGCAGG AGCTGCGGCA GCTGGGGCCG TGGTGGGGGG CCTGGGCGGC 
Artibeus lituratus               AACATGAAGC ACGTGGCAGG AGCTGCGGCA GCTGGGGCCG TGGTGGGGGG CCTGGGCGGC 
Aselliscus stoliczkanus          AACATGAAGC ACATGGCAGG AGCTGCCGCG GCCGGGGCGG TGGTGGGGGG CCTTGGCGGC 
Atelerix albiventris             AACATTAAAC ATGTAGCAGG AGCTGCTGCA GCTGGGGCAG TGGTTGGGGG CCTTGGTGGC 
Ateles paniscus                  AACATGAAGC ACATGGCTGG TGCTGCAGCG GCTGGGGCAG TGGTAGGGGG CCTTGGTGGC 
Babyrousa celebensis             AACATGAAGC ATGTGGCAGG CGCCGCTGCA GCTGGGGCAG TGGTAGGGGG CCTCGGCGGT 
Balaenoptera edeni_Balaenopter   AACATGAAGC ATGTGGCAGG AGCTGCTGCA GCTGGGGCGG TGGTAGGGGG CCTTGGCGGC 
Balaenoptera physalus            AACATGAAGC ATGTGGCAGG AGCTGCTGCA GCTGGGGCGG TGGTAGGGGG CCTTGGTGGC 
Balaenoptera Spp. consensus      AACATGAAGC ATGTGGCAGG AGCTGCTGCA GCTGGGGCGG TGGTAGGGGG CCTTGGYGGC 
Bassariscus astutus_Bassariscu   AACATGAAGC ACGTGGCGGG AGCCGCGGCA GCCGGGGCGG TCGTGGGGGG TCTGGGTGGC 
Bettongia penicillata ogilbyi    AACCTAAAAC ATGTAGCTGG GGCTGCTGCT GCTGGGGCAG TTGTGGGAGG GCTTGGTGGC 
Brachyteles arachnoides          AACATGAAGC ACATGGCTGG TGCTGCAGCG GCTGGGGCAG TGGTAGGGGG CCTTGGTGGC 
Bradypus variegatus              AACATGAAGC ATGTGGCAGG AGCTGCTGCG GCCGGAGCAG TGGTGGGGGG CCTTGGTGGC 
Cabassous unicinctus             AACATGAAGC ACGTGGCGGG GGCTGCCGCG GCCGGGGCGG TGGTGGGGGG CCTCGGCGGC 
Caperea marginata                AACATGAAGC ATGTGGCAGG AGCTGCTGCA GCTGGGGCGG TGGTAGGGGG CCTTGGCGGC 
Caracal caracal                  AACATGAAGC ACATGGCAGG AGCCGCGGCA GCCGGGGCGG TAGTGGGGGG CCTCGGCGGC 
Castor canadensis                AACATGAAGC ATGTGGCAGG TGCTGCTGCA GCTGGGGCAG TAGTGGGGGG CCTTGGCGGC 
Catagonus wagneri                AGCATGAAGC ACGTGGCGGG AGCCGCTGCA GCGGGGGCAG TGGTAGGGGG CCTCGGCGGC 
Cephalopachus bancanus           AACATGAAGC ACGTGGCAGG TGCTGCCGCT GCCGGGGCAG TGGTGGGGGG CCTTGGTGGC 
Cercartetus concinnus            AACCTAAAAC ATGTGGCCGG GGCTGCCGCT GCCGGGGCCG TTGTGGGAGG GCTCGGTGGC 
Chaetophractus vellerosus        AACATGAAGC ACGTGGCAGG GGCGGCCGCG GCCGGGGCGG TGGTGGGGGG CCTCGGCGGC 
Chiropotes chiropotes sagulata   AACATGAAGC ACATGGCTGG TGCTGCAGCG GCTGGGGCAG TGGTGGGGGG CCTTGGTGGC 
Chiropotes israelita             AACATGAAGC ACATGGCTGG TGCTGCAGCG GCTGGGGCAG TGGTGGGGGG CCTTGGTGGC 
Chiropotes satanas               AACATGAAGC ACATGGCTGG TGCTGCAGCG GCTGGGGCAG TGGTGGGGGG CCTTGGTGGC 
Choloepus didactylus             AACATGAAGC ACGTGGCAGG GGCTGCTGCG GCCGGGGCAG TGGTGGGGGG CCTTGGCGGC 
Choloepus didactylus 96InsG      AACATGAAGC ACGTGGCAGG GGCTGCTGCG GCCGGGGCAG TGGTGGGGGG CCTTGGCGGC 
Choloepus hoffmanni              AACATGAAGC ACGTGGCAGG GGCTGCTGCG GCCGGGGCAG TGGTGGGGGG CCTTGGCGGC 
Chrysochloris asiatica           AATATGAAGC ACATGGCAGG GGCTGCCGCA GCTGGAGCAG TAGTGGGGGG CCTTGGGGGA 
Chrysocyon brachyurus            AACATGAAGC ATGTGGCAGG AGCCGCAGCA GCCGGGGCGG TAGTAGGGGG CCTTGGTGGC 
Condylura cristata               AATATGAAGC ACGTGGCAGG TGCTGCCGCA GCCGGGGCGG TCGTGGGGGG CCTCGGAGGC 
Corynorhinus rafinesquii         AACATGAAGC ATGTGGCAGG AGCTGCCGCC GCCGGGGCAG TGGTGGGGGG CCTGGGTGGC 
Corynorhinus townsendii          AACATGAAGC ATATGGCAGG AGCTGCCGCG GCCGGGGCAG TGGTGGGGGG CCTGGGTGGC 
Craseonycteris thonglongyai      AACATGAAGC ATGTGGCAGG AGCTGCCGCG GCGGGGGCGG TGGTGGGGGG CCTTGGCGGC 
Cricetomys gambianus_Cricetomy   AACATGAAGC AGATGGCAGG CGCTGCTGCA GCTGGGGCAG TGGTCGGGGG TCTTGGTGGC 
Cricetulus griseus               AACATGAAGC ATGTGGCAGG TGCGGCTGCG GCTGGGGCGG TGGTGGGGGG CCTTGGGGGC 
Cricetulus migratorius           AGCATGAAGC ATATGGCAGG TGCTGCTGCG GCTGGGGCAG TGGTGGGGGG CCTTGGGGGC 
Crocidura russula                AATATGAAGC ACGTGGCTGG AGCTGCTGCA GCAGGGGCAG TAGTGGGGGG CCTGGGTGGC 
Crocuta crocuta                  AACATGAAGC ACATGGCCGG AGCCGCGGCG GCGGGGGCGG TAGTGGGGGG CCTCGGCGGC 
Cryptomys damarensis             AACATGAAGC ATATGGCAGG TGCTGCAGCG GCAGGGGCCG TGGTAGGGGG TCTGGGTGGC 
Cryptoprocta ferox               AACATGAAGC ACATGGCAGG AGCCGCGGCG GCGGGGGCGG TAGTGGGGGG CCTCGGCGGC 
Ctenodactylus gundi              AGCATGAAGC ACGTGGCGGG TGCAGCTGCC GCGGGGGCGG TGGTAGGAGG CCTTGGTGGG 
Cyclopes didactylus 4OR          AATATGAAGC ATGTGGCAGG GGCTGCCGCA GCCGGGGCAG TGGTGGGGGG CCTCGGTGGC 
Cyclopes didactylus 5OR          AATATGAAGC ATGTGGCAGG GGCTGCCGCA GCCGGGGCAG TGGTGGGGGG CCTCGGTGGC 
Cynocephalus volans              AACCTGAAGC AGATGGCAGG CGCTGCCGCA GCTGGGGCAG TGGTGGGAGG CCTTGGCGGC 
Cynopterus brachyotis            AACCTGAAGC ATGTGGCAGG AGCTGCTGCA GCTGGGGCCG TGGTGGGGGG CCTCGGCGGC 
Cynopterus sphinx                AACCTGAAGC ATGTGGCAGG AGCTGCTGCA GCTGGGGCCG TGGTGGGGGG CCTCGGCGGC 
Cystophora cristata              AACATGAAGC ACATGGCAGG AGCCGCGGCA GCCGGGGCGG TAGTGGGGGG CCTGGGTGGC 
Dasyprocta punctata              AACATGAAGC ACATGGCGGG GGCTGCGGCA GCTGGGGCAG TGGTGGGGGG TCTCGGTGGC 
Dasypus novemcinctus             AACATGAAGC ACGTGGCGGG CGCGGCGGCG GCCGGGGCGG TGGTGGGCGG CCTCGGCGGC 
Dasyurus hallucatus              AACATGAAAC AAATGGCTGG GGCCGCCGCC GCTGGGGCAG TTTTGGGAGG AGTCAGTGGC 
Dasyurus viverrinus              AACATGAAAC AAATGGCTGG GGCCGCCGCC GCCGGGGCAG TTTTGGGAGG AGTCGGTGGC 
Daubentonia madagascariensis     AACATGAAGC ACGTGGCAGG TGCTGCGGCG GCTGGGGCAG TGGTGGGGGG CCTTGGCGGC 
Delphinapterus leucas            AACATGAAGC ATGTGGCAGG AGCTGCTGCA GCTGGGGCGG TGGTAGGGGG CCTTGGCGGC 
Dendrolagus matschiei            AACCTAAAAC ATGTAGCTGG GGCTGCTGCT GCTGGGGCAG TTGTGGGAGG GCTTGGTGGC 
Dicotyles tajacu                 AGCATGAAGC ACGTGGCGGG AGCCGCTGCA GCGGGGGCAG TGGTAGGGGG CCTCGGCGGC 
Didelphis virginiana             AACATGAAGC ATGTGGCTGG GGCCGCCGCT GCCGGGGCAG TTGTAGGAGG GCTTGGAGGC 
Distoechurus pennatus            AACCTAAAAC ATGTAGCTGG AGCTGCTGCT GCAGGGGCAG TTGTAGGAGG GCTTGGTGGC 
Dromiciops bozinovici            AACATGAAAC ATGTGGCTGG GGCAGCTGCT GCTGGGGCAG TTGTGGGAGG GCTTGGTGGC 
Dromiciops gliroides             AACATGAAAC ATGTGGCTGG GGCAGCTGCT GCTGGGGCAG TTGTGGGAGG GCTTGGTGGC 
Echinops telfairi                AATGCAAAGC AAATGTTGGG GGCAGCAGCG GCTGGTGCAG TGGTGGGGGG CCTTGGGGGC 
Eidolon dupreanum                AACCTGAAGC ATGTGGCAGG AGCTGCTGCA GCTGGGGCCG TGGTGGGGGG CCTCGGTGGC 
Eidolon helvum                   AACCTGAAGC ATGTGGCAGG AGCTGCTGCA GCTGGGGCCG TGGTGGGGGG CCTCGGTGGC 
Elephantulus edwardii            AACATGAAGA ATATGGCAGG GGCCGCGGCG GCTGGGGCGG TCGTGGGGGG ACTCGGCGGC 
Elephas maximus                  AACTTGAAGC ATGTGGCAGG GGCTGCTGCA GCTGGGGCAG TAGTGGGGGG CCTTGGTGGC 
Eonycteris spelaea               AACCTGAAGC ATGTGGCAGG AGCTGCTGCA GCCGGGGCCG TGGTGGGGGG CCTCGGTGGC 
Erignathus barbatus              AATATGAAGC ACATGGCAGG AGCCGCGGCA GCCGGGGCGG TAGTGGGGGG CCTGGGTGGC 
Erinaceus europaeus              AACATGAAAC ATGTAGCAGG AGCTGCTGCA GCTGGGGCAG TTGTTGGGGG CCTTGGTGGC 
Eschrichtius robustus            AACATGAAGC ATGTGGCAGG AGCTGCTGCA GCTGGGGCGG TGGTAGGGGG CCTTGGCGGC 
Eubalaena japonica_Eubalaena a   AACATGAAGC ATGTGGCAGG AGCTGCTGCA GCCGGGGCGG TAGTAGGGGG CCTTGGCGGC 
Euphractus sexcinctus            AACATGAAGC ACGTGGCGGG GGCGGCTGCG GCTGGGGCGG TGGTGGGGGG CCTCGGCGGC 
Family Bovidae consensus         AACATGAAGC ATRTGGCAGG AGCTGCTGCA GCTGGAGCAG TGGTAGGGRG CCTTGGTGGC 
Family Canidae consensus         AACATGAAGC AYGTGGCAGG AGCCGCAGCA GCCGGGGCRG TAGTAGGRGG CCTTGGTGGC 
Family Cebidae consensus         ARCATGAAGC ACRTGGCTGG TGCTGCAGCG GCTGGGGCAG TGGTGGGRGG CCTTGGTGGC 
Family Cervidae consensus        AACATGAAGC ATGTGGCAGG AGCTGCTGCM GCTGGAGCAG TGGTAGGGGG CCTYGGTGGC 
Family Cheirogaleidae            AACATGAAGC ACRTGGCAGG YGCYGCRGCG GCRGGGGCAG TGGTRGGGGG YCTTGGYGGC 
Family Delphinidae consensus     AACATGAAGC ATGTGGCAGG AGCTGCTGCA GCTGGGGCGG TGGTAGGGGG CCTTGGYGGC 
Family Dipodidae consensus       ARYATGAAGC ATATGGCRGG BGCYGCBGCR GCWGGGGCMG TRGYGGGAGG CCTKGGYGGC 
Family Giraffidae consensus      AACATGAAGC ATRTGGCAGG AGCTGCTGCA GCTGGAGCAG TGGTAGGGGG CCTCGGTGGC 
Family Heteromyidae consensus    ARTATGAAGC ATRTGGCWGG AGCAGCRGCR GCTGGGGCRG TWGTGGGWGG CCTGGGGGGT 
Family Indriidae consensus       ARCATGAAGC ACGTGGCAGG CGCTGCGGCG GCTGGGGCAG TGGTGGGGGG CCTTGGCGGC 
Family Iniidae consensus         AACATGAARC ATGTRGCAGG AGCTGCTGCA GCTGGGGCGG TRGTAGGGGG CCTTGGYGGC 
Family Lemuridae                 AACATGAAGC AYGTGGCAGG TGCYGCDGCR GCTGGGGCAG TGGTGGGKGG CCTTGGTGGC 
Family Leporidae consensus       AGCATGAAGC AYGTGGCYGG GGCRGCGGCG GCYGGGGCGG TGGTGGGGGG CCTCGGYGGC 
Family Otariidae consensus       AACATGAAGC ACATGGCAGG AGCCGCAGCA GCCGGGGCRG TAGTGGGGGG CCTGGGTGGC 
Family Phocidae consensus 1      AACATGAAGC ACATGGCRGG AGCCGCGGCA GCCGGGGCGG TRGTGGGGGG CCTGGGTGGC 
Family Phocidae consensus 2      AACATGAAGC ACATGGCAGG AGCCGCGGCA GCCGGGGCKG TAGTGGGGGG CCTGGGTGGC 
Family Phocidae consensus 3      AACATGAAGC ACATGGCAGG AGCCGCGGCA GCCGGGGCGG TAGTGGGGGG CCTGGGTGGC 
Family Phocoenidae consensus     AACATGAAGC ATGTGGCAGG AGCTGCTGCA GCTGGGGCGG TGGTAGGGGG CCTTGGCGGC 
Family Phyllostomidae consensu   AAYATGAAGC ATGTGGCAGG WGCYGCRGCR GCTGGGGCYG TGGTGGGGGG CCTRGGYGGC 
Family Physeteridae              AACATGAAGC ATGTGGCAGG AGCTGCTGCA GCTGGGGCGG TGGTAGGGGG CCTTGGYGGC 
Family Rhinocedontidae consens   AACATGAAGC ACATGGCAGG AGCCGCCGCG GCCGGGGCRG TGGTGGGGGG CCTTGGCGGC 
Family Spalacidae consensus      AACATGAAGC AYGTGGCAGG TGCKGCYGCM GCYGGGGCRG TRGTRGGGGG CCTTGGTGGC 
Family Ursidae consensus         AACATGAAGC ACGTGGCGGG AGCCGCGGCA GCGGGGGCGG TCGTGGGGGG CCTYGGCGGC 
Family Ziphiidae consensus       AACATGAAGC ATRTGGCAGG AGCTGCTGCA GCTGGGGCGG TGGTAGGGGG CCTTGGCGGC 
Galago demidoff                  AACATGAAGC ACGTGGCAGG TGCGGCCGCA GCTGGGGCAG TGGTAGGTGG CCTTGGCGGC 
Galago moholi                    AACATGAAGC ACGTGGCAGG TGCGGCCGCA GCTGGGGCAG TGGTAGGTGG CCTTGGCGGC 
Galago senegalensis              AACATGAAGC ACGTGGCAGG TGCGGCCGCA GCTGGGGCAG TGGTAGGTGG CCTTGGCGGC 
Galemys pyrenaicus               AACATGAAGC ATGTGGCGGG AGCTGCTGCA GCCGGGGCCG TCGTGGGGGG CCTCGGCGGC 
Galeopterus variegatus           AACCTGAAGC AGATGGCAGG CGCTGCCGCA GCTGGGGCAG TGGTGGGAGG CCTCGGCGGC 
Genetta genetta                  AGCATGAAGC ACATGGCAGG AGCCGCGGCA GCCGGGGCGG TAGTGGGGGG CCTCGGTGGC 
Genus Alouatta consensus         AACATGAAGC ACATGGCTGG TGCYGCAGCG GCTGGGGCAG TGGTAGGGGG CCTTGGTGGC 
Genus Ateles consensus           AACATGAAGC ACATGGCTGG TGCTGCAGCG GCTGGGGCAG TGGTRGGGGG CCTTGGTGGC 
Genus Cacajao consensus          AACATGAAGC ACATGGCTGG TGCTGCAGCG GCTGGGGCAG TGGTGGGGGG CCTTGGTGGC 
Genus Callicebus consensus       AACATGAAGC ATGTGGCTGG TGCTGCAGCG GCTGGGGCAG TGGTGGGGGG CCTYGGTGGC 
Genus Camelus consensus          AGCATGAAGC ACGTGGCAGG AGCTGCTGCA GCTGGGGCAG TGGTAGGGGG CCTYGGYGGC 
Genus Eptesicus consensus        AAYATGAAGC ATATGGCAGG AGCTGCCGCG GCCGGGGCAG TGGTGGGGGG CCTGGGTGGC 
Genus Equus consensus            AACATSAAGC ATGTGGCAGG WGCTGCSGCA GCTGGGGCAG TGGTKGGGGG CCTCGGCGGC 
Genus Hipposideros consensus     AACATGAAGC AYGTGGCMGG MGCTGCTGCG GCCGGGGCAG TGGTGGGGGG CCTCGGCGGC 
Genus Hylobates consensus        AACATGAAGC ACATGGCTGG TGCTGCAGCA GCTGGGGCAG TGGTGGGGGG CCTTGGTGGC 
Genus Lama consensus             AGCATGAAGC ACGTGGCAGG AGCTGCTGCA GCTGGGGCAG TGGTGGGGGG CCTCGGCGGC 
Genus Manis consensus            AACATGAAGC AYGTGGCAGG AGCTGCCGCG GCDGGGGCRG TRGTCGGGGG CCTGGGYGGC 
Genus Molossus consensus         AACATGAAGC ACGTGGCCGG AGCTGCCGCA GCCGGGGCAG TGGTGGGGGG CCTGGGAGGC 
Genus Moschus consensus          AACATGAAGC ATGTGGCAGG AGCTGCTGCA GCTGGAGCAG TGGTAGGGGG CCTCGGTGGC 
Genus Myotis consensus 1         AACATGAAGC ATGTGGCAGG AGCTGCCGCG GCCGGGGCAG TGGTGGGGGG CCTGGGAGGC 
Genus Myotis consensus 2         AACATGAAGC ATRTGGCAGG AGCTGCCGCR GCCGGGGCAG TGGTGGGGGG CCTGGGGGGC 
Genus Nomascus consensus         AACATGAAGC ACATGGCTGG TGCTGCAGCA GCTGGGGCAG TGGTGGGGGG CCTCGGTGGC 
Genus Peromyscus consensus       AACATGAAGC ATRTGGCAGG CGCTGCTGCG GCTGGGGCAG TGGTGGGGGG CCTTGGTGGC 
Genus Pithecia consensus         AACATGAAGC ACATGGCTGG TGCTGCAGCA GCTGGGGCAG TGGTGGGGGG CCTTGGTGGC 
Genus Pteropus consensus         AACTTRAAGC ATGTGGCAGG AGCTGCTGCA GCTGGGGCCG TGGTGGGGGG CCTCGGCGGC 
Genus Rhinolophus consensus      AGCATGAAGC ACATGGCAGG AGCKGCYGCG GCKGGGGCMG TGGCSGGGGG CCTYGGCGGC 
Genus Vicugna consensus          AGCATGAAGC ACGTGGCAGG AGCTGCTGCA GCTGGGGCAG TGGTGGGGGG CCTCGGCGGC 
Geomys bursarius                 AATATGAAGC ATATGGCAGG AGCAGCAGCA GCTGGGGCGG TGGTGGGGGG CCTGGGGGGC 
Gorilla beringei                 AACATGAAGC ACATGGCTGG TGCTGCAGCA GCTGGGGCAG TGGTGGGGGG CCTTGGCGGC 
Gorilla gorilla                  AACATGAAGC ACATGGCTGG TGCTGCAGCA GCTGGGGCAG TGGTGGGGGG CCTTGGCGGC 
Gracilinanus agilis              AACATGAAAC ACGTGGCTGG GGCCGCCGCT GCCGGGGCAG TCGTGGGAGG GCTCGGCGGC 
Grammomys surdaster              AACCTCAAGC ATGTGGCAGG TGCTGCTGCA GCTGGGGCAG TAGTGGGGGG CCTTGGTGGC 
Gulo gulo                        AACATGAAGC ATGTGGCGGG AGCCGCGGCA GCCGGGGCGG TTGTGGGGGG CCTGGGCGGC 
Gymnobelideus leadbeateri        TAAAACATGT GGCTGGGGCC GCTGCTGCTG GGGCAGTTGT AGGAGGGCTT GGTGGCTACA 
Helogale parvula                 AACATGAAGC ACGTGGCAGG AGCCGCAGCG GCGGGGGCGG TAGTGGGGGG CCTCGGTGGC 
Herpestes javanicus              AACATGAAGC ACGTGGCGGG AGCCGCAGCA GCGGGGGCGG TAGTGGGGGG CCTCGGTGGC 
Herpestes javanicus auropuncta   AACATGAAGC ACGTGGCGGG AGCCGCGGCA GCGGGGGCGG TAGTGGGGGG CCTCGGTGGC 
Hexaprotodon liberiensis         AACATGAAGC ATATGGCAGG AGCTGCTGCC GCTGGGGCTG TGGTGGGGGG CCTAGGCGGC 
Hippopotamus amphibius           AACATGAAGC ATATGGCAGG AGCTGCTGCT GCTGGGGCTG TGGTGGGGGG CCTAGGCGGC 
Homo sapiens M129                AACATGAAGC ACATGGCTGG TGCTGCAGCA GCTGGGGCAG TGGTGGGGGG CCTTGGCGGC 
Homo sapiens V129                AACATGAAGC ACATGGCTGG TGCTGCAGCA GCTGGGGCAG TGGTGGGGGG CCTTGGCGGC 
Hoolock leuconedys               AACATGAAGC ACATGGCTGG TGCTGCAGCA GCTGGGGCAG TGGTGGGGGG CCTTGGTGGC 
Hyaena hyaena                    AACATGAAGC ACATGGCCGG AGCCGCGGCG GCGGGGGCGG TAGTGGGGGG CCTCGGCGGC 
Hylomys suillus                  AACATGAAAC ATGTGGCAGG AGCTGCAGCA GCTGGAGCAG TGGTGGGGGG CCTTGGTGGT 
Hylomyscus alleni                AACCTCAAGC ATGTGGCGGG TGCTGCGGCA GCTGGGGCAG TAGTAGGGGG CCTTGGTGGT 
Hystrix brachyura                AACATGAAGC ACATGGCGGG TGCAGCCGCG GCGGGGGCGG TGGTGGGCGG CCTCGGTGGC 
Hystrix cristata                 AACATGAAGC ACATGGCGGG TGCAGCCGCG GCGGGGGCGG TGGTAGGCGG CCTCGGCGGC 
Ia io                            AACATGAAGC ATGTGGCAGG AGCTGCCGCG GCCGGTGCAG TGGTGGGGGG CCTGGGTGGC 
Infraorder Hystricognathi cons   AACATGAAGC AYRTGGCRGG BGCYGCRGCD GCNGGRGCVG TRGTRGGGGG BCTNGGYGGC 
Lagorchestes hirsutus            AACCTAAAAC ATGTAGCTGG GGCTGCTGCT GCTGGGGCAG TTGTGGGAGG GCTTGGTGGC 
Lagothrix lagotricha             AGCATGAAGC ACATGGCTGG TGCTGCAGCG GCTGGGGCAG TGGTAGGGGG CCTTGGTGGC 
Lasiurus borealis                AACATGAAGC ATGTGGCAGG GGCTGCCGCA GCCGGGGCAG TGGTGGGGGG CCTGGGTGGC 
Lasiurus cinereus                AACATGAAGC ATGTGGCAGG AGCTGCCGCA GCCGGGGCAG TGGTGGGGGG CCTGGGTGGC 
Lemur catta                      AACATGAAGC ATGTGGCAGG TGCCGCTGCG GCTGGGGCAG TGGTGGGGGG CCTTGGTGGC 
Lepilemur ankaranensis _Lepile   AACATGAAGC ACGTGGCAGG TGCTGCGGCA GCGGGGGCAG TGGTGGGGGG CCTTGGCGGC 
Lepilemur ruficaudatus           AACATGAAGC ACGTGGCAGG TGCTGCGGCG GCGGGGGCAG TGGTGGGGGG CCTTGGTGGC 
Lepilemur septentrionalis        AACATGAAGC ACGTGGCAGG TGCTGCGGCA GCGGGGGCAG TGGTGGGGGG CCTTGGCGGC 
Leptonychotes weddellii          AACATGAAGC ACATGGCAGG AGCCGCGGCA GCCGGGGCGG TAGTGGGGGG CCTGGGTGGC 
Lophiomys imhausi                AACATGAAGC ATGTGGCAGG TGCTGCTGCA GCTGGGGCAG TGGTGGGGGG CCTTGGTGGC 
Loris lydekkerianus              AGCATGAAGC ACGTGGCAGG TGCGGCCGCG GCTGGGGCAG TGGTAGGTGG CCTTGGCGGC 
Loris tardigradus                AGCATGAAGC ACGTGGCAGG TGCGGCCGCG GCTGGGGCAG TGGTAGGTGG CCTTGGCGGC 
Loxodonta africana               AACTTGAAGC ATGTGGCAGG GGCTGCTGCA GCTGGGGCAG TAGTGGGGGG CCTTGGTGGC 
Lynx pardinus                    AACATGAAGC ACATGGCAGG AGCCGCGGCA GCCGGGGCGG TAGTGGGGGG CCTCGGCGGC 
Macroglossus sobrinus            AACCTGAAAC ATGTGGCAGG AGCTGCTGCA GCTGGGGCCG TGGTGGGGGG CCTTGGCGGC 
Macropus eugenii                 AACCTAAAAC ATGTAGCTGG GGCTGCTGCT GCTGGGGCAG TTGTGGGAGG GCTTGGTGGC 
Macropus fuliginosus             AACCTAAAAC ATGTAGCTGG GGCTGCTGCT GCTGGGGCAG TTGTGGGAGG GCTTGGTGGC 
Macropus giganteus               AACCTAAAAC ATGTAGCTGG GGCTGCTGCT GCTGGGGCAG TTGTGGGAGG GCTTGGTGGC 
Macropus irma                    AACCTAAAAC ATGTAGCTGG GGCTGCTGCT GCTGGGGCAG TTGTGGGAGG GCTTGGTGGC 
Macropus robustus                AACCTAAAAC ATGTAGCTGG GGCTGCTGCT GCTGGGGCAG TTGTGGGAGG GCTTGGTGGC 
Macropus rufogriseus             AACCTAAAAC ATGTAGCTGG GGCTGCTGCT GCTGGGGCAG TTGTGGGAGG GCTTGGTGGC 
Macropus rufus                   AACCTAAAAC ATGTAGCTGG GGCTGCTGCT GCTGGGGCAG TTGTGGGAGG GCTTGGTGGC 
Macroscelides proboscideus       AACCTAAAGA ATATGGCAGG GGCCGCGGCG GCTGGGGCGG TCGTGGGGGG ACTCGGCGGC 
Macrotis lagotis                 AATCTAAAAC ATGTGGCTGG GGCAGCTGCT GCTGGGGCGG TTGTGGGAGG GCTGGGTGGC 
Macrotus californicus            AACATGAAGC ATGTGGCAGG AGCTGCGGCG GCCGGGGCCG TGGTGGGGGG CCTGGGCGGC 
Mastacomys fuscus                AACCTCAAAC ATGTGGCAGG TGCTGCCGCA GCTGGGGCAG TAGTGGGGGG CCTTGGTGGC 
Mastomys coucha                  AACCTCAAGC ATGTGGCGGG TGCTGCGGCA GCTGGGGCAG TAGTAGGGGG CCTTGGTGGC 
Mastomys natalensis              AACCTCAAGC ATGTGGCGGG TGCTGCGGCA GCTGGGGCAG TAGTAGGGGG CCTTGGTGGC 
Maxomys surifer                  AACCTCAAGC ATGTGGCAGG TGCTGCCGCA GCTGGGGCAG TAGTGGGAGG CCTCGGTGGC 
Megaderma lyra                   AACATGAAGC ATGTGGCAGG AGCTGCCGCG GCCGGGGCAG TGGTGGGGGG CCTTGGCGGC 
Megaptera novaeangliae           AACATGAAGC ATGTGGCAGG AGCTGCTGCA GCTGGGGCGG TGGTAGGGGG CCTTGGTGGC 
Mephitis mephitis                AACATAAAGC ACATGGCGGG AGCCGCGGCA GCCGGGGCAG TAGTGGGGGG CCTGGGCGGC 
Meriones libycus                 AACATGAAGC ACGTGGCAGG TGCCGCTGCG GCTGGGGCCG TGGTGGGGGG CCTTGGCGGC 
Meriones meridianus              AACATGAAGC ACGTGGCAGG TGCTGCTGCG GCGGGGGCCG TGGTGGGGGG CCTTGGCGGC 
Meriones unguiculatus            AACATGAAGC ACGTGGCAGG TGCCGCTGCG GCTGGGGCCG TGGTGGGGGG CCTTGGCGGC 
Mesocricetus auratus             AACATGAAGC ACATGGCCGG CGCTGCTGCG GCAGGGGCCG TGGTGGGGGG CCTTGGTGGC 
Mesocricetus brandti             AACATGAAGC ACATGGCCGG CGCTGCTGCG GCAGGGGCCG TGGTGGGGGG CCTTGGTGGC 
Microgale talazaci               AACACAAAGC ACATGTTGGG GGCGGCGGCG GCTGGTGCGG TGGTGGGGGG TCTGGGGGGC 
Micronycteris hirsuta            AACATGAAGC ATGTGGCAGG AGCTGCGGCG GCTGGGGCCG TGGTGGGGGG CCTGGGCGGC 
Microtus gerbei                  AACATGAAGC ATGTGGCAGG CGCTGCCGCG GCTGGGGCAG TGGTGGGGGG CCTGGGTGGC 
Miniopterus natalensis           AACCTGAAGC ACATGGCAGG AGCTGCTGCG GCCGGGGCAG TGGTGGGGGG CCTGGGAGGC 
Miniopterus schreibersii         AACCTGAAGC ACATGGCAGG AGCTGCTGCG GCCGGGGCAG TGGTGGGGGG CCTGGGAGGC 
Monodelphis domestica            AACATGAAAC ATGTGGCTGG GGCTGCTGCT GCTGGGGCAG TTGTAGGAGG GCTTGGTGGA 
Monodelphis domestica S153       AACATGAAAC ATGTGGCTGG GGCTGCTGCT GCTGGGGCAG TTGTAGGAGG GCTTGGTGGA 
Monodon monoceros                AACATGAAGC ATGTGGCAGG AGCTGCTGCA GCTGGGGCGG TGGTAGGGGG CCTTGGCGGC 
Mormoops blainvillei             AACATGAAGC ATGTGGCAGG AGCTGCGGCG GCTGGGGCAG TGGTGGGGGG CCTGGGCGGC 
Mungos mungo                     AGCATGAAGC ACGTGGCCGG AGCCGCCGCG GCGGGGGCGG TAGTGGGGGG CCTCGGCGGC 
Murina aurata feae               AACATGAAGC ATGTAGCAGG AGCAGCTGCG GCCGGGGCAG TGGTGGGGGG TCTGGGGGGC 
Mus cervicolor                   AACCTCAAGC ATGTGGCAGG GGCTGCGGCA GCTGGGGCAG TAGTGGGGGG CCTTGGTGGC 
Mus cookii                       AACCTCAAGC ATGTGGCAGG GGCTGCAGCA GCTGGGGCAG TAGTGGGGGG CCTTGGTGGC 
Mus minutoides                   AACCTCAAGC ACGTGGCAGG GGCTGCCGCA GCTGGGGCAG TAGTGGGGGG CCTTGGTGGC 
Mus musculus                     AACCTCAAGC ATGTGGCAGG GGCTGCGGCA GCTGGGGCAG TAGTGGGGGG CCTTGGTGGC 
Mus musculus castaneus           AACCTCAAGC ATGTGGCAGG GGCTGCGGCA GCTGGGGCAG TAGTGGGGGG CCTTGGTGGC 
Mus musculus F108 V189           AACTTCAAGC ATGTGGCAGG GGCTGCGGCA GCTGGGGCAG TAGTGGGGGG CCTTGGTGGC 
Mus musculus musculus_Mus musc   AACCTCAAGC ATGTGGCAGG GGCTGCGGCA GCTGGGGCAG TAGTGGGGGG CCTTGGTGGC 
Mus pahari                       AACCTCAAGC ATGTGGCAGG GGCTGCCGCA GCTGGGGCAG TAGTGGGGGG CCTTGGTGGC 
Mus Spp. consensus               AACCTCAAGC ATGTGGCAGG GGCTGCGGCA GCTGGGGCAG TAGTGGGGGG CCTTGGTGGC 
Myodes glareolus                 AACATGAAGC ATGTGGCAGG CGCTGCCGCG GCTGGGGCAG TGGTGGGGGG CCTGGGTGGC 
Myodes glareolus M109            AACATTAAGC ATGTGGCAGG CGCTGCCGCG GCTGGGGCAG TGGTGGGGGG CCTGGGTGGC 
Myodes Spp. consensus            AACATGAAGC ATGTGGCAGG CGCTGCCGCG GCTGGGGCAG TGGTGGGGGG CCTGGGTGGC 
Myotis brandtii                  AACATGAAGC ATGTGGCAGG AGCTGCCGCG GCCGGGGCAG TGGTGGGGGG CCTGGGAGGC 
Myotis davidii                   AACATGAAGC ATGTGGCAGG AGCTGCCGCG GCCGGGGCAG TGGTGGGGGG CCTGGGGGGC 
Myotis lucifugus                 AACATGAAGC ATGTGGCAGG AGCTGCCGCG GCCGGGGCAG TGGTGGGGGG CCTGGGAGGC 
Myotis vivesi                    AACATGAAGC ATGTGGCAGG AGCTGCCGCG GCCGGGGCAG TGGTGGGGGG CCTGGGAGGC 
Myrmecobius fasciatus            AACATGAAGC ATGTGGCTGG GGCCGCTGCT GCGGGGGCAG TTGTGGGAGG GCTTGGTGGC 
Myrmecophaga tridactyla          AATATGAAGC ACATGGCGGG AGCTGCCGCA GCTGGGGCAG TGGTGGGGGG CCTCGGTGGC 
Nasua narica                     AACATGAAGC ACGTGGCGGG AGCCGCGGCA GCCGGGGCGG TCGTGGGGGG CCTGGGCGGC 
Nasua nasua                      NNNNNNNNNN NNNNNNNNNN NNNNNNNNNN NNNNNNNNNN NNNNNNNNNN CCTGGGCGGC 
Neotoma lepida                   AACATGAAGC ACGTGGCAGG CGCTGCTGCG GCTGGGGCAG TGGTGGGGGG CCTTGGTGGC 
Noctilio leporinus               AACATGAAGC ACGTGGCAGG AGCTGCGGCG GCTGGCGCAG TGGTGGGGGG CCTGGGCGGC 
Notoryctes typhlops              AACCTAAAAC ATGTGGCTGG GGCTGCTGCT GCTGGGGCAG TTGTAGGAGG GCTTGGTGGC 
Nyctalus aviator                 AACATGAAGC ATGTGGCGGG AGCTGCTGCG GCCGGGGCAG TGGTGGGGGG CCTGGGGGGC 
Nycticebus coucang_Nycticebus    AGCATGAAGC ACATGGCAGG TGCAGCCGCG GCTGGGGCAG TGGTAGGTGG CCTTGGCGGC 
Nycticebus pygmaeus              AGCATGAAGC ACATGGCAGG TGCAGCCGCG GCTGGGGCAG TGGTAGGTGG CCTTGGCGGC 
Nycticeius humeralis             AACATGAAGC ATGTGGCAGG AGCTGCCGCG GCCGGGGCAG TGGTGGGGGG CCTGGGTGGC 
Ochotona curzoniae               AACATGAAAC ATGTGGCAGG TGCCGCGGCG GCTGGGGCGG TGGTCGGGGG TCTGGGCGGC 
Ochotona princeps                AACATGAAAC ATGTGGCAGG TGCCGCCGCG GCGGGGGCAG TGGTTGGGGG TCTGGGCGGC 
Odobenus rosmarus                AACATGAAGC ACATGGCAGG AGCCGCAGCA GCCGGGGCGG TAGTGGGGGG CCTGGGGGGC 
Odobenus rosmarus divergens      AACATGAAGC ACATGGCAGG AGCCGCAGCA GCCGGGGCGG TAGTGGGGGG CCTGGGGGGC 
Ondatra zibethicus               AACATGAAGC ATGTGGCAGG TGCTGCCGCT GCTGGGGCAG TGGTGGGGGG CCTGGGTGGC 
Onychomys torridus               AACATGAAGC ATGTGGCAGG CGCTGCTGCG GCTGGGGCAG TAGTGGGGGG CCTTGGCGGC 
Order Hyracoidea consensus       AATATGAAGC AYGTGGCAGG GGCTGCCGCT GCTGGAGCAG TAGTMGGGGG CCTTGGTGGC 
Order Sirenia consensus          AACATGAAGC ATGTGGCAGG GGCTGCTGCR GCTGGGGCAG TAGTGGGGGG CCTTGGTGGC 
Ornithorhynchus anatinus         GGCATGAAGC ACGTGGCCGG GGCGGCGGCG GCCGGGGCGG TGGTGGGGGG CCTGGGGGGC 
Orycteropus afer                 AACATGAAGC ATGTGGCAGG GGCGGCCGCG GCTGGGGCGG TAGTGGGAGG CCTTGGTGGC 
Oryctolagus cuniculus            AGCATGAAGC ACGTGGCCGG GGCAGCGGCG GCTGGGGCGG TGGTGGGGGG CCTCGGCGGC 
Otolemur crassicaudatus          AACATGAAGC ACGTGGCAGG TGCGGCCGCA GCTGGGGCAG TGGTAGGTGG CCTTGGTGGC 
Otolemur garnettii               AACATGAAGC ACGTGGCAGG TGCGGCCGCA GCTGGGGCAG TGGTAGGTGG CCTTGGTGGC 
Pachyuromys duprasi              AACATGAAGC ACATGGCAGG TGCCGCTGCG GCCGGGGCCG TGGTGGGGGG CCTTGGTGGC 
Paguma larvata                   AACATGAAGC ACATGGCAGG AGCCGCGGCA GCCGGGGCGG TAGTGGGGGG CCTCGGCGGC 
Pan troglodytes                  AACATGAAGC ACATGGCTGG TGCTGCAGCA GCTGGGGCAG TGGTGGGGGG CCTTGGCGGC 
Pan troglodytes_Pan paniscus     AACATGAAGC ACATGGCTGG TGCTGCAGCA GCTGGGGCAG TGGTGGGGGG CCTTGGCGGC 
Paradoxurus hermaphroditus       AACATGAAGC ACGTGGCAGG AGCCGCGGCA GCCGGGGCGG TAGTCGGGGG CCTCGGCGGC 
Pedetes capensis                 AACATGAAGC ACGTGGCAGG CGCTGCTGCA GCTGGGGCCG TGGTGGGGGG CCTTGGTGGC 
Perameles nasuta                 AATCTAAAGC ATGTGGCTGG GGCGGCTGCT GCTGGGGCAG TTGTGGGAGG GCTAGGTGGC 
Perodicticus potto               AGCATGAAGC ACATGGCAGG TGCAGCCGCG GCTGGGGCAG TGGTAGGTGG CCTTGGTGGC 
Petauroides volans               AACCTAAAAC ATGTGGCTGG GGCCGCTGCT GCTGGGGCAG TTGTAGGAGG GCTTGGTGGC 
Petaurus breviceps               AACCTAAAAC ATGTGGCTGG GGCCGCTGCT GCTGGGGCAG TTGTAGGAGG GCTTGGTGGC 
Petrogale xanthopus              AACCTAAAAC ATGTAGCTGG GGCTGCTGCT GCTGGGGCAG TTGTGGGAGG GCTTGGTGGC 
Phacochoerus africanus           AACATGAAGC ATGTGGCAGG TGCCGCTGCA GCTGGGGCAG TGGTAGGGGG CCTCGGCGGT 
Phalanger gymnotis               AACCTAAAAC ATGTGGCTGG AGCTGCTGCT GCTGGGGCAG TTGTGGGAGG GCTTGGTGGC 
Phascogale tapoatafa _Phascoga   AACATGAAAC AAATGGCGGG GGCCGCCGCC GCCGGGGCCG TTTTGGGAGG AGTCGGTGGC 
Phascolarctos cinereus           AACCTAAAGC ATGTGGCTGG GGCAGCTGCT GCTGGGGCAG TTGTGGGAGG GCTCGGTGGC 
Phodopus campbelli               AACATGAAAC ATGTGGCCGG TGCTGCTGCG GCCGGGGCAG TGGTGGGGGG CCTTGGTGGC 
Phodopus roborovskii             AACATGAAGC ATGTGGCCGG TGCCGCTGCA GCCGGGGCAG TGGTGGGGGG CCTTGGTGGC 
Phodopus sungorus                AACATGAAAC ATGTGGCTGG TGCTGCTGCG GCTGGGGCAG TGGTGGGGGG CCTTGGTGGC 
Phyllotis vaccarum               AACATGAAGC ATGTGGCGGG TGCTGCTGCA GCTGGGGCAG TGGTGGGAGG CCTGGGGGGC 
Pipistrellus kuhlii              AACATGAAGC ATGTGGCGGG AGCTGCCGCG GCCGGGGCAG TGGTGGGGGG CCTGGGTGGC 
Pipistrellus kuhlii 4OR          AACATGAAGC ATGTGGCGGG AGCTGCCGCG GCCGGGGCAG TGGTGGGGGG CCTGGGTGGC 
Pipistrellus pipistrellus cons   AACATGAAGC ATGTGGCAGG AGCTGCCGCG GCCGGGGCAG TGGTGGGGGG CCTGGGTGGC 
Plecotus auritus                 AACATGAAGC ATATGGCAGG AGCTGCCGCA GCCGGGGCAG TGGTGGGAGG CCTGGGTGGC 
Potamochoerus porcus             AACATGAAGC ATGTGGCAGG TGCCGCTGCA GCTGGGGCAG TGGTAGGGGG CCTCGGCGGT 
Potorous gilbertii               AACCTAAAAC ATGTAGCTGG GGCTGCTGCT GCTGGGGCAG TTGTGGGAGG GCTTGGTGGC 
Potos flavus                     AACATGAAGC ACGTGGCGGG AGCCGCGGCA GCCGGGGCGG TCGTGGGGGG CCTGGGCGGC 
Praomys delectorum               AATCTCAAGC ATGTGGCGGG TGCTGCGGCA GCTGGGGCTG TAGTAGGGGG CCTTGGTGGC 
Prionailurus bengalensis eupti   AACATGAAGC ACATGGCAGG AGCCGCGGCA GCCGGGGCGG TGGTGGGGGG CCTCGGCGGC 
Prionailurus iriomotensis        AACATGAAGC ACATGGCAGG AGCCGCGGCA GCCGGGGCGG TGGTGGGGGG CCTCGGCGGC 
Prionailurus viverrinus          AACATGAAGC ACATGGCAGG AGCCGCGGCA GCCGGGGCGG TGGTGGGGGG CCTCGGCGGC 
Procyon lotor                    AACATGAAGC ACGTGGCGGG AGCCGCGGCA GCCGGGGCGG TCGTGGGGGG CCTGGGCGGC 
Proteles cristata                AACATGAAGC ACGTGGCCGG AGCCGCGGCG GCGGGGGCGG TAGTGGGGGG CCTCGGCGGC 
Psammomys obesus                 AACATGAAGC ACGTGGCAGG TGCCGCTGCG GCTGGGGCCG TGGTGGGGGG CCTTGGCGGC 
Pseudocheirus occidentalis       AACCTAAAAC ATGTGGCAGG GGCTGCTGCT GCTGGGGCAG TTGTAGGAGG GCTTGGTGGC 
Pseudochirops archeri            AACCTAAAAC ATGTGGCTGG GGCTGCTGCT GCTGGGGCAG TTGTAGGAGG GCTTGGTGGC 
Pseudochirops corinnae           AACCTAAAAC ATGTGGCTGG GGCTGCTGCT GCTGGGGCAG TTGTAGGAGG GCTTGGTGGC 
Pseudochirops cupreus            AACCTAAAAC ATGTGGCTGG GGCTGCTGCT GCTGGGGCAG TTGTAGGAGG GCTTGGTGGC 
Pseudomys desertor               AACCTCAAGC ACGTGGCAGG TGCTGCCGCA GCTGGGGCAG TAGTGGGCGG CCTTGGTGGC 
Pseudomys fumeus                 AACCTCAAGC ATGTGGCAGG TGCTGCCGCA GCTGGGGCAG TAGTGGGGGG CCTTGGTGGC 
Pteronotus parnellii             AACATGAAGC ATGTGGCAGG AGCTGCCGCG GCTGGGGCCG TGGTGGGGGG ACTGGGCGGC 
Pteropus medius                  AACTTGAAGC ATGTGGCAGG AGCTGCTGCA GCTGGGGCCG TGGTGGGGGG CCTCGGCGGC 
Pteropus rufus                   AACTTGAAGC ATGTGGCAGG AGCTGCTGCA GCTGGGGCCG TGGTGGGGGG CCTCGGCGGC 
Raphicerus campestris            AGCATGAAGC ATGTGGCAGG AGCTGCTGCA GCTGGAGCAG TAGTAGGGGG CCTTGGTGGC 
Rhombomys opimus                 AACATGAAGC ACGTGGCAGG TGCCGCTGCG GCTGGGGCCG TGGTGGGGGG CCTTGGCGGC 
Rhynchonycteris naso             AGCATGAAGC ACGTGGCAGG AGCTGCCGCA GCTGGGGCAG TGGTGGGGGG CCTGGGGGGC 
Rousettus aegyptiacus            AACCTGAAGC ATGTGGCAGG AGCTGCTGCA GCTGGGGCTG TGGTGGGGGG CCTCGGCGGC 
Rousettus aegyptiacus S102 V17   AGCCTGAAGC ATGTGGCAGG AGCTGCTGCA GCTGGGGCTG TGGTGGGGGG CCTCGGCGGC 
Rousettus leschenaultii          AGCCTGAAGC ATGTGGCAGG AGCTGCTGCA GCTGGGGCTG TGGTGGGGGG CCTCGGCGGC 
Rousettus madagascariensis       AACCTGAAGC ATGTGGCAGG AGCTGCTGCA GCTGGGGCTG TGGTGGGGGG CCTCGGCGGC 
Saccopteryx bilineata            AACATGAAGC ACGTGGCAGG AGCTGCCGCC GCTGGGGCAG TGGTGGGGGG CCTGGGCGGC 
Saccopteryx leptura              AACATGAAGC ACGTGGCAGG AGCTGCCGCA GCTGGGGCAG TGGTGGGGGG CCTGGGCGGC 
Saimiri sciureus                 AACATGAAGC ACATGGCTGG TGCTGCAGCG GCTGGGGCAG TGGTGGGGGG CCTTGGTGGC 
Sarcophilus harrisii             AACATGAAAC ACATGGCTGG GGCCGCCGCC GCTGGGGCAG TTTTGGGAGG AGTCGGTGGC 
Saxatilomys paulinae             AACCTCAAGC ATGTGGCAGG GGCTGCCGCA GCTGGGGCAG TAGTGGGGGG CCTTGGTGGC 
Scalopus aquaticus               AACATGAAGC ACGTGGCAGG AGCTGCCGCA GCTGGGGCAG TCGTGGGGGG CCTCGGCGGC 
Setonix brachyurus               AACCTAAAAC ATGTAGCTGG GGCTGCTGCT GCTGGGGCAG TTGTGGGAGG GCTTGGTGGC 
Sigmodon fulviventer_Sigmodon    AACATGAAGC ATGTGGCAGG TGCTGCCGCT GCTGGGGCAG TGGTGGGGGG CCTTGGTGGC 
Sminthopsis crassicaudata        AACATGAAAC AAATGGCTGG GGCTGCCGCC GTTGGGGCAG TTGTGGGAGG AGTTGGTGGC 
Solenodon paradoxus woodi        AACATGAAGC ACGTGGCGGG GGCGGCTGCG GCGGGGNNNN NNNNNNNNNN NNNNNNNNNN 
Sorex cinereus_Sorex araneus     AACATGAAGC ACGTGGCCGG GGCGGCGGCG GCCGGGGCGG TCGTGGGGGG CCTGGGCGGC 
Sorex fumeus                     AACATGAAGC ACGTGGCCGG GGCGGCGGCG GCTGGGGCGG TCGTGGGGGG CCTGGGTGGC 
Sorex maritimensis               AACATGAAGC ACGTGGCCGG GGCGGCGGCG GCCGGGGCGG TCGTGGGGGG CCTGGGTGGC 
Sorex palustris                  AATATGAAGC ATGTGGCCGG GGCGGCGGCG GCTGGGGCGG TCGTGGGGGG CCTGGGCGGC 
Speothos venaticus               AACATGAAGC ATGTGGCAGG AGCCGCAGCA GCCGGGGCGG TAGTAGGGGG CCTTGGTGGC 
Spilogale gracilis               AACATAAAGC ACGTGGCGGG AGCCGCGGCA GCCGGGGCAG TAGTGGGGGG CCTGGGCGGC 
Spilogale putorius interrupta    AACATAAAGC ACGTGGCGGG AGCCGCGGCA GCCGGGGCAG TAGTGGGGGG CCTGGGCGGC 
Sturnira hondurensis             AACATGAAGC ATGTGGCAGG AGCCGCGGCA GCGGGGGCTG TGGTGGGGGG CCTGGGCGGC 
Subfamily Arvicolinae consensu   AACATGAAGC AYGTGGCVGG TGCWGCYGCR GCTGGRGCAG TGGTGGGKGG CCTGGGYGGC 
Subfamily Cercopithecinae cons   AGCATGAAGC ACATGGCTGG TGCYGCAGCA GCWGGGGCAG TGGTGGGGGG CCTTGGCGGC 
Subfamily Cercopithecinae cons   AGCATGAAGC ACATGGCTGG TGCTGCAGCA GCTGGGGCAG TGGTGGGGGG CCTTGGCGGC 
Subfamily Colobinae consensus    AGCATGAAGC AYATGGCTGG TGCTGCAGCA GCTGGGGCAG TGGTGGGGGG CCTTGGCGGC 
Subfamily Felinae consensus      AACATGAAGC ACATGGCMGG AGCYGCGGCA GCCGGSGCRG TAGTGGGGGG CCTCGGCGGC 
Subfamily Lutrinae consensus     AACATGAAGC ATGTGGCRGG AGCYGCAGCA GCYGGGGCGG TCGTGGGGGG CCTGGGCGGC 
Subfamily Murinae consensus 1    AACCTCAAGC AYGTGGCAGG TGCTGCYGCR GCYGGGGCAG TAGTSGGGGG CCTTGGTGGC 
Subfamily Murinae consensus 2    AACCTCAAGC ATGTGGCAGG GGCTGCYGCA GCTGGGGCAG TAGTKGGGGG CCTTGGTGGC 
Subfamily Murinae consensus 3    AACCTCAAGC AWRTGGCAGG TGCTGCCGCA GCTGGGGCRG TAGTRGGGGG YCTTGGTGGC 
Subfamily Mustelinae consensus   AACATRAAGC AYRTKGCGGG WGCCGCRGCA GCYGGGGCRG TYGTGGGRGG CCTGGGCGGC 
Subfamily Pantherinae consensu   AACATGAAGC ACATGGCAGG AGCCGCRGCA GCCGGGGCRG TAGTGGGGGG CCTCGGCGGC 
Suborder Sciuormorpha consensu   ARCATGAAGC AHRTGGCRGG DGCYGCYGCR GCBGGGGCAG TRGTRGGGGG CCTTGGYGGC 
Suncus etruscus                  AATATGAAGC ACGTGGCTGG AGCTGCTGCA GCTGGGGCAG TAGTGGGGGG CCTGGGTGGC 
Suricata suricatta               AACATGAAGC ACGTGGCCGG AGCCGCGGCG GCGGGGGCGG TAGTGGGGGG CCTCGGCGGC 
Sus scrofa                       AACATGAAGC ATGTGGCAGG CGCCGCTGCA GCTGGGGCAG TGGTAGGGGG CCTCGGCGGT 
Tachyglossus aculeatus           AGCATGAAGC ACGTGGCCGG GGCCGCAGCG GCCGGGGCGG TGGTGGGCGG CCTGGGGGGC 
Tadarida brasiliensis            AACATGAAGC ACGTGGCCGG AGCTGCCGCA GCCGGGGCAG TGGTGGGGGG CCTGGGAGGC 
Talpa europaea                   AACATGAAGC ATGTGGCAGG AGCTGCCGCC GCTGGGGCAG TCGTGGGGGG CCTCGGCGGC 
Talpa occidentalis               AACATGAAGC ATGTGGCAGG AGCTGCCGCC GCTGGGGCAG TCGTTGGGGG CCTCGGCGGC 
Tamandua tetradactyla            AATATGAAGC ACGTGGCGGG AGCTGCCGCA GCCGGGGCAG TGGTGGGGGG CCTCGGTGGC 
Tapirus bairdii                  AACATGAAGC ACATGGCGGG AGCTGCCGCG GCTGGGGCAG TGGTGGGGGG CCTCGGCGGC 
Tapirus indicus                  AACATGAAGC ACGTGGCGGG AGCTGCCGCG GCTGGGGCAG TGGTGGGGGG CCTCGGCGGC 
Tapirus terrestris               AACATGAAGC ACATGGCGGG AGCTGCCGCG GCTGGGGCAG TGGTGGGGGG CCTCGGCGGC 
Tarsius lariang                  AACATGAAGC ATGTAGCAGG TGCTGCCGCT GCCGGGGCAG TGGTGGGGGG CCTTGGTGGC 
Tarsius syrichta                 AACATGAAGC ACGTGGCAGG TGCTGCCGCT GCCGGGGCAG TGGTGGGGGG CCTTGGCGGC 
Tarsius wallacei                 AACATGAAGC ATGTAGCAGG TGCTGCCGCT GCCGGGGCAG TGGTGGGGGG CCTTGGTGGC 
Tenrec ecaudatus                 AACACAAAGC AAGTGTTGGG GGCAGCGGCG GCTGGTGCGG TGGTGGGGGG CCTTGGGGGC 
Thomomys_bottae                  AGTATGAAGC ATGTGGCAGG AGCAGCAGCA GCTGGGGCGG TGGTGGGGGG CCTGGGGGGT 
Thylacinus cynocephalus          AACATGAAAC ATGTGGCTGG GGCCGCTGCT GCTGGGGCAG TTGTGGGAGG ACTTGGTGGC 
Tolypeutes matacus               AACATGAAGC ATGTGGCAGG GGCTGCCGCA GCCGGGGCAG TGGTGGGGGG CCTTGGCGGC 
Tragulus javanicus               AACATGAAGC ACGTGGCGGG AGCCGCTGCG GCCGGGGCAG TAGTGGGGGG CCTCGGCGGC 
Tragulus kanchil                 AACATGAAGC ACGTGGCGGG AGCCGCTGCG GCCGGGGCAG TAGTGGGGGG CCTCGGCGGC 
Trichosurus vulpecula            AACCTAAAAC ATGTGGCTGG AGCCGCTGCT GCTGGGGCAG TTGTGGGAGG GCTTGGTGGC 
Tupaia chinensis                 AACATGAAGC ACGTGGCAGG CGCGGCCGCA GCTGGGGCTG TGGTCGGGGG CCTCGGTGGC 
Tupaia tana                      AACATGAAGC ACGTGGCAGG CGCGGCCGCA GCTGGGGCCG TGGTGGGGGG CCTCGGTGGC 
Typhlomys cinereus               AATATGAAGC ACGTGGCAGG TGCTGCTGCG GCTGGGGCAG TGGTAGGGGG CCTTGGTGGC 
Uropsilus gracilis               AACATGAAGC ACGTGGCAGG TGCTGCCGCT GCAGGGGCTG TTGTGGGGGG GCTGGGCGGC 
Varecia variegata                AACATGAAGC ACGTGGCAGG TGCCGCAGCG GCTGGGGCAG TGGTGGGTGG CCTTGGTGGC 
Vespertilio murinus              AACATGAAAA ATATGGCAGG AGCTGCCGCG GCCGGGGCAG TGGTGGGGGG CCTGGGTGGC 
Vombatus ursinus                 AACCTAAAAC ACGTGGCTGG GGCAGCTGCT GCTGGGGCAG TTGTGGGAGG GCTTGGTGGC 
Wallabia bicolor                 AACCTAAAAC ATGTCGCTGG GGCTGCTGCT GCTGGGGCAG TTGTGGGAGG GCTTGGTGGC 

                                 ....|....| ....|....| ....|....| ....|....| ....|....| ....|....| 
                                    545        555        565        575        585        595               
Abrothrix hirta                  TACATGCTGG GGAGTGCCAT GAGCAGGCCC ATGATCCATT TTGGCAATGA CTGGGAGGAC 
Abrothrix longipilis hirtus      TACATGCTGG GGAGTGCCAT GAGCAGGCCC ATGATCCATT TTGGCAATGA CTGGGAGGAC 
Acomys cahirinus                 TACATGTTGG GGAGTGCCAT GAGCAGGCCC ATGATCCATT TCGGCAACGA CTGGGAGGAC 
Acomys kempi                     TACATGTTGG GGAGTGCCAT GAGCAGGCCC ATGATCCATT TCGGCAACGA CTGGGAGGAC 
Acomys percivali                 TACATGTTGG GGAGTGCCAT GAGCAGGCCC ATGATCCATT TTGGCAATGA CTGGGAGGAC 
Acrobates pygmaeus               TACATGATAG GGAGTGCCAT GAGTAGGCCT CCCATGCACT TTGGTAATGA ATATGAAGAC 
Ailurus fulgens                  TACATGCTGG GGAGCGCCAT GAGCAGGCCC CTCATTCATT TTGGCAACGA CTATGAGGAC 
Amblysomus hottentotus           TACATGCTAG GGAGTGCCAT GAGCAGGCCT CCCATGCATT TTGGTAACGA CTATGAGGAC 
Antechinus flavipes              TACATGCTGG GGAGCGCCAT GAGCCGGCCC GTCATGCACT TTGGCAATGA GTGGGAAGAC 
Antechinus stuartii              TACATGCTGG GGAGCGCCAT GAGCCGGCCC GTCATGCACT TCGGCAGTGA TTGGGAAGAC 
Antilocapra americana            TACATGCTGG GAAGTGCCAT GAGCAGGCCT CTTATACATT TTGGCAATGA CTATGAGGAC 
Antrozous pallidus               TACATGCTGG GAAGTGCCAT GAGCAGGCCG GCCATGCATT TTGGCAATGA GTATGAGGAC 
Aotus griseimembra               TACATGTTGG GAAGTGCCAT GAGCAGGCCC CTCATACATT TTGGCAATGA CTATGAGGAC 
Aotus lemurinus                  TACATGTTGG GAAGTGCCAT GAGCAGGCCC CTCATACATT TTGGCAATGA CTATGAGGAC 
Aotus nancymaae_Aotus azarae _   TACATGTTGG GAAGTGCCAT GAGCAGGCCC CTCATACATT TTGGCAATGA CTATGAGGAC 
Aotus trivirgatus                TACATGTTGG GAAGTGCCAT GAGCAGGCCC CTCATACATT TTGGCAATGA CTATGAGGAC 
Arctictis binturong              TACATGCTGG GGAGTGCCAT GAACAGGCCC CTCATTCATT TTGGCAATGA CTACGAGGAC 
Arctocebus calabarensis          TACATGCTGG GGAGTGCCAT GAGCAGACCC CTCATCCACT TTGGCAATGA CTATGAGGAC 
Artibeus jamaicensis             TATATGCTGG GGAGTGCTAT GAGCAGGCCC CTCATACATT TTGGCAATGA CTATGAGGAC 
Artibeus lituratus               TATATGCTGG GGAGTGCTAT GAGCAGGCCC CTCATACATT TTGGCAATGA CTATGAGGAC 
Aselliscus stoliczkanus          TACATGCTAG GGAGTGCCAT GAGCAGGCCC CTCATGCATT TTGGCAATGA CTATGAGGAC 
Atelerix albiventris             TACTTAGTGG GGAGTGCCAT GAGCAGGCCC CCCATTCACT TTGGCAATGA CTATGAGGAC 
Ateles paniscus                  TACATGCTGG GAAGTGCCAT GAGCAGGCCC CTCATACATT TTGGCAATGA CTATGAGGAC 
Babyrousa celebensis             TACATGCTGG GGAGTGCCAT GAGCAGACCC CTGATACATT TTGGCAGTGA CTATGAGGAC 
Balaenoptera edeni_Balaenopter   TACATGCTGG GGAGTGCCAT GAGCAGGCCC CTTATACATT TTGGCAGTGA CTATGAGGAC 
Balaenoptera physalus            TACATGCTGG GGAGTGCCAT GAGCAGGCCC CTTATACATT TTGGCAGTGA CTATGAGGAC 
Balaenoptera Spp. consensus      TACATGCTGG GGAGTGCCAT GAGCAGGCCC CTTATACATT TTGGCAGTGA CTATGAGGAC 
Bassariscus astutus_Bassariscu   TACATGCTGG GGAGCGCCAT GAGCAGGCCC CTCATTCATT TTGGCAATGA CTATGAGGAC 
Bettongia penicillata ogilbyi    TACATGCTGG GGAGTGCCAT GAGCAGGCCT GTCATACACT TCGGCAATGA ATACGAAGAC 
Brachyteles arachnoides          TACATGCTGG GAAGTGCCAT GAGCAGGCCC CTCATACATT TTGGCAATGA CTATGAGGAC 
Bradypus variegatus              TACCTGGTGG GAAGCGCCAT GAGCAGGCCT CTCATACATT TTGGCAATGA CTATGAGGAC 
Cabassous unicinctus             TACCTGGTGG GGAGCGCCAT GAGCAGGCCC CTCATACACT TCAGCAACGA CTACGATGAC 
Caperea marginata                TACATGCTGG GGAGTGCCAT GAGCAGGCCC CTTATACATT TTGGCAGTGA CTATGAGGAC 
Caracal caracal                  TACATGCTGG GGAGTGCCAT GAACCGGCCC CTCATTCATT TTGGCAACGA CTACGAGGAC 
Castor canadensis                TACATGCTGG GGAGCGCCAT GAGCAGACCC ATCATACATT TTGGCAATGA CTATGAGGAC 
Catagonus wagneri                TACATGCTGG GGAGTGCCAT GAGCAGACCC CTTATACATT TTGGCAGCGA CTACGAGGAC 
Cephalopachus bancanus           TACATGCTGG GGAGTGCCAT GAGCAGGCCC CTCATACATT TTGGCAATGA CTATGAGGAC 
Cercartetus concinnus            TACATGCTGG GGAATGCCAT GAGCAGGCCG CCCATACACT TTGGCAATGA ATACGAAGAC 
Chaetophractus vellerosus        TACCTGGTGG GGAGCGCCAT GAGCAGGCCC CTCATACACT TCGGCAACGA CTACGAGGAC 
Chiropotes chiropotes sagulata   TACATGCTGG GAAGTGCCAT GAGCAGGCCC CTCATACATT TTGGCAATGA CTATGAGGAC 
Chiropotes israelita             TACATGCTGG GAAGTGCCAT GAGCAGGCCC CTCATACATT TTGGCAATGA CTATGAGGAC 
Chiropotes satanas               TACATGCTGG GAAGTGCCAT GAGCAGGCCC CTCATACATT TTGGCAATGA CTATGAGGAC 
Choloepus didactylus             TACCTGGTGG GAAGCGCCAT GAGCAGGCCT CTCATACATT TTGGCAGTGA CTATGAGGAC 
Choloepus didactylus 96InsG      TACCTGGTGG GAAGCGCCAT GAGCAGGCCT CTCATACATT TTGGCAGTGA CTATGAGGAC 
Choloepus hoffmanni              TACCTGGTGG GAAGCGCCAT GAGCAGGCCT CTCATACATT TTGGCAGTGA CTATGAGGAC 
Chrysochloris asiatica           TACATGCTAG GGAGTGCCAT GAGCAGGCCT CCCATGCATT TTGGTAACGA CTACGAGGAC 
Chrysocyon brachyurus            TACATGCTGG GGAGTGCCAT GAGCAGGCCA CTCATTCATT TTGGCAATGA TTATGAGGAC 
Condylura cristata               TACATGCTGG GGAGTGCCAT GAGCAGGCCT CTCATGCATT TTGGCAATGA CTATGAGGAC 
Corynorhinus rafinesquii         TACATGCTAG GAAGTGCCAT GAGCAGGCCC GCCATGCATT TTGGCAATGA GTATGAGGAC 
Corynorhinus townsendii          TACATGCTAG GAAGTGCCAT GAGCAGGCCC GCCATGCATT TTGGCAATGA GTATGAGGAC 
Craseonycteris thonglongyai      TACATGCTGG GGAGCGCCAT GAGCAGGCCC ATGATACATT TCGGCAATGA TTATGAGGAC 
Cricetomys gambianus_Cricetomy   TACATGCTGG GGAGTGCCAT GAGCAGGCCC ATGATCCATT TTGGCAGCGA CTGGGAGGAC 
Cricetulus griseus               TACATGCTGG GGAGCGCCAT GAGCAGGCCC ATGCTCCATT TTGGCAATGA CTGGGAGGAC 
Cricetulus migratorius           TACATGCTGG GGAGTGCCAT GAGCAGACCC ATGCTCCATT TTGGCAATGA CTGGGAGGAC 
Crocidura russula                TACATGCTGG GGAGTGCCAT GAGCAGGCCC TTGATTCACT TTGACAATGA CTATGAAAAC 
Crocuta crocuta                  TACATGCTGG GGAGCGCCAT GAGCAGGCCC CTCATTCATT TTGGCAATGA CTACGAGGAC 
Cryptomys damarensis             TACATGCTGG GGAGCGCCAT GAGCAGGCCC CTCATCCATT TCAGCAGTGA CTATGAGGAC 
Cryptoprocta ferox               TACATGCTGG GCAGCGCCAT GAGCAGGCCC CTCATTCATT TTGGCAATGA CTACGAGGAC 
Ctenodactylus gundi              TACATGCTGG GCAGCGCCAT GAGCAGGCCC CTCATCCACT TTGGCAACGA CTACGAGGAC 
Cyclopes didactylus 4OR          TACCTGGTGG GGAGTGCCAT GAGCAGGCCT CTCATACATT TTGGCAATGA CTATGAGGAC 
Cyclopes didactylus 5OR          TACCTGGTGG GGAGTGCCAT GAGCAGGCCT CTCATACATT TTGGCAATGA CTATGAGGAC 
Cynocephalus volans              TATATGCTGG GGAGTGCCAT GAGCAGGCCC CTCATACATT TTGGCAATGA CTATGAGGAC 
Cynopterus brachyotis            TACATGTTGG GAAGTGCCAT GAGCAGGCCC ATGATACATT TTGGCAATGA CTATGAGGAT 
Cynopterus sphinx                TACATGTTGG GAAGTGCCAT GAGCAGGCCC ATGATACATT TTGGCAATGA CTATGAGGAT 
Cystophora cristata              TACATGCTGG GGAGTGCCAT GAGCAGGCCC CTCATTCATT TCGGCAATGA CTATGAGGAC 
Dasyprocta punctata              TACATGCTGG GGAGCGCCAT GAGCAGGCCC CTCATCCATT TCGGCAATGA CTTCGAGGAC 
Dasypus novemcinctus             TACCTGGTCG GGAGCGCCAT GAGCAGGCCC CTCATCCACT TCGGCAACGA CTACGAGGAC 
Dasyurus hallucatus              TACGTGCTGG GGAGCGCCAT GAGCCGGCCT ATCATGCACT TCGGCAATGA CTATGAAGAC 
Dasyurus viverrinus              TACGTGCTGG GGAGCGCCAT GAGCAGGCCT GTCATGCACT TCGGCAATGA CTACGAAGAC 
Daubentonia madagascariensis     TACATGCTAG GGAGTGCCAT GAGCAGGCCC CTCATACATT TTGGCAATGA CTATGAGGAC 
Delphinapterus leucas            TACATGCTGG GGAGTGCCAT GAGCAGGCCC CTTATACATT TTGGCAGTGA CTATGAGGAC 
Dendrolagus matschiei            TACATGCTGG GGAGTGCCAT GAGCAGGCCT GTCATACACT TTGGCAATGA ATATGAAGAC 
Dicotyles tajacu                 TACATGCTGG GGAGTGCCAT GAGCAGACCC CTTATACATT TTGGCAGCGA CTACGAGGAC 
Didelphis virginiana             TACATGCTGG GGAGCGCCAT GAGCAGGCCC ATCATGCACT TTGGCAATGA TTACGAGGAC 
Distoechurus pennatus            TACATGCTAG GGAGTGCCAT GAGTAGGCCT GCCATACACT TTGGCAATGA ATATGAAGAC 
Dromiciops bozinovici            TACATGTTGG GAAGTGCCAT GAGCAGGCCC GCCATGCACT TTGGCAATGA TTATGAAGAC 
Dromiciops gliroides             TACATGTTGG GAAGTGCCAT GAGCAGGCCT GCCATGCACT TTGGCAATGA TTATGAAGAC 
Echinops telfairi                TACGTGGTGG GGAGTGCCAT GAGCAGGCCT CTCATGCATT TTGGGAATGA TTATGAGGAC 
Eidolon dupreanum                TACATGTTGG GAAGTGCAAT GAGCAGGCCC ATGTTACATT TTGGCAATGA CTATGAGGAT 
Eidolon helvum                   TACATGTTGG GAAGTGCAAT GAGCAGGCCC ATGTTACATT TTGGCAATGA CTATGAGGAT 
Elephantulus edwardii            TACATGCTGG GGAGCGCCAT GAGCCGGCCC CCCATGCATT TTGGTAATGA CTACGAGGAC 
Elephas maximus                  TACATGCTGG GAAGCGCCAT GAGCAGGCCT CTCATACATT TTGGTAACGA CTATGAGGAC 
Eonycteris spelaea               TACATGTTGG GAAGTGCCAT GAGCAGGCCC ATGTTACATT TTGGCAATGA CTATGAGGAT 
Erignathus barbatus              TACATGCTGG GGAGTGCCAT GAGCAGGCCC CTCATTCATT TCGGCAACGA CTATGAGGAC 
Erinaceus europaeus              TACTTAGTGG GGAGTGCCAT GAGCAGGCCC CCCATCCACT TTGGCAATGA CTATGAGGAC 
Eschrichtius robustus            TACATGCTGG GGAGTGCCAT GAGCAGGCCC CTTATACATT TTGGCAGTGA CTATGAGGAC 
Eubalaena japonica_Eubalaena a   TACATGCTGG GGAGTGCCAT GAGCAGGCCC CTTATACATT TTGGCAGTGA CTATGAGGAC 
Euphractus sexcinctus            TACCTGGTGG GGAGCGCCAT GAGCAGGCCC CTCATACACT TCGGCAACGA CTACGAGGAC 
Family Bovidae consensus         TACATGCTGG GAAGTGCCAT GAGBAGGCCT CTTATACATT TTGGCARTGA CTATGAGGAC 
Family Canidae consensus         TACATGCTRG GGAGTGCCAT GAGCAGGCCA CTYATTCATT TTGGCAATGA CTATGARGAC 
Family Cebidae consensus         TACATGCTGG GAAGTGCCAT GAGCAGRCCC CTCATACATT TTGGCAATGA CTATGAGGAC 
Family Cervidae consensus        TACATGCTGG GAAGTGCCAT GARCAGRCCT CTTATACATT TTGGCAAYGA CTATGAGGAC 
Family Cheirogaleidae            TACATGCTGG GGAGYGCCAT GAGCAGGCCC CTCATRCATT TTGGCAATGA CTATGAGGAC 
Family Delphinidae consensus     TACATGCTGG GGAGTGCCAT GAGCAGRCCY CTTATACATT TTGGCAGTGA CTATGAGGAC 
Family Dipodidae consensus       TACATGCTGG GSAGTGYCAT GAGCAGGCCY TCCATKARYT TYGGCAAYGA STAYGAGGAT 
Family Giraffidae consensus      TACATGCTGG GAAGTGCCAT GAGCAGGCCT CTTATACACT TTGGCAATGA YTATGAGGAC 
Family Heteromyidae consensus    TAYATGYTGG GCAGCGCCAT GAGCAGGCCC CTTATKCACT TTGGCAATGA CTAYGAGGAC 
Family Indriidae consensus       TACATGCTGG GSAGTGCCAT GAGCAGGCCC CTCATMCATT TTGGCAATGA CTATGAGGAC 
Family Iniidae consensus         TACATGCTGG GGAGTGCCAY GAGCAGGCCC CTTATACATT TTGGCAGTGA CTATGAGGAC 
Family Lemuridae                 TACATGCTGG GGAGTGCCAT GAGCAGGCCC CTCATMCATT TTGGCAATGA CTATGAGGAC 
Family Leporidae consensus       TACATGCTGG GGAGCGCCAT GAGCAGGCCC CTCATCCAYT TCGGCAAYGA CTAYGAGGAC 
Family Otariidae consensus       TACATGCTGG GGAGTGCCAT GAGCAGACCC CTCATTCATT TYGGCAACGA CTATGAGGAC 
Family Phocidae consensus 1      TACATGCTGG GGAGTGCCAT GAGCAGGCCC CTCATTCATT TCGGCAACGA CTAYGAGGAC 
Family Phocidae consensus 2      TACATGCTGG GGAGTGCCAT GAGCAGGCCC CTCRTTCATT TCGGCAACGA CTATGAGGAC 
Family Phocidae consensus 3      TACATGCTGG GGAGTGCCAT GAGCAGGCCC CTCATTCATT TCGGCAATGA CTATGAGGAC 
Family Phocoenidae consensus     TACATGCTGG GGAGTGCCAT GAGCAGGCCC CTTATACATT TTGGCAGTGA CTATGAGGAC 
Family Phyllostomidae consensu   TATATGCTGG GGAGTGCTAT GAGCAGGCCY CTCATACATT TTGGCARYGA CTATGARGAC 
Family Physeteridae              TACATGCTGG GGAGTGCCAT GAGCAGGCCC CTTATACATT TTGGCAGTGA CTATGAGGAC 
Family Rhinocedontidae consens   TACATGCTGG GRAGTGCCAT GAGCAGGCCC CTCATTCATT TTGGCAATGA CTATGAGGAC 
Family Spalacidae consensus      TACATGCTGG GAAGYGCCAT GAGCAGGCCC CTCATCCATT TYSSCARTGA CTATGAGRAT 
Family Ursidae consensus         TACATGCTGG GGAGCGCCAT GAGCCGGCCC CTCATTCATT TTGGCAACGA CTATGAGGAC 
Family Ziphiidae consensus       TACATGCTGG GGAGTGCCAT GAGCAGGCCC CTTATACATT TTGGCAGTGA CTATGAGGAC 
Galago demidoff                  TACATGCTGG GGAGCGCCAT GAGCAGACCC CTCATGCACT TTGGCAGTGA CTATGAGGAC 
Galago moholi                    TACATGCTGG GGAGCGCCAT GAGCAGGCCC CTCATGCACT TTGGCAACGA CTATGAGGAC 
Galago senegalensis              TACATGCTGG GGAGCGCCAT GAGCAGGCCC CTCATGCACT TTGGCAACGA CTATGAGGAC 
Galemys pyrenaicus               TACATGCTGG GGAGTGCCAT GAGCAGGCCC CTCGTGCACT TCGGCAATGA CTACGAGGAC 
Galeopterus variegatus           TATATGCTGG GGAGTGCCAT GAGCAGGCCC CTCATACATT TTGGCAATGA CTATGAGGAC 
Genetta genetta                  TACATGCTGG GGAGTGCCAT GAGCAGGCCC CTCATTCATT TTGGCAATGA CTACGAGGAC 
Genus Alouatta consensus         TACATGCTRG GAAGTGCCAT GAGCAGGCCT CTCATACATT TTGGCAATGA CTATGAGGAY 
Genus Ateles consensus           TACATGCTGG GAAGTGCCAT GAGCAGGCCC CTTATACATT TTGGCAATGA CTATGAGGAC 
Genus Cacajao consensus          TACATGCTGG GAAGTGCCAT GAGCAGGCCC CTCATACATT TTGGCAATGA CTATGAGGAC 
Genus Callicebus consensus       TACATGCTGG GAAGTGCCAT GAGCAGGCCC CTCATACATT TTGGCAATGA CTATGAGGAC 
Genus Camelus consensus          TACATGCTGG RGAGTGCCAT GAGCAGGCCC CTTATACATT TTGGCAACGA CTATGAGGAC 
Genus Eptesicus consensus        TACATGCTGG GAAGTGCCAT GAGCAGGCCG GCCATGCATT TTGGCAATGA GTATGAGGAC 
Genus Equus consensus            TRCATGCTGG GGRGTGCCAT GAGCAGACCC CTCATTCATT TTGGCAATGA CTATGAGGAC 
Genus Hipposideros consensus     TACATGCTGG GGAGTGCCAT GAGCAGGCCC CTCATRCATT TTGGCAATGA CTATGAGGAC 
Genus Hylobates consensus        TACATGCTGG GAAGTGCCAT GAGCAGGCCC ATCATACATT TTGGCAGTGA CTATGAGGAC 
Genus Lama consensus             TACATGCTGG GGAGTGCCAT GAGCAGGCCC CTTATACATT TTGGCAACGA CTATGAGGAC 
Genus Manis consensus            TACATGCTGG GGAGYGCTAT GAGCAGGCCC CTCATTCATT TTGGCAATGA CTAYGAGGAC 
Genus Molossus consensus         TACATGCTGG GGAGTGCCAT GAGCAGGCCC CTCATTCATT TTGGCAGTGA CTATGAGGAC 
Genus Moschus consensus          TACATGCTGG GAAGTGCCAT GAGCAGGCCT CTTATACATT TTGGCAATGA CTATGAGGAC 
Genus Myotis consensus 1         TACATGCTGG GAAGTGCCAT GAGCAGGCCT CCCATKCATT TTGGCAATGA GTATGAGGAC 
Genus Myotis consensus 2         TACATGCTGG GAAGTGCCAT GAGCAGGCCC CCCATACATT TTGGCAATGA GTATGAGGAC 
Genus Nomascus consensus         TACATGCTGG GAAGTGCCAT GAGCAGGCCC ATCATACATT TTGGCAGTGA CTATGAGGAC 
Genus Peromyscus consensus       TACATGCTGG GGAGCGCCAT GAGCAGGCCC ATGMTCCATT TTGGCAATGA CTGGGAGGAC 
Genus Pithecia consensus         TACATGCTGG GAAGTGCCAT GAGCAGGCCC CTCATACATT TTGGCAATGA CTATGAGGAC 
Genus Pteropus consensus         TACATGTTGG GAAGTGCCAT GAACAGGCCC CTGTTACATT TTGGCAATGA CTAYGAGGAT 
Genus Rhinolophus consensus      TACATGCTGG GGAGYGCCAT GAGCAGGCCC CYCATGCATT TCGGCAAYGA CTATGAGGAC 
Genus Vicugna consensus          TACATGCTGG GGAGTGCCAT GAGCAGGCCC CTTATACATT TTGGCAACGA CTATGAGGAC 
Geomys bursarius                 TATATGCTGG GCAGCGCCAT GAGCAGGCCC CTTCTACACT TTGGCAACGA CTACGAGGAC 
Gorilla beringei                 TACATGCTGG GAAGTGCCAT GAGCAGGCCC ATCATACATT TTGGCAGTGA CTATGAGGAC 
Gorilla gorilla                  TACATGCTGG GAAGTGCCAT GAGCAGGCCC ATCATACATT TTGGCAGTGA CTATGAGGAC 
Gracilinanus agilis              TACATGCTGG GGAGTGCCAT GAGCAGGCCC ATCATGCACT TTGGCAACGA TTACGAAGAC 
Grammomys surdaster              TACATGTTGG GGAGTGCCAT GAGCAGGCCC ATGATCCATT TTGGCAACGA CTGGGAGGAC 
Gulo gulo                        TACATGCTGG GGAGCGCCAT GAGCAGGCCC CTCATTCATT TTGGCAACGA CTATGAGGAC 
Gymnobelideus leadbeateri        TGCTGGGGAG TGCCATGAGT AGGCCTGTCA TGCACTTTGG TAATGAATAT GAAGACCGCT 
Helogale parvula                 TACATGCTGG GCAGTGCCAT GAGCAGGCCC ATCATTCATT TTGGCAATGA CTACGAGGAC 
Herpestes javanicus              TACATGCTGG GCAGTGCCAT GAGCAGGCCC ATCATTCATT TTGGCAATGA CTACGAGGAC 
Herpestes javanicus auropuncta   TACATGCTGG GCAGTGCCAT GAGCAGGCCC ATCATTCATT TTGGCAATGA CTACGAGGAC 
Hexaprotodon liberiensis         TACATGCTGG GGAGTGCCAT GAGCAGGCCC CTTATACATT TTGGCAGCGA CTATGAGGAC 
Hippopotamus amphibius           TACATGCTGG GGAGTGCCAT GAGCAGGCCC CTTATACATT TTGGCAGCGA CTATGAGGAC 
Homo sapiens M129                TACATGCTGG GAAGTGCCAT GAGCAGGCCC ATCATACATT TCGGCAGTGA CTATGAGGAC 
Homo sapiens V129                TACGTGCTGG GAAGTGCCAT GAGCAGGCCC ATCATACATT TCGGCAGTGA CTATGAGGAC 
Hoolock leuconedys               TACATGCTGG GAAGTGCCAT GAGCAGGCCC ATCATACATT TTGGCAGTGA CTATGAGGAC 
Hyaena hyaena                    TACATGCTGG GGAGCGCCAT GAGCAGGCCC CTCATTCATT TTGGCAATGA CTACGAGGAC 
Hylomys suillus                  TACATGCTGG GGAGTGCCAT GAGCAGACCC ATCATCCATT TTGGCAATGA CTATGAGGAT 
Hylomyscus alleni                TACATGCTGG GGAGCGCCAT GAGCAGGCCC ATGCTCCATT TTGGCAACGA CTGGGAGGAC 
Hystrix brachyura                TACATGCTGG GGAGCGCCAT GAGCAGGCCC CTCATCCATT TCGGCAGTGA CTATGAGGAC 
Hystrix cristata                 TACATGCTGG GGAGCGCCAT GAGCAGGCCC CTCATCCATT TCGGCAGTGA CTATGAGGAC 
Ia io                            TACATGCTGG GAAGTGCCAT GAGCAGGCCG GCCATGCATT TTGGCAATGA GTATGAGGAC 
Infraorder Hystricognathi cons   TACATGCTGG GGAGYGCCAT GAGCAGGCCS CTCATCCAYT TYRGCARYGA CTAYGAGGAC 
Lagorchestes hirsutus            TACATGCTGG GGAGTGCCAT GAGCAGGCCT GTCATGCACT TTGGCAATGA ATATGAAGAT 
Lagothrix lagotricha             TACATGCTGG GAAGTGCCAT GAGCAGGCCC CTCATACATT TTGGCAATGA ATATGAGGAC 
Lasiurus borealis                TACATGCTGG GAAGTGCCAT GAGTAGGCCT GCCATGCATT TTGGCAATGA GTATGAGGAC 
Lasiurus cinereus                TACATGCTGG GAAGTGCCAT GAGTAGGCCT GCCATGCATT TTGGCAATGA GTATGAGGAC 
Lemur catta                      TACATGCTGG GGAGTGCCAT GAGCAGGCCC CTCATACATT TTGGCAATGA CTATGAGGAC 
Lepilemur ankaranensis _Lepile   TACATGCTGG GGAGTGCCAT GAGCAGGCCC CTCATACATT TTGGCAATGA CTATGAGGAC 
Lepilemur ruficaudatus           TACATGCTGG GGAGTGCCAT GAGCAGGCCC CTCATACATT TTGGCAATGA CTATGAGGAC 
Lepilemur septentrionalis        TACATGCTGG GGAGTGCCAT GAGCAGGCCC CTCATACATT TTGGCAATGA CTATGAGGAC 
Leptonychotes weddellii          TACATGCTGG GGAGTGCCAT GAGCAGGCCC CTCATTCATT TCGGCAACGA CTATGAGGAC 
Lophiomys imhausi                TACATGTTGG GGAGTGCCAT GAGCCGGCCC ATGATCCACT TTGGCAACGA CTGGGAGGAC 
Loris lydekkerianus              TACATGCTGG GGAGTGCCAT GAGCAGGCCC CTCATCCACT TCGGCAATGA CTATGAGGAC 
Loris tardigradus                TACATGCTGG GGAGTGCCAT GAGCAGGCCC CTCATCCACT TCGGCAATGA CTATGAGGAC 
Loxodonta africana               TACATGCTGG GAAGCGCCAT GAGCAGGCCT CTCATACATT TTGGTAACGA CTATGAGGAC 
Lynx pardinus                    TACATGCTGG GGAGTGCCAT GAGCCGGCCC CTCATTCATT TTGGCAACGA CTACGAGGAC 
Macroglossus sobrinus            TACATGTTGG GAAGTGCCAT GAGCAGGCCC ATGTTACATT TTGGCAATGA CTATGAGGAT 
Macropus eugenii                 TACATGCTGG GGAGTGCCAT GAGCAGGCCT GTCATGCACT TTGGCAATGA ATATGAGGAC 
Macropus fuliginosus             TACATGCTGG GGAGTGCCAT GAGCAGGCCT GTCATGCACT TTGGCAATGA ATATGAAGAC 
Macropus giganteus               TACATGCTGG GGAGTGCCAT GAGCAGGCCT GTCATGCACT TTGGCAATGA ATATGAAGAC 
Macropus irma                    TACATGCTGG GGAGTGCCAT GAGCAGGCCT GTCATGCACT TTGGCAATGA ATATGAAGAC 
Macropus robustus                TACATGCTGG GGAGTGCCAT GAGCAGGCCT GTCATGCACT TTGGCAATGA ATATGAAGAC 
Macropus rufogriseus             TACATGCTGG GGAGTGCCAT GAGCAGGCCT GTCATGCACT TTGGCAATGA ATATGAAGAC 
Macropus rufus                   TACGTGCTGG GGAGTGCCAT GAGCAGGCCT GTCATGCACT TTGGCAATGA ATATGAAGAC 
Macroscelides proboscideus       TACATGCTGG GGAGCGCCAT GAGCCGGCCC ATCATGCATT TCGGTAATGA CTACGAGGAC 
Macrotis lagotis                 TACATGCTGG GGAGTGCCAT GAGCAGGCCC GTCATGCACT TTGGCAATGA TTATGAAGAC 
Macrotus californicus            TATATGCTGG GGAGTGCTAT GAGCAGGCCC CTCATACATT TTGGCAATGA CTATGAGGAC 
Mastacomys fuscus                TACATGTTGG GGAGTGCCAT GAGCAGGCCC ATGATCCATT TTGGCAATGA CTGGGAGGAC 
Mastomys coucha                  TACATGCTGG GGAGTGCCAT GAGCAGGCCC ATGATCCATT TTGGCAACGA CTGGGAGGAC 
Mastomys natalensis              TACATGCTGG GGAGTGCCAT GAGCAGGCCC ATGATCCATT TTGGCAACGA CTGGGAGGAC 
Maxomys surifer                  TACATGTTGG GGAGTGCCAT GAGCAGGCCC ATGATCCATT TTGGCAACGA CTGGGAGGAC 
Megaderma lyra                   TACATGCTGG GGAGTGCCAT GAGCAGGCCC ATGATCCATT TTGGCAATGA TTATGAGGAC 
Megaptera novaeangliae           TACATGCTGG GGAGTGCCAT GAGCAGGCCC CTTATACATT TTGGCAGTGA CTATGAGGAC 
Mephitis mephitis                TACATGCTGG GGAGCGCCAT GAGCAGGCCC CTCATTCATT TTGGCAATGA CTATGAGGAC 
Meriones libycus                 TACATGTTGG GGAGCGCCAT GAGCAGGCCC ATGATCCACT TTGGCAACGA CTGGGAGGAC 
Meriones meridianus              TACATGTTGG GGAGCGCCAT GAGCAGGCCC ATGATCCACT TTGGCAACGA CTGGGAGGAC 
Meriones unguiculatus            TACATGTTGG GGAGCGCCAT GAGCAGGCCC ATGATCCACT TTGGCAACGA CTGGGAGGAC 
Mesocricetus auratus             TACATGCTGG GGAGTGCCAT GAGCAGGCCC ATGATGCATT TTGGCAATGA CTGGGAGGAC 
Mesocricetus brandti             TACATGCTGG GGAGTGCCAT GAGCAGGCCC ATGATGCATT TTGGCAATGA CTGGGAGGAC 
Microgale talazaci               TACATGGTGG GGAGTGCCAT GAGCCGGCCT CTCATGCACT TCGGGAATGA TTACGAGGAC 
Micronycteris hirsuta            TATATGCTGG GGAGTGCTAT GAGCAGGCCC CTCATACATT TTGGCAATGA CTATGAGGAC 
Microtus gerbei                  TACATGCTGG GGAGCGCCAT GAGCAGGCCC ATGATCCATT TCGGCAATGA CTGGGAGGAC 
Miniopterus natalensis           TACATGGTGG GGAGTGCCAT GAGCAGGCCC CTCATGCATT TTGGCAATGA TTATGAGGAC 
Miniopterus schreibersii         TACATGCTGG GGAGTGCCAT GAGCAGGCCC CTCATGCATT TTGGCAATGA TTATGAGGAC 
Monodelphis domestica            TACATGCTGG GGAGTGCCAT GAGCAGGCCC ATCATGCACT TTGGCAATGA TTACGAAGAC 
Monodelphis domestica S153       TACATGCTGG GGAGTGCCAT GAGCAGGCCC ATCATGCACT TTGGCAGCGA CTACGAAGAC 
Monodon monoceros                TACATGCTGG GGAGTGCCAT GAGCAGGCCC CTTATACATT TTGGCAGTGA CTATGAGGAC 
Mormoops blainvillei             TATATGCTGG GGAGTGCTAT GAGCAGGCCC CTCATACATT TTGGCAATGA CTATGAGGAC 
Mungos mungo                     TACATGCTGG GCAGTGCCAT GAGCAGGCCC ATCATTCATT TTGGCAATGA CTACGAGGAC 
Murina aurata feae               TACATGCTGG GAAGTGCCAT GAGCAGGCCC GCCATGCATT TTGGCAATGA ATATGAGGAC 
Mus cervicolor                   TACATGCTGG GGAGCGCCAT GAGCAGGCCC ATGATCCATT TTGGCAACGA CTGGGAGGAC 
Mus cookii                       TACATGCTGG GGAGCGCCAT GAGCAGGCCC ATGATCCATT TTGGCAACGA CTGGGAGGAC 
Mus minutoides                   TACATGCTGG GGAGCGCCAT GAGCAGGCCC ATGATCCATT TTGGCAACGA CTGGGAGGAC 
Mus musculus                     TACATGCTGG GGAGCGCCAT GAGCAGGCCC ATGATCCATT TTGGCAACGA CTGGGAGGAC 
Mus musculus castaneus           TACATGCTGG GGAGCGCCAT GAGCAGGCCC ATGATCCATT TTGGCAACGA CTGGGAGGAC 
Mus musculus F108 V189           TACATGCTGG GGAGCGCCAT GAGCAGGCCC ATGATCCATT TTGGCAACGA CTGGGAGGAC 
Mus musculus musculus_Mus musc   TACATGCTGG GGAGCGCCAT GAGCAGGCCC ATGATCCATT TTGGCAACGA CTGGGAGGAC 
Mus pahari                       TACATGCTGG GGAGCGCCAT GAGCAGGCCC ATGATCCATT TTGGCAACGA CTGGGAGGAC 
Mus Spp. consensus               TACATGCTGG GGAGYGCCAT GAGCAGGCCC ATGATCCATT TTGGCAAYGA CTGGGARGAC 
Myodes glareolus                 TACATGCTGG GAAGCGCCAT GAGCAGGCCC ATGATCCATT TCGGCAATGA CTGGGAGGAC 
Myodes glareolus M109            TACATGCTGG GGAGCGCCAT GAGCAGGCCC ATGATCCATT TCGGCAATGA CTGGGAGGAC 
Myodes Spp. consensus            TACATGCTGG GGAGCGCCAT GAGCAGGCCC ATGATCCATT TCGGCAATGA CTGGGAGGAC 
Myotis brandtii                  TACATGCTGG GAAGTGCCAT GAGCAGGCCT CCCATGCATT TTGGCAATGA GTATGAGGAC 
Myotis davidii                   TACATGCTGG GAAGTGCCAT GAGCAGGCCC CCCATACATT TTGGCAATGA GTATGAGGAC 
Myotis lucifugus                 TACATGCTGG GAAGTGCCAT GAGCAGGCCT CCCATGCATT TTGGCAATGA GTATGAGGAC 
Myotis vivesi                    TACATGCTGG GAAGTGCCAT GAGCAGGCCT CTCATGCATT TTGGCAATGA GTATGAGGAC 
Myrmecobius fasciatus            TACGTGCTGG GCAGTGCCAT GAGCCGGCCC ATCATGCACT TTGGCAACGA GTACGAAGAC 
Myrmecophaga tridactyla          TACCTGGTGG GCAGCGCCAT GAGCAGGCCC CTCATACATT TTGGCAATGA CTATGAGGAC 
Nasua narica                     TACATGCTGG GGAGCGCCAT GAGCAGGCCC CTCATTCATT TTGGCAACGA CTACGAGGAC 
Nasua nasua                      TACATGCTGG GGAGCGCCAT GAGCAGGCCC CTCATTCATT TTGGCAACGA CTACGAGGAC 
Neotoma lepida                   TACATGCTGG GGAGTGCCAT GAGCAGGCCC ATGATCCACT TTGGCAATGA CTGGGAGGAC 
Noctilio leporinus               TACATGCTGG GGAGTGCTAT GAGCAGACCC CTCATACATT TCGGCAATGA CTATGAGGAC 
Notoryctes typhlops              TACATGCTGG GGAGTGCCAT GAGCAGACCC ATCATGCACT TTGGCAATGA TTACGAAGAC 
Nyctalus aviator                 TACATGCTGG GAAGTGCCAT GAGCAGGCCC GCCATGCATT TTGGCAATGA GTATGAGGAC 
Nycticebus coucang_Nycticebus    TACATGCTGG GGAGTGCTAT GAGCAGGCCC CTCATCCACT TCGGCAATGA CTATGAGGAC 
Nycticebus pygmaeus              TACATGCTGG GGAGTGCTAT GAGCAGGCCC CTCATCCATT TCGGCAATGA CTATGAGGAC 
Nycticeius humeralis             TACATGCTGG GAAGTGCCAT GAGCAGGCCC ACCATGCATT TTGGCAATGA GTATGAGGAC 
Ochotona curzoniae               TACATGCTGG GGAGCGCCAT GAGCAGACCC ATCATACACT TCGGCAACGA GTATGAGGAC 
Ochotona princeps                TACATGCTGG GGAGCGCCAT GAGCAGACCC ATCATACACT TCGGCAACGA GTACGAGGAC 
Odobenus rosmarus                TACATGCTGG GGAGTGCCAT GAGCAGACCC CTCATTCATT TCGGCAACGA CTATGAGGAC 
Odobenus rosmarus divergens      TACATGCTGG GGAGTGCCAT GAGCAGACCC CTCATTCATT TCGGCAACGA CTATGAGGAC 
Ondatra zibethicus               TACATGCTGG GGAGCGCTAT GAGCAGGCCC ATGATCCATT TTGGCAATGA CTGGGAGGAC 
Onychomys torridus               TACATGCTGG GGAGTGCCAT GAGCAGGCCC ATGATCCATT TTGGCAATGA CTGGGAGGAC 
Order Hyracoidea consensus       TACATGCTGG GGAGTGCCAT GAGCAGGCCT CTCATACAYT TCGGTAACGA CTACGAGGAC 
Order Sirenia consensus          TACATGCTGG GGAGCGCCAT GAGCAGGCCT CTCATACATT TTGGTAACGA CTATGAGGAC 
Ornithorhynchus anatinus         TACATGATCG GCAGCGCCAT GAGCCGGCCC CCCATGCACT TCGGCAACGA GTTCGAGGAC 
Orycteropus afer                 TATATGCTGG GAAGCGCAAT GAGCAGGCCT CTCATACATT TTGGTAACGA CTACGAGGAC 
Oryctolagus cuniculus            TACATGCTGG GGAGCGCCAT GAGCAGGCCC CTCATCCACT TCGGCAACGA CTACGAGGAC 
Otolemur crassicaudatus          TACATGCTGG GGAGCGCCAT GAGCAGGCCC CTCATCCACT TTGGCAATGA CTATGAGGAC 
Otolemur garnettii               TACATGCTGG GGAGCGCCAT GAGCAGGCCC CTCATCCACT TTGGCAATGA CTATGAGGAC 
Pachyuromys duprasi              TACATGTTGG GGAGTGCCAT GAGCAGGCCC ATGATCCACT TTGGCAACGA CTGGGAGGAC 
Paguma larvata                   TACATGCTGG GGAGTGCCAT GAGCAGGCCC CTCATTCATT TCGGCAACGA CTACGAGGAC 
Pan troglodytes                  TACATGCTGG GAAGTGCCAT GAGCAGGCCC ATCATACATT TTGGCAGTGA CTATGAGGAC 
Pan troglodytes_Pan paniscus     TACATGCTGG GAAGTGCCAT GAGCAGGCCC ATCATACATT TTGGCAGTGA CTATGAGGAC 
Paradoxurus hermaphroditus       TACATGCTGG GGAGTGCCAT GAACAGGCCC CTCATTCATT TTGGCAATGA CTACGAGGAC 
Pedetes capensis                 TACATGCTGG GGAGCGCCAT GAGCAGGCCC CTCATACATT TTGGCAATGA CTATGAGGAC 
Perameles nasuta                 TACATGTTGG GGAGTGCCAT GAGCAGGCCC ATCATGCACT TTGGCAACGA GTATGAAGAC 
Perodicticus potto               TACATGCTGG GGAGTGCCAT GAGCAGACCC CTCATCCACT TTGGCAATGA CTATGAGGAC 
Petauroides volans               TACATGCTGG GGAGCGCCAT GAGTAGGCCT GTCATACACT TTGGCAATGA ATATGAAGAC 
Petaurus breviceps               TACATGCTGG GGAGTGCCAT GAGTAGGCCT GTCATGCACT TTGGTAATGA ATATGAAGAC 
Petrogale xanthopus              TACATGCTGG GGAGTGCCAT GAGCAGGCCT GTCATGCACT TTGGCAATGA ATATGAAGAC 
Phacochoerus africanus           TACATGCTGG GGAGTGCCAT GAACAGACCC CTGATACATT TTGGCAGTGA CTATGAGGAC 
Phalanger gymnotis               TACATGCTAG GGAGTGCCAT GAGCAGGCCC GTCATACACT TTGGCAATGA ATATGAAGAT 
Phascogale tapoatafa _Phascoga   TACATGCTGG GGAGCGCCAT GAGCCGGCCC GTCATGCACT TCGGCAATGA GTACGAAGAC 
Phascolarctos cinereus           TACATGCTGG GCAGTGCCAT GAGCAGGCCC ATCATGCACT TTGGCAATGA ATATGAAGAC 
Phodopus campbelli               TACATGCTGG GGAGTGCCAT GAGCAGGCCC ATGATCCATT TTGGCAATGA CTGGGAGGAC 
Phodopus roborovskii             TACATGCTGG GGAGTGCCAT GAGCAGGCCC ATGATCCATT TTGGCAATGA CTGGGAGGAC 
Phodopus sungorus                TACATGCTGG GGAGTGCCAT GAGCAGGCCC ATGATCCATT TTGGCAATGA CTGGGAGGAC 
Phyllotis vaccarum               TACATGCTGG GGAGTGCCAT GAGCAGGCCC ATGATCCATT TTGGCAATGA CTGGGAGGAC 
Pipistrellus kuhlii              TACATGCTGG GAAGTGCCAT GAGCAGGCCC GCCATGCATT TTGGCAATGA GTATGAGGAC 
Pipistrellus kuhlii 4OR          TACATGCTGG GAAGTGCCAT GAGCAGGCCC GCCATGCATT TTGGCAATGA GTATGAGGAC 
Pipistrellus pipistrellus cons   TACATGCTGG GAAGTGCCAT GAGCAGGCCC GCCATGCATT TTGGCAATGA GTATGAGGAC 
Plecotus auritus                 TACATGCTGG GAAGTGCCAT GAGCAGGCCC GCCATGCATT TTGGCAATGA GTATGAGGAC 
Potamochoerus porcus             TACATGCTGG GGAGTGCCAT GAACAGACCC CTGATACATT TTGGCAGTGA CTATGAGGAC 
Potorous gilbertii               TACATGCTGG GGAGTGCCAT GAGCAGGCCT GTCATTCACT TTGGCAATGA ATACGAAGAC 
Potos flavus                     TACATGCTGG GGAGCGCCAT GAGCAGGCCC CTCATTCATT TTGGCAACGA CTATGAGGAC 
Praomys delectorum               TACATGCTGG GGAGCGCCAT GAGCAGGCCC ATGATCCATT TTGGCAACGA CTGGGAGGAC 
Prionailurus bengalensis eupti   TACATGCTGG GGAGTGCCAT GAGCCGGCCC CTCATTCATT TTGGCAACGA CTACGAGGAC 
Prionailurus iriomotensis        TACATGCTGG GGAGTGCCAT GAGCCGGCCC CTCATTCATT TTGGCAACGA CTACGAGGAC 
Prionailurus viverrinus          TACATGCTGG GGAGTGCCAT GAGCCGGCCC CTCATTCATT TTGGCAACGA CTACGAGGAC 
Procyon lotor                    TACATGCTGG GGAGCGCCAT GAGCCGGCCC CTCATTCATT TTGGCAATGA CTATGAGGAC 
Proteles cristata                TACATGCTGG GGAGTGCCAT GAGCAGGCCC CTCATTCATT TTGGCAATGA CTACGAGGAC 
Psammomys obesus                 TACATGTTGG GGAGCGCCAT GAGCAGACCC ATGATCCACT TTGGCAACGA CTGGGAGGAC 
Pseudocheirus occidentalis       TACATGCTGG GGAGCGCCAT GAGTAGGCCT GTCATGCACT TTGGTAATGA ATATGAAGAC 
Pseudochirops archeri            TACATGCTGG GGAGTGCCAT GAGTAGGCCT GTCATGCACT TTGGTAATGA ATATGAAGAC 
Pseudochirops corinnae           TACATGCTGG GGAGTGCCAT GAGTAGGCCT GTCATGCACT TTGGTAATGA ATATGAAGAC 
Pseudochirops cupreus            TACATGCTGG GGAGTGCCAT GAGTAGGCCT GTCATGCACT TTGGTAATGA ATATGAAGAC 
Pseudomys desertor               TACATGTTGG GGAGTGCCAT GAGCAGGCCC ATGATCCATT TTGGCAACGA CTGGGAGGAC 
Pseudomys fumeus                 TACATGCTGG GGAGTGCCAT GAGCAGGCCC ATGATCCATT TCGGCAACGA CTGGGAGGAC 
Pteronotus parnellii             TATATGCTGG GGAGTGCAAT GAGCAGGCCG CTCATACATT TTGGCAATGA CTATGAGGAC 
Pteropus medius                  TACATGTTGG GAAGTGCCAT GAACAGGCCC CTGTTACATT TTGGCAATGA CTATGAGGAT 
Pteropus rufus                   TACATGTTGG GAAGTGCCAT GAACAGGCCC CTGTTACATT TTGGCAATGA CTATGAGGAT 
Raphicerus campestris            TACATGCTGG GAAGTGCCAT GAGCAGGCCT CTTATACATT TTGGCAATGA CTATGAGGAC 
Rhombomys opimus                 TACATGTTGG GGAGCGCCAT GAGCAGGCCC ATGATCCACT TTGGCAATGA CTGGGAGGAC 
Rhynchonycteris naso             TACATGCTGG GGAGTGCCAT GAGCAGGCCT GTCATACACT TTGGCAGTGA CTATGAGGAC 
Rousettus aegyptiacus            TACATGTTGG GAAGTGCCAT GAGCAGGCCC ATGTTACATT TTGGCAACGA CTATGAGGAT 
Rousettus aegyptiacus S102 V17   TACATGTTGG GAAGTGCCAT GAGCAGGCCC ATGTTACATT TTGGCAACGA CTATGAGGAT 
Rousettus leschenaultii          TACATGTTGG GAAGTGCCAT GAGCAGGCCC ATGTTACATT TTGGCAACGA CTATGAGGAT 
Rousettus madagascariensis       TACATGTTGG GAAGTGCCAT GAGCAGGCCC ATGTTACATT TTGGCAACGA CTATGAGGAT 
Saccopteryx bilineata            TACATGCTGG GGAGTGCCAT GAGCAGGCCT GTCATACACT TTGGCAGTGA CTATGAGGAC 
Saccopteryx leptura              TACATGCTGG GGAGTGCCAT GAGCAGGCCT GTCATACACT TTGGCAGTGA CTATGAGGAC 
Saimiri sciureus                 TACATGCTGG GAAGTGCCAT GAGCAGGCCC CTCATACATT TTGGCAATGA CTATGAGGAC 
Sarcophilus harrisii             TACGTGCTGG GGAGCGCCAT GAGCCGGCCT ATCATGCACT TCGGCAATGA CTATGAAGAC 
Saxatilomys paulinae             TACATGTTGG GGAGTGCCAT GAGCAGGCCC ATGCTCCATT TTGGCAACGA CTGGGAGGAC 
Scalopus aquaticus               TACATGCTGG GGAGCGCCAT GAGCAGGCCC CTCATGCATT TTGACAGCGA CTATGAGAAC 
Setonix brachyurus               TATGTGCTGG GGAGTGCCAT GAGCAGGCCT GTCATGCACT TTGGCAATGA ATATGAAGAC 
Sigmodon fulviventer_Sigmodon    TACATGCTGG GGAGTGCCAT GAGCAGGCCC ATGATCCATT TTGGCAATGA CTGGGAGGAC 
Sminthopsis crassicaudata        TACATGCTGG GGAGCGCCAT GAGCCGGCCC GTCATGCACT TTGGCAATGA CTATGAAGAC 
Solenodon paradoxus woodi        TACCTGGTGG GGAGTGCCAT GAGCAGGCCC ATGCTACATT TTGGCAATGA CTATGAGGAC 
Sorex cinereus_Sorex araneus     TACATGCTGG GGAGTGCCAT GAGCCGGCCC CTCATGCACT TCGGCAACGA CTACGAGGAC 
Sorex fumeus                     TACATGCTGG GAAGCGCCAT GAGCCGGCCC CTCATGCACT TCGGCAACGA CTACGAGGAC 
Sorex maritimensis               TACATGCTGG GGAGTGCCAT GAGCCGGCCC CTCATGCACT TCGGCAACGA CTACGAGGAC 
Sorex palustris                  TACATGCTGG GAAGCGCCAT GAGCCGGCCC CTCATGCATT TCGGCAACGA TTACGAGGAC 
Speothos venaticus               TACATGCTGG GGAGTGCCAT GAGCAGGCCA CTCATTCATT TTGGCAATGA TTATGAGGAC 
Spilogale gracilis               TACATGCTGG GGAGCGCCAT GAGCAGGCCC CTCATTCATT TTGGCAACGA CTATGAGGAC 
Spilogale putorius interrupta    TACATGCTGG GGAGCGCCAT GAGCAGGCCC CTCATTCATT TTGGCAACGA CTATGAGGAC 
Sturnira hondurensis             TACATGCTGG GGAGTGCTAT GAGCAGGCCC CTCGTACATT TTGGCAATGA CTATGAGGAC 
Subfamily Arvicolinae consensu   TACATGCTGG GGAGCGCCAT GAGCAGGCCY ATGMTCCAYT TTGGCAATGA CTGGGAGGAY 
Subfamily Cercopithecinae cons   TACATGCTGG GAAGTGCCAT GAGCAGGCCC CTCATACATT TTGGCAATGA MTATGAGGAC 
Subfamily Cercopithecinae cons   TACATGCTGG GAAGTGCCAT GAGCAGRCCY CTCATACATT TTGGCAATGA MTATGAGGAC 
Subfamily Colobinae consensus    TACATGCTGG GAAGTGCCAT GAGCAGGCCC CTCATACATT TTGGCAATGA CTATGAGGAC 
Subfamily Felinae consensus      TACATGCTGG GGAGTGCCAT GAGCCGGCCC CTCATTCATT TTGGCAACGA CTACGAGGAC 
Subfamily Lutrinae consensus     TACATGCTGG GGAGCGCCAT GAGCAGGCCC CTCATTCATT TTGGCAACGA CTATGAGGAC 
Subfamily Murinae consensus 1    TACATGYTGG GGAGYGCCAT GAGCAGRCCC ATGATCCATT TTGGCAACGA CTGGGAGGAC 
Subfamily Murinae consensus 2    TACATGTTGG GGAGTGCCAT GAGCAGGCCC ATGCTYCATT TTGGCAAYGA CTGGGARKAC 
Subfamily Murinae consensus 3    TACATGYTGG GGAGTGCCAT GAGCMGGCCC ATGMTCCATT TYGGCAAYGA CTGGGAGGAC 
Subfamily Mustelinae consensus   TACATGCTGG GSAGCGCCAT GAGCAGGCCC CTCATTCATT TTGGCAAYGA CTATGAGGAC 
Subfamily Pantherinae consensu   TACATGCTGG GGAGTGCCAT GAACCGGCCC CTCATTCATT TTGGCAAYGA CTACGAGGAC 
Suborder Sciuormorpha consensu   TACATGSTGG GSAGTGCCAT GAGCMGGCCB VYBATRCAYT TTGGCARYGA CTATGAGGAC 
Suncus etruscus                  TACATGCTGG GGAGTGCCAT GAGCAGGCCC TTGATCCACT TTGACAATGA CTATGAAAAC 
Suricata suricatta               TACATGCTGG GCAGTGCCAT GAGCAGGCCC ATCATTCATT TTGGCAATGA CTACGAGGAC 
Sus scrofa                       TACATGCTGG GGAGTGCCAT GAGCAGACCC CTGATACACT TTGGCAGTGA CTATGAGGAC 
Tachyglossus aculeatus           TACATGCTCG GCAGCGCTAT GAGCCGGCCC CCCATGCACT TCGGCAACGA CTACGAGGAT 
Tadarida brasiliensis            TACATGCTGG GGAGTGCCAT GAGCAGGCCC CCCATTCATT TTGGCAGTGA CTATGAGGAC 
Talpa europaea                   TACATGCTGG GGAGTGCCAT GAGCAGGCCC CTCATGCACT TTGGCAATGA GTATGAGGAC 
Talpa occidentalis               TACATGCTGG GGAGTGCCAT GAGCAGGCCC CTCATGCACT TTGGCAATGA GTATGAGGAC 
Tamandua tetradactyla            TACCTGGTGG GGAGCGCCAT GAGCAGGCCC CTCATACATT TTGGCAATGA CTATGAGGAC 
Tapirus bairdii                  TACATGCTGG GGAGTGCCAT GAGCAGGCCC CTCATTCATT TTGGCAGTGA CTACGAGGAC 
Tapirus indicus                  TACATGCTGG GGAGTGCCAT GAGCAGGCCC CTCATTCATT TTGGCAATGA CTACGAGGAC 
Tapirus terrestris               TACATGCTGG GGAGTGCCAT GAGCAGGCCC CTCATTCATT TTGGCAGTGA CTACGAGGAC 
Tarsius lariang                  TACATGCTGG GAAGTGCCAT GAGCAGGCCC CTCATACATT TTGGCAATGA CTATGAGGAC 
Tarsius syrichta                 TACATGCTGG GGAGTGCCAT GAGCAGGCCC CTCATACATT TTGGCAATGA CTATGAGGAC 
Tarsius wallacei                 TACATGCTGG GGAGTGCCAT GAGCAGGCCC CTCATACATT TTGGCAATGA CTATGAGGAC 
Tenrec ecaudatus                 TACATGCTGG GGAGTGCCAT GAGCAGGCCT CTCATGCATT TTGGGAATGA TTATGAGGAC 
Thomomys_bottae                  TATATGCTGG GCAGCGCCAT GAGCAGGCCC CTTCTACACT TCGGCAACGA CTACGAGGAC 
Thylacinus cynocephalus          TACATGCTGG GGAGTGCCAT GAGCCGGCCC ATCATGCACT TTGGCAATGA GTACGAAGAC 
Tolypeutes matacus               TACCTGGTGG GGAGCGCCAT GAACAGGCCC CTCATTCACT TCGGCAACGA CTACGACGAC 
Tragulus javanicus               TACATGCTGG GGAGTGCCAT GAGCAGGCCT CTTATCCATT TTGGCAACGA CTACGAGGAC 
Tragulus kanchil                 TACATGCTGG GGAGTGCCAT GAGCAGGCCT CTTATCCATT TTGGCAACGA CTACGAGGAC 
Trichosurus vulpecula            TACATGCTGG GGAGTGCCAT GAGCAGGCCC GTCATACACT TTGGCAATGA ATACGAAGAC 
Tupaia chinensis                 TACATGCTGG GCAGTGTCAT GAGCAGGCCC ATGATTCACT TCGGCAGTGA CTATGAGGAC 
Tupaia tana                      TACATGCTGG GCAGTGTCAT GAGCAGGCCC ATGATTCACT TCGGCAGTGA CTACGAGGAC 
Typhlomys cinereus               TACATGCTGG GAAGCGCCAT GAGCAGGCCC CTCATCCATT TTGGCAATGA CTATGAGGAC 
Uropsilus gracilis               TACATGCTGG GGAGCGCCAT GAGCAGGCCC CTCATTCATT TTGGCAACGA CTATGAGGAC 
Varecia variegata                TACATGCTGG GGAGTGCCAT GAGCAGGCCC CTCATACATT TTGGCAATGA CTATGAGGAC 
Vespertilio murinus              TACGTGCTGG GAAGTGCCAT GAGCAGGCCC TCCATGCATT TTGGCAATGA GTACGAGGAC 
Vombatus ursinus                 TACATGCTGG GCAGTGCCAT GAGCAGGCCC GTCATACACT TTGGCAATGA CTATGAAGAC 
Wallabia bicolor                 TACATGCTGG GGAGTGCCAT GAGCAGACCT GTCATGCACT TTGGCAATGA ATATGAAGAC 

                                 ....|....| ....|....| ....|....| ....|....| ....|....| ....|....| 
                                    605        615        625        635        645        655               
Abrothrix hirta                  CGTTACTACC GTGAAAACAT GTACCGTTAC CCTAACCAAG TGTACTATCG GCCAGTGGAT 
Abrothrix longipilis hirtus      CGTTACTACC GTGAAAACAT GTACCGTTAC CCTAACCAAG TGTACTATCG GCCAGTGGAT 
Acomys cahirinus                 CGCTACTACC GTGAAAACAT GTACCGCTAC CCTAACCAAG TGTACTATAG GCCAGTGGAT 
Acomys kempi                     CGCTACTACC GTGAAAACAT GTACCGCTAC CCTAACCAAG TGTACTATAG GCCAGTGGAT 
Acomys percivali                 CGCTACTACC GTGAAAACAT GTACCGCTAC CCTAACCAAG TGTACTATAG GCCAGTGGAT 
Acrobates pygmaeus               CGGTACTATC GTGAAAACCA GAACCGCTAC CCCAACCAAG TTATGTACCG GCCCATTGAC 
Ailurus fulgens                  CGTTACTACC GTGAGAACAT GTACCGCTAC CCCAACCAAG TGTACTACAA GCCGGTGGAT 
Amblysomus hottentotus           CGTTACTACC GTGAAAACAT GAACCGTTAC CCCAACCAAG TGTACTACCG ACCCGTGGAT 
Antechinus flavipes              CGCTACTATC GGGAAAACCA GTACCGCTAC CCCAACCAAG TCATGTACCG GCCCATCGAC 
Antechinus stuartii              CGCTACTATC GGGAAAACCA GTACCGCTAC CCCAACCAAG TCATGTACCG GCCCATCGAC 
Antilocapra americana            CGTTACTATC GTGAAAACAT GTACCGTTAC CCCAACCAAG TGTACTACAG GCCAGTGGAT 
Antrozous pallidus               CGTTACTATC GTGAGAACAT GAACCGTTTC CCTGAACATG TGTACTACAA GCCTGTGGAT 
Aotus griseimembra               CGTTACTATC GTGAAAACAT GTACCGTTAT CCCAACCAAG TATACTACAG GCCCGTGGAT 
Aotus lemurinus                  CGTTACTATC GTGAAAACAT GTACCGTTAT CCCAACCAAG TATACTACAG GCCCGTGGAT 
Aotus nancymaae_Aotus azarae _   CGTTACTATC GTGAAAACAT GTACCGTTAT CCCAACCAAG TATACTACAG GCCCGTGGAT 
Aotus trivirgatus                CGTTACTATC GTGAAAACAT GTACCGTTAT CCCAACCAAG TATACTACAG GCCCGTGGAT 
Arctictis binturong              CGTTACTATC GCGAAAACAT GTACCGCTAC CCCAACCAAG TGTACTACAG GCCAGTGGAT 
Arctocebus calabarensis          CGTTACTATC GTGAAAACAT GAACCGTTAC CCTAGCCAAG TGTACTATAG GCCAGTGGAT 
Artibeus jamaicensis             CGGTACTACC GTGAAAACAT GAACCGTTTC CCCAACCAAG TGTACTACAG GCCTGTGGAT 
Artibeus lituratus               CGGTACTACC GTGAAAACAT GAACCGTTTC CCCAACCAAG TGTACTACAG GCCTGTGGAT 
Aselliscus stoliczkanus          CGTTACTATC GTGAAAACAT GTACCGTTAT CCCAACCAAG TGTACTACAG GCCCGTGGAT 
Atelerix albiventris             CGTTACTATC GTGAGAACAT AAACCGCTAC CCCAACCAAG TGTACTACAA GCCGGTGGAT 
Ateles paniscus                  CGTTACTATC GTGAAAACAT GTACCGTTAC CCCAACCAAG TATACTACAG GCCCGTGGAT 
Babyrousa celebensis             CGTTACTATC GTGAAAACAT GTACCGTTAC CCCAACCAAG TGTACTACAG GCCAGTGGAT 
Balaenoptera edeni_Balaenopter   CGTTACTATC GTGAAAACAT GTACCGTTAC CCCAGCCAGG TATACTACAG GCCAGTGGAT 
Balaenoptera physalus            CGTTACTATC GTGAAAACAT GTACCGTTAC CCCAGCCAGG TATACTACAG GCCAGTGGAT 
Balaenoptera Spp. consensus      CGTTACTATC GTGAAAACAT GTACCGTTAC CCCAGCCAGG TATACTACAG GCCAGTGGAT 
Bassariscus astutus_Bassariscu   CGTTACTACC GTGAGAACAT GTACCGCTAC CCCAACCAAG TGTACTACAA GCCAGTGGAC 
Bettongia penicillata ogilbyi    CGCTACTATC GTGAAAACCA GTACCGCTAC CCCAACCAAG TTATGTACCG GCCCATTGAC 
Brachyteles arachnoides          CGTTACTATC GTGAAAACAT GTACCGTTAC CCCAACCAAG TATACTACAG GCCCGTGGAT 
Bradypus variegatus              CGTTACTATC GTGAAAACAT GTACCGTTAC CCCAACCAAG TGTACTACAA GCCCGTGGAC 
Cabassous unicinctus             CGTTACTACC GCGAAAACAT GTACCGGTAC CCGAACCAGG TGTACTACCG GCCACTGGAG 
Caperea marginata                CGTTACTATC GTGAAAACAT GTACCGTTAC CCCAGCCAGG TATACTACAG GCCAGTGGAT 
Caracal caracal                  CGTTACTACC GTGAAAACAT GTACCGCTAC CCCAACCAAG TGTACTACAG GCCAGTGGAT 
Castor canadensis                CGTTACTACC GGGAAAACAT GAACCGTTAC CCCAACCAAG TGTACTACAA GCCCGTAGAT 
Catagonus wagneri                CGCTACTATC GCGAAAACAT GTACCGCTAC CCCAACCAAG TGTACTACAG GCCCGTGGAT 
Cephalopachus bancanus           CGTTACTATC GTGAAAACAT GTACCGTTAC CCCAACCAAG TGTACTACAG GCCCATGGAT 
Cercartetus concinnus            CGCTACTATC GTGAAAACCA GAACCGCTAC CCCAACCAAG TCATGTACCG GCCCATTGAC 
Chaetophractus vellerosus        CGTTACTACC GCGAGAACAT GTACCGGTAC CCGAACCAGG TGTACTACCG GCCGGTGGAG 
Chiropotes chiropotes sagulata   CGTTACTATC GTGAAAACAT GTACCGTTAC CCTAACCAAG TATACTACAG GCCCGTGGAT 
Chiropotes israelita             CGTTACTATC GTGAAAACAT GTACCGTTAC CCTAACCAAG TATACTACAG GCCCGTGGAT 
Chiropotes satanas               CGTTACTATC GTGAAAACAT GTACCGTTAC CCTAACCAAG TATACTACAG GCCCGTGGAT 
Choloepus didactylus             CGTTACTATC GTGAAAACAT GTACCGTTAC CCCAACCAAG TGTACTACAA GCCCGTGGAC 
Choloepus didactylus 96InsG      CGTTACTATC GTGAAAACAT GTACCGTTAC CCCAACCAAG TGTACTACAA GCCCGTGGAC 
Choloepus hoffmanni              CGTTACTATC GTGAAAACAT GTACCGTTAC CCCAACCAAG TGTACTACAA GCCCGTGGAC 
Chrysochloris asiatica           CGCTACTACC GTGAAAACAT GAACCGTTAC CCCAACCAAG TATACTACCG ACCCGTGGAT 
Chrysocyon brachyurus            CGTTACTATC GTGAGAACAT GTACCGCTAC CCCGACCAAG TATACTACCG GCCAGTGGAT 
Condylura cristata               CGTTATTATC GTGAGAACAT GAACCGTTAC CCCAACCAAG TGTACTACAA GCCTGTGGAT 
Corynorhinus rafinesquii         CGTTACTATC GTGAAAACAT GAACCGTTTC CCCGAACAAG TATACTACAA GCCTGTGGAT 
Corynorhinus townsendii          CGTTACTATC GTGAAAACAT GAACCGTTTC CCCGAACAAG TGTACTACAA GCCTGTGGAT 
Craseonycteris thonglongyai      CGTTACTATC GTGAAAACAT GTACCGTTAC CCCAACCAAG TATACTACCG GCCAGTGGAT 
Cricetomys gambianus_Cricetomy   CGCTACTACC GTGAAAACAT GTACCGTTAC CCCAACCAAG TGTACTACAG GCCAGTGGAT 
Cricetulus griseus               CGCTACTACC GTGAAAACAT GAACCGCTAC CCTAACCAAG TGTACTACCG GCCAGTGGAC 
Cricetulus migratorius           CGCTACTACC GTGAAAACAT GAACCGCTAC CCTAACCAAG TGTACTACCG GCCAGTGGAC 
Crocidura russula                CGGTACTATC GGGAAAACAT GAACCGATAC CCCAACCAAG TGTACTACAA GCCGGTGGAC 
Crocuta crocuta                  CGCTACTACC GCCAAAACAT GGACCGCTAC CCCAACCAAG TGTACTACAA GCCAGTGGAT 
Cryptomys damarensis             CGTTACTACC GTGAGAACAT GTACCGTTAC CCCAACCAAG TGTACTACAG GCCCGTGGAT 
Cryptoprocta ferox               CGCTACTATC GCGAAAACAT GTACCGCTAC CCCAACCAAG TGTACTACAG GCCAGTGGAT 
Ctenodactylus gundi              CGGTACTACC GTGAGAACAT GAACCGTTAC CCCAACCAGG TGTACTACAG GCCCATCGAT 
Cyclopes didactylus 4OR          CGTTACTATC GTGAAAACAT GTACCGTTAC CCCAACCAAG TGTACTACAA GCCCGTGAAC 
Cyclopes didactylus 5OR          CGTTACTATC GTGAAAACAT GTACCGTTAC CCCAACCAAG TGTACTACAA GCCCGTGAAC 
Cynocephalus volans              CGTTACTATC GTGAAAACAT GTACCGTTAC CCCAACCAAG TGTACTACAG GCCGGTGGAT 
Cynopterus brachyotis            CGTTACTATC GTGAAAACAT GAACCGTTAC CCCAACCAAG TGTACTACAG GCCCGTGGAT 
Cynopterus sphinx                CGTTACTATC GTGAAAACAT GAACCGTTAC CCCAACCAAG TGTACTACAG GCCCGTGGAT 
Cystophora cristata              CGTTACTATC GTGAGAACAT GTACCGCTAC CCCAACCAAG TGTACTACAA GCCGGTGGAT 
Dasyprocta punctata              CGTTACTACC GTGAGAACAT GTACCGTTAC CCCAACCAAG TGTACTACAA GCCCGTGGAT 
Dasypus novemcinctus             CGCTACTACC GCGAGAACAT GTACCGCTAC CCCAACCAGG TGTACTACCG GCCCGTGGAG 
Dasyurus hallucatus              CGCTACTATC GGGAAAACCA GTACCGCTAC CCCAACCAAG TCATGTACCG GCCCATTGAC 
Dasyurus viverrinus              CGCTACTATC GGGAAAACCA GTACCGCTAC CCCAACCAAG TCATGTACCG GCCCATTGAC 
Daubentonia madagascariensis     CGTTACTATC GTGAAAACAT GTACCGTTAC CCCAACCAAG TGTACTACAA GCCAGTGGAT 
Delphinapterus leucas            CGTTACTATC GTGAAAACAT GTACCGTTAC CCCAACCAGG TATACTACAG ACCAGTGGAT 
Dendrolagus matschiei            CGCTACTATC GTGAAAACCA GTACCGCTAC CCCAACCAAG TTATGTACCG GCCCATTGAC 
Dicotyles tajacu                 CGCTACTATC GCGAAAACAT GTACCGCTAC CCCAACCAAG TGTACTACAG GCCCGTGGAT 
Didelphis virginiana             CGCTACTACC GTGAAAACCA GTATCGCTAT CCCAACCAAG TCATGTACCG GCCCATCGAT 
Distoechurus pennatus            CGCTACTATC GTGAAAACCA GTACCGCTAC CCCAACCAAG TTATGTACCG GCCCATTGAC 
Dromiciops bozinovici            CGCTACTACC GTGAAAACCA GAACCGCTAC CCCAACCAAG TCATGTACCG GCCTGTTGAC 
Dromiciops gliroides             CGCTACTACC GTGAAAACCA GAACCGCTAC CCCAACCAAG TCATGTACCG GCCCGTTGAC 
Echinops telfairi                CGCTACTACC GTGAAAACAT GCACCGCTAC CCCAACCAAG TGTACTACAG GCCCGTGCAG 
Eidolon dupreanum                CGTTACTATC GTGAGAACAT GTACCGTTAC CCCAACCAAG TGTACTACAG GCCCGTGGAT 
Eidolon helvum                   CGTTACTATC GTGAGAACAT GTACCGTTAC CCCAACCAAG TGTACTACAG GCCCGTGGAT 
Elephantulus edwardii            CGTTACTATC GGGAGAACAT GAACCGTTAC CCCAACCAAG TGTACTACAA GCCCGTGAAC 
Elephas maximus                  CGTTACTACC GTGAAAACAT GTACCGTTAC CCCAACCAAG TGTACTACAG GCCCGTGAAT 
Eonycteris spelaea               CGTTACTATC GTGAAAACAT GTACCGTTAC CCCAACCAAG TGTACTACAG GCCCGTGGAC 
Erignathus barbatus              CGTTACTATC GTGAGAACAT GTACCGCTAC CCCAACCAAG TGTACTACAA GCCGGTGGAT 
Erinaceus europaeus              CGTTACTATC GTGAGAACAT AAACCGCTAC CCCAACCAAG TGTACTACAA GCCGGTGGAT 
Eschrichtius robustus            CGTTACTATC GTGAAAACAT GTACCGTTAC CCCAGCCAGG TATACTACAG GCCAGTGGAT 
Eubalaena japonica_Eubalaena a   CGTTACTATC GTGAAAACAT GTACCGTTAC CCCAGCCAGG TATACTACAG GCCAGTGGAT 
Euphractus sexcinctus            CGTTACTACC GCGAGAACAT GTACCGGTAC CCGAACCAGG TGTACTACCG GCCGGTGGAG 
Family Bovidae consensus         CGTTACTATC GTGAAAACAT GYACCGTTAC CCCAACCAAG TGTACTACAG VCCAGTGGAT 
Family Canidae consensus         CGTTACTATC GTGAGAACAT GTACCGCTAC CCCGASCAAG TATACTACCG GCCAGTGGAT 
Family Cebidae consensus         CGTTACTATC GTGAAAACAT GTACCGTTAC CCCARCCAAG TATACTACAR GCCCGTGGAT 
Family Cervidae consensus        CGTTACTATC GTGAAAAYAT GTACCGTTAC CCCAACCAAG TGTACTACAG GCCAGTGGAT 
Family Cheirogaleidae            CGTTACTATC GYGAAAACAT GWACCGTTAC CCCAACCAAG TGTACTACAR RCCGGTRGAT 
Family Delphinidae consensus     CGTTACTATC GTGAAAACAT GTACCGTTAC CCCAACCAGG TATACTACAG GCCAGTGGAT 
Family Dipodidae consensus       CGYTACTACC GKGARAAYAT GAACCGVTAY CCCAGCCARG TGTACTACAA GCCBGTGGAT 
Family Giraffidae consensus      CGTTAYTATC GTGAAAACAT GTACCGTTAC CCCAACCAAG TGTACTACAR GCCAGTGGAT 
Family Heteromyidae consensus    CGYTACTACC GMGAGAACAT GAACCGTTAC CCCAGCCAAG TGTACTACAA GCCYGTGGAT 
Family Indriidae consensus       CGTTACTATC GYGARAACAT GTACCGTTAC CCCAACCAAG TGTACTACAA ACCGGTGGAT 
Family Iniidae consensus         CGWTACTATC GTGAAAACAT GTAYCGWTAC CCCAACCAGG TATACTACAR GCCAGTGGAT 
Family Lemuridae                 CGTTACTATC GYGAAAACAT GTACCGTTAC CCCAACCAAG TRTACTACAA ACCGGTGGAT 
Family Leporidae consensus       CGCTACTACC GGGAGAACAT GTACCGGTAC CCCAACCAGG TGTACTACAG GCCCGTGGAS 
Family Otariidae consensus       CGTTACTATC GTGAGAACAT GAACCGCTAC CCCAACCAAG TGTACTACAA GCCGGTGGAT 
Family Phocidae consensus 1      CGTTACTATC GTGAGAACAT GTACCGCTAC CCCAACCAAG TGTACTACAA GCCGGTGGAT 
Family Phocidae consensus 2      CGTTACTATC GTGAGAACAT GTACCGCTAC CCCAACCAAG TGTACTACAA GCCRGTGGAT 
Family Phocidae consensus 3      CGTTACTATC GTGAGAACAT GTACCGCTAC CCCAACCAAG TGTACTACAA GCCGGTGGAT 
Family Phocoenidae consensus     CGTTACTATC GTGAAAACAT GTACCGTTAC CCCAACCAGG TATACTACAG ACCRGTGGAT 
Family Phyllostomidae consensu   CGTTACTATC GTGAMAACAT GAACCGTTTC CCCAACCAAG TGTACTACAR GCCTGTGGAT 
Family Physeteridae              CGTTACTATC GTGAAAACAT GTACCGTTAC CCCAACCAGG TATACTACAG GCCAGTGGAT 
Family Rhinocedontidae consens   CGTTACTATC GTGAAAACAT GTACCGTTAC CCCAACCAAG TGTACTACAG GCCAGTGAGT 
Family Spalacidae consensus      CGTTAYTACC RRGAAAAYAT GTACCGTTAC CCCAACCAAG TRTACTACAG GCCYGTRGAT 
Family Ursidae consensus         CGTTACTACC GTGAGAACAT GTACCGCTAC CCCAACCAAG TGTACTACAA GCCGGTGGAT 
Family Ziphiidae consensus       CGTTACTATC GTGAAAACAT GTACCGTTAC CCCAACCAGG TATACTACAR GCCAGTGGAT 
Galago demidoff                  CGTTACTATC ATGAAAACAT GAACCGTTAT CCTAGCCAAG TGTACTACAG ACCGGTGGAT 
Galago moholi                    CGTTACTATC GTGAAAACAT GAACCGTTAC CCTAGCCAAG TGTACTACAG ACCGGTGGAT 
Galago senegalensis              CGTTACTATC GTGAAAACAT GAACCGTTAC CCTAGCCAAG TGTATTACAG ACCGGTGGAT 
Galemys pyrenaicus               CGGTACTATC GTGAGAACAT GAACCGTTAC CCCAACCAAG TGTACTACAA GCCCGTGGAC 
Galeopterus variegatus           CGTTACTATC GTGAAAATAT GTACCGTTAC CCCAACCAAG TGTACTACAG GCCGGTGGAT 
Genetta genetta                  CGTTACTATC GCGAAAACAT GCACCGCTAC CCCAACCAAG TGTACTACAA GCCAGTGGAT 
Genus Alouatta consensus         CGATACTATC GTGAAAACAT GTACCGTTAC CCCAACCAAG TATACTAYAG GCCCGTGGAT 
Genus Ateles consensus           CGTTACTATC GTGAAAACAT GTACCGTTAC CCCAACCAAG TATACTACAG GCCCGTGGAT 
Genus Cacajao consensus          CGTTACTATC GTGAAAACAT GTACCGTTAC CCCAACCAAG TATACTACAG GCCYGTGGAT 
Genus Callicebus consensus       CGTTACTATC GTGAAAACAT GTACCGTTAC CCCAACCAAG TATACTACAG GCCTGTGGAT 
Genus Camelus consensus          CGTTACTATC GAGAAAACAT GTACCGTTAC CCCAACCAAG TGTACTACAA GCCAGTGGAT 
Genus Eptesicus consensus        CGTTACTATC GTGAAAACAT GAACCGTTTC CCTGAACGTG TGTACTACAA GCCTGTGGAT 
Genus Equus consensus            CGTTACTATC GTGAAAACAT GTACCGTTAC CCCAACCAAG TGTACTRCAG GCCRGTAART 
Genus Hipposideros consensus     CGTTACTATC GTGAAAACAT GTACCGTTAC CCCAACCAAG TGTACTACAG GCCTGTGGAT 
Genus Hylobates consensus        CGTTACTATC GTGAAAACAT GCACCGCTAC CCCAACCAAG TGTACTATAG GCCCATGGAT 
Genus Lama consensus             CGTTACTATC GAGAAAACAT GTACCGTTAC CCCAACCAAG TGTACTACAA GCCAGTGGAT 
Genus Manis consensus            CGTTACTATC GRGAAAACAT GTACCGTTAC CCCAACCAAG TGTACTACMG GCCRGTGGAT 
Genus Molossus consensus         CGTTACTATC GTGAAAACAT GAACCGTTTC CCCAACCAAG TGTACTACAA GCCTGTGGAT 
Genus Moschus consensus          CGTTACTATC GTGAAAACAT GTACCGTTAC CCCRACCAAG TGTACTACAG GCCAGTGGAT 
Genus Myotis consensus 1         CGTTACTACC GTGAAAACAT GAACCGTTTC CCCAACCAAG TGTACTACAA GCCTGTGGAT 
Genus Myotis consensus 2         CGTTACTATC GTGAAAACAT GAACCGTTTC CCCAACCAAG TGTACTACAA GCCTGTGGAT 
Genus Nomascus consensus         CGTTACTATC GTGAAAACAT GCACCGCTAC CCCAACCAAG TGTACTATAG GCCCATGGAT 
Genus Peromyscus consensus       CGYTACTACC GYGARAACAT GWACCGTTAC CCTAACCAAG TGTACTATCG GCCCGTGGAT 
Genus Pithecia consensus         CGTTACTATC GTGAAAACAT GTACCGTTAC CCCAACCAAG TATACTACAG GCCCGTGGAT 
Genus Pteropus consensus         CGTTACTATC GTGAAAACAT GTACCGTTAC CCCAACCAAG TGTACTACAG GCCCGTGGAT 
Genus Rhinolophus consensus      CGTTAYTATC GTGARAACAT GWACCGTTAC CCCAACCAAG TGTACTACAA GCCCGTGGAS 
Genus Vicugna consensus          CGTTACTATC GAGAAAACAT GTAYCGTTAC CCCAACCAAG TGTACTACAA GCCAGTGGAT 
Geomys bursarius                 CGCTACTACC GTGAGAACAT GAACCGCTAC CCCAGCCAAG TGTACTACAA GCCCGTGGAT 
Gorilla beringei                 CGTTACTATC GTGAAAACAT GCACCGTTAC CCCAACCAAG TGTACTACAG GCCCATGGAT 
Gorilla gorilla                  CGTTACTATC GTGAAAACAT GCACCGTTAC CCCAACCAAG TGTACTACAG GCCCATGGAT 
Gracilinanus agilis              CGTTACTATC GGGAAAACCA GTATCGCTAT CCCAACCAAG TCATGTACCG GCCCATCGAG 
Grammomys surdaster              CGCTACTACC GTGAAAACAT GTACCGTTAC CCTAACCAAG TGTACTACAG GCCGGTGGAT 
Gulo gulo                        CGCTACTACC GTGAGAACAT GCACCGCTAC CCCGACCAAG TGTACTACAA GCCGGTGGAT 
Gymnobelideus leadbeateri        ACTATCGTGA AAACCAGTAC CGCTACCCCA ACCAAGTTAT GTACCGGCCC ATTGACCAGT 
Helogale parvula                 CGCTACTATC GCCAAAACAT GGACCGCTAC CCCAACCAAG TGTACTACAG GCCAGTGGAT 
Herpestes javanicus              CGCTACTATC GCCAAAACAT GGACCGCTAC CCCAACCAAG TGTACTACAG GCCAGTGGAT 
Herpestes javanicus auropuncta   CGCTACTATC GCCAAAACAT GGACCGCTAC CCCAACCAAG TGTACTACAG GCCAGTGGAT 
Hexaprotodon liberiensis         CGTTACTATC GTGAAAACAT GCACCGTTAC CCCAACCAGG TGTACTACAG GCCAGTGGAT 
Hippopotamus amphibius           CGTTACTATC GTGAAAACAT GCACCGTTAC CCCAACCAGG TGTACTACAG GCCAGTGGAT 
Homo sapiens M129                CGTTACTATC GTGAAAACAT GCACCGTTAC CCCAACCAAG TGTACTACAG GCCCATGGAT 
Homo sapiens V129                CGTTACTATC GTGAAAACAT GCACCGTTAC CCCAACCAAG TGTACTACAG GCCCATGGAT 
Hoolock leuconedys               CGTTACTATC GTGAAAACAT GCACCGCTAC CCCAACCAAG TGTACTATAG GCCCGTGGAT 
Hyaena hyaena                    CGCTACTACC GCCAAAACAT GGACCGCTAC CCCAACCAAG TGTACTACAA GCCAGTGGAT 
Hylomys suillus                  CGTTACTATC GTGAAAACAT GAACCGCTAC CCCAACCAAG TGTACTACAG GCCAGTGGAT 
Hylomyscus alleni                CGCTACTACC GTGAAAACAT GTACCGCTAC CCTAACCAAG TGTACTACAG GCCGGTGGAT 
Hystrix brachyura                CGTTACTACC GTGAGAACAT GTACCGTTAC CCCAACCAAG TGTACTACCG GCCGGTGGAT 
Hystrix cristata                 CGTTACTACC GCGAGAACAT GTACCGTTAC CCCAACCAAG TGTACTACCG GCCGGTGGAT 
Ia io                            CGTTACTATC GTGAAAACAT GAACCGTTTC CCCGAACATG TGTACTACAA GCCTGTGGAT 
Infraorder Hystricognathi cons   CGHTACTACC GBGADAACAT GTACCGYTAC CCCRACCAAG TRTACTACAR GCCYGTGGAT 
Lagorchestes hirsutus            CGCTACTATC GTGAAAACCA GTACCGCTAC CCCAACCAAG TTATGTACCG GCCCATTGAC 
Lagothrix lagotricha             CGTTACTATC GTGAAAACAT GTACCGTTAC CCCAACCAAG TATACTACAG GCCCGTGGAT 
Lasiurus borealis                CGTTACTATC GTGAAAACAT GAACCGTTTC CCCGAACAAG TGTACTACAA GCCTGTGGAT 
Lasiurus cinereus                CGTTACTATC GTGAAAACAT GAACCGTTTC CCCGAACAAG TGTACTACAA GCCTGTGGAT 
Lemur catta                      CGTTACTATC GCGAAAACAT GTACCGTTAC CCCAACCAAG TGTACTACAA ACCGGTGGAT 
Lepilemur ankaranensis _Lepile   CGTTACTATC GTGAAAACAT GTACCGTTAC CCCAACCAAG TGTACTACAG ACCGGTGGAT 
Lepilemur ruficaudatus           CGTTACTATC GTGAAAACAT GTACCGTTAC CCCAACCAAG TGTACTACAG ACCGGTGGAT 
Lepilemur septentrionalis        CGTTACTATC GTGAAAACAT GTACCGTTAC CCCAACCAAG TGTACTACAG ACCGGTGGAT 
Leptonychotes weddellii          CGTTACTATC GTGAGAACAT GCACCGCTAC CCCAACCAAG TGTACTACAA GCCGGTGGAT 
Lophiomys imhausi                CGTTACTACC GTGAAAACAT GTACCGTTAC CCTAACCAAG TATACTACAG GCCAGTAGAT 
Loris lydekkerianus              CGTTACTATC GTGAAAACAT GAACCGTTAC CCTGGCCAAG TGTACTACAG GCCAGTGGAT 
Loris tardigradus                CGTTACTATC GTGAAAACAT GAACCGTTAC CCTGGCCAAG TGTACTACAG GCCAGTGGAT 
Loxodonta africana               CGTTACTACC GTGAAAACAT GTACCGTTAC CCCAACCAAG TGTACTACAG GCCCGTGAAT 
Lynx pardinus                    CGTTACTACC GTGAAAACAT GTACCGCTAC CCCAACCAAG TGTACTACAG GCCAGTGGAT 
Macroglossus sobrinus            CGTTACTATC GTGAAAACAT GTACCGTTAC CCCAACCAAG TGTACTACAG GCCCGTGGAT 
Macropus eugenii                 CGCTACTATC GTGAAAACCA GTACCGCTAC CCCAACCAAG TTATGTACCG GCCCATTGAC 
Macropus fuliginosus             CGCTACTATC GTGAAAACCA GTACCGCTAC CCCAACCAAG TTATGTACCG GCCCATTGAC 
Macropus giganteus               CGCTACTATC GTGAAAACCA GTACCGCTAC CCCAACCAAG TTATGTACCG GCCCATTGAC 
Macropus irma                    CGCTACTATC GTGAAAACCA GTACCGCTAC CCCAACCAAG TTATGTACCG GCCCATTGAC 
Macropus robustus                CGCTACTATC GTGAAAACCA GTACCGCTAC CCCAACCAAG TTATGTACCG GCCCATTGAC 
Macropus rufogriseus             CGCTACTATC GTGAAAACCA GTACCGCTAC CCCAACCAAG TTATGTACCG GCCCATTGAC 
Macropus rufus                   CGCTACTATC GTGAAAACCA GTACCGCTAC CCCAACCAAG TTATGTACCG GCCCATTGAC 
Macroscelides proboscideus       CGTTACTATC GGGAGAACAT GAACCGTTAC CCCAACCAAG TGTACTACAA GCCCGTGAAC 
Macrotis lagotis                 CGCTACTACC GTGAAAACCA GTACCGCTAC CCCAACCAAG TCATGTACCG ACCCATTGAC 
Macrotus californicus            CGTTACTATC GTGAAAACAT GAACCGCTTC CCCAACCAAG TGTACTACAA GCCCGTGGAT 
Mastacomys fuscus                CGATACTACC GAGAAAACAT GTACCGTTAC CCTAACCAAG TGTACTACAG GCCGGTGGAT 
Mastomys coucha                  CGCTACTACC GTGAAAACAT GTACCGCTAC CCTAACCAAG TATACTACCG GCCGGTGGAT 
Mastomys natalensis              CGCTACTACC GTGAAAACAT GTACCGCTAC CCTAACCAAG TGTACTACAG GCCGGTGGAT 
Maxomys surifer                  CGCTACTACC GTGAAAACAT GTACCGTTAC CCTAACCAAG TGTACTACAG GCCAGTGGAT 
Megaderma lyra                   CGTTACTATC GTGAAAACAT GTACCGTTAC CCCAACCAAG TGTACTACAA GCCTGTGGAT 
Megaptera novaeangliae           CGTTACTATC GTGAAAACAT GTACCGTTAC CCCAGCCAGG TATACTACAG GCCAGTGGAT 
Mephitis mephitis                CGTTACTACC GTGATAACAT GTACCGCTAC CCCAACCAAG TGTACTACAA GCCGGTGGAT 
Meriones libycus                 CGCTACTACC GTGAGAACAT GTACCGCTAC CCGAACCAGG TGTACTACAG GCCAGTGGAC 
Meriones meridianus              CGCTACTACC GTGAGAACAT GTACCGCTAC CCGAACCAGG TGTACTACAG GCCGGTGGAG 
Meriones unguiculatus            CGCTACTACC GTGAGAACAT GTACCGCTAC CCGAACCAGG TGTATTACAG GCCGGTGGAC 
Mesocricetus auratus             CGCTACTACC GTGAAAACAT GAACCGCTAC CCTAACCAAG TGTATTACCG GCCAGTGGAC 
Mesocricetus brandti             CGCTACTACC GTGAAAACAT GAACCGCTAC CCTAACCAAG TGTATTACCG GCCAGTGGAC 
Microgale talazaci               CGTTACTACC GTGAAAACAT GCACCGCTAC CCCAACCAAG TGTTCTACAG GCCCGTGCAG 
Micronycteris hirsuta            CGTTACTATC GTGACAACAT GAACCGTTTC CCCAACCAAG TGTACTACAG GCCCGTGGAT 
Microtus gerbei                  CGCTACTACC GTGAAAACAT GAACCGGTAC CCTAACCAAG TGTACTACCG GCCGGTGGAC 
Miniopterus natalensis           CGTTACTATC GTGAAAACAT GAACCGTTTC CCCAACCAAG TGTACTACAA GCCTGTGAAT 
Miniopterus schreibersii         CGTTACTATC GTGAAAACAT GAACCGTTTC CCCAACCAAG TGTACTACAA GCCTGTGGAT 
Monodelphis domestica            CGTTACTATC GTGAAAACCA ATATCGCTAT CCCAACCAAG TCATGTATCG GCCCATTGAT 
Monodelphis domestica S153       CGTTACTATC GTGAAAACCA ATATCGCTAT CCCAACCAAG TCATGTATCG GCCCATTGAT 
Monodon monoceros                CGTTACTATC GTGAAAACAT GTACCGTTAC CCCAACCAGG TATACTACAG ACCAGTGGAT 
Mormoops blainvillei             CGTTACTATC GTGAGAACAT GAACCGTTTC CCCAACCAAG TGTACTACAA GCCTGTGGAT 
Mungos mungo                     CGCTACTATC GCCAAAACAT GGACCGCTAC CCCAACCAAG TGTACTACAG GCCAGTGGAT 
Murina aurata feae               CGTTACTATC GTGAAAACAT GAACCGTTTC CCCAACCAAG TGTACTACAA GCCGGTGGAT 
Mus cervicolor                   CGCTACTACC GTGAAAACAT GTACCGCTAC CCTAACCAAG TGTACTACAG GCCGGTGGAT 
Mus cookii                       CGCTACTACC GTGAAAACAT GTACCGCTAC CCTAACCAAG TGTACTACAG GCCGGTGGAT 
Mus minutoides                   CGCTACTACC GTGAAAACAT GTACCGCTAC CCTAACCAAG TGTACTACAG GCCGGTGGAT 
Mus musculus                     CGCTACTACC GTGAAAACAT GTACCGCTAC CCTAACCAAG TGTACTACAG GCCAGTGGAT 
Mus musculus castaneus           CGCTACTACC GTGAAAACAT GTACCGCTAC CCTAACCAAG TGTACTACAG GCCGGTGGAT 
Mus musculus F108 V189           CGCTACTACC GTGAAAACAT GTACCGCTAC CCTAACCAAG TGTACTACAG GCCAGTGGAT 
Mus musculus musculus_Mus musc   CGCTACTACC GTGAAAACAT GTACCGCTAC CCTAACCAAG TGTACTACAG GCCAGTGGAT 
Mus pahari                       CGCTACTACC GTGAAAACAT GTACCGCTAC CCTAACCAAG TGTACTACAG GCCGGTGGAT 
Mus Spp. consensus               CGCTACTACC GTGAAAACAT GTACCGCTAY CCTAACCAAG TGTACTACAG GCCGGTRGAT 
Myodes glareolus                 CGCTACTACC GTGAAAACAT GAACCGGTAC CCTAACCAAG TGTACTACCG GCCGGTGGAC 
Myodes glareolus M109            CGCTACTACC GTGAAAACAT GAACCGGTAC CCTAACCAAG TGTACTACCG GCCGGTGGAC 
Myodes Spp. consensus            CGCTACTACC GTGAAAACAT GAACCGGTAC CCTAACCAAG TGTACTACCG GCCGGTGGAC 
Myotis brandtii                  CGTTACTATC GTGAAAACAT GAACCGTTTC CCCGACCAAG TGTACTACAA GCCTGTGGAT 
Myotis davidii                   CGTTACTATC GTGAAAACAT GAACCGTTTC CCCAACCAAG TGTACTACAA GCCTGTGGAT 
Myotis lucifugus                 CGTTACTACC GTGAAAACAT GAACCGTTTC CCCGACCAAG TGTACTACAA GCCTGTGGAT 
Myotis vivesi                    CGTTACTACC GTGAAAACAT GAACCGTTTC CCCAACCAAG TGTACTACAA GCCTGTCGAT 
Myrmecobius fasciatus            CGCTACTACC GTGAGAATCA GTACCGCTAC CCTAACCAGG TCATGTACCG GCCCATCGAC 
Myrmecophaga tridactyla          CGTTACTACC GTGAAAACAT GTACCGTTAC CCCAACCAAG TGTACTACAA GCCCGTGAAC 
Nasua narica                     CGTTACTACC GTGAGAACAT GTACCGCTAC CCCAACCAAG TGTACTACAA GCCGGTGGAC 
Nasua nasua                      CGTTACTACC GTGAGAACAT GTACCGCTAC CCCAACCAAG TGTACTACAA GCCGGTGGAC 
Neotoma lepida                   CGCTACTACC GTGAAAACAT GTACCGTTAC CCTAACCAAG TGTACTATCG GCCCGTGGAT 
Noctilio leporinus               CGTTACTATC GTGAAAACAT GAACCGTTTC CCCAACCAAG TGTACTACAG GCCTGTGGAT 
Notoryctes typhlops              CGCTACTATC GTGAAAACCA GTACCGCTAC CCCAACCAAG TCATGTATCG GCCCATTGAC 
Nyctalus aviator                 CGTTACTATC GTGAAAACAT GAACCGTTTC CCCGAACAAG TGTACTACAA GCCCGTGAAT 
Nycticebus coucang_Nycticebus    CGTTACTATC GTGAAAACAT GAACCGTTAC CCTAGCCAAG TGTACTACAG GCCAGTGGAT 
Nycticebus pygmaeus              CGTTACTATC GTGAAAACAT GAACCGTTAC CCTAGCCAAG TGTACTACAG GCCAGTGGAT 
Nycticeius humeralis             CGTTACTATC GTGAAAACAT GAACCGTTTC CCCGAACAAG TGTACTACAA GCCTGTGGAC 
Ochotona curzoniae               CGTTACTATC GGGATAACAT GTACCGTTAC CCCAACCAAG TGTATTACAA GCCCGTGGAC 
Ochotona princeps                CGTTACTATC GGGATAACAT GTACCGTTAC CCCAACCAAG TGTATTACAA GCCTGTAGAC 
Odobenus rosmarus                CGTTACTATC GTGAGAACAT GAACCGCTAC CCCAACCAAG TGTACTACAA GCCGGTGGAT 
Odobenus rosmarus divergens      CGTTACTATC GTGAGAACAT GAACCGCTAC CCCAACCAAG TGTACTACAA GCCGGTGGAT 
Ondatra zibethicus               CGCTACTACC GCGAAAACAT GAACCGGTAC CCTAACCAAG TGTACTACCG GCCAGTGGAT 
Onychomys torridus               CGTTACTACC GTGAAAACAT GTACCGTTAC CCGAACCAAG TGTACTATCG GCCCGTGGAT 
Order Hyracoidea consensus       CGTTACTATC GYGAAAACAT GTACCGTTAC CCCAACCAAG TGTACTACAG GCCCGTGAAT 
Order Sirenia consensus          CGTTACTAYC GTGAAAACAT GAACCGTTAC CCCAACCAAG TGTACTATAG GCCRGTGAAT 
Ornithorhynchus anatinus         CGCTACTATC GGGAGAACCA GAACCGCTAT CCCAACCAGG TCTACTACAG GCCCGTGGAC 
Orycteropus afer                 CGTTACTATC GTGAAAACAT GTACCGTTAC CCCAACCAAG TGTACTACAG GCCCGTGAAT 
Oryctolagus cuniculus            CGCTACTACC GGGAGAACAT GTACCGGTAC CCCAACCAGG TGTACTACAG GCCCGTGGAC 
Otolemur crassicaudatus          CGTTACTATC GTGAAAACAT GAACCGTTAC CCTAGCCAAG TGTACTACAG GCCGGTGGAT 
Otolemur garnettii               CGTTACTATC GTGAAAACAT GAACCGTTAC CCTAGCCAAG TGTACTACAG GCCGGTGGAT 
Pachyuromys duprasi              CGCTACTACC GTGAGAACAT GTACCGCTAC CCGAACCAAG TGTACTACAG GCCAGTGGAC 
Paguma larvata                   CGTTACTATC GCGAAAACAT GTACCGCTAC CCCAACCAAG TGTACTACAA GCCAGTGGAT 
Pan troglodytes                  CGTTACTATC GTGAAAACAT GCACCGTTAC CCCAACCAAG TGTACTACAG GCCCATGGAT 
Pan troglodytes_Pan paniscus     CGTTACTATC GTGAAAACAT GCACCGTTAC CCCAACCAAG TGTACTACAG GCCCATGGAT 
Paradoxurus hermaphroditus       CGTTACTATC GCGAAAACAT GTACCGCTAC CCCAACCAAG TGTACTACAG GCCAGTGGAT 
Pedetes capensis                 CGTTACTACC GTGACAACAT GTACCGCTAC CCCAACCAAG TGTACTACAA GCCTGTGGAT 
Perameles nasuta                 CGCTACTACC GTGAAAACCA GTACCGCTAC CCCAACCAAG TCATGTACCG ACCCATTGAC 
Perodicticus potto               CGTTACTATC GTGAAAACAT GAACCGTTAC CCTAGCCAAG TGTACTATAG GCCAGTGGAT 
Petauroides volans               CGCTACTATC GTGAAAACCA GTACCGCTAC CCCAACCAAG TTATGTACCG GCCCATTGAC 
Petaurus breviceps               CGCTACTATC GTGAAAACCA GTACCGCTAC CCCAACCAAG TTATGTACCG GCCCATTGAC 
Petrogale xanthopus              CGCTACTATC GTGAAAACCA GTACCGCTAC CCCAACCAAG TTATGTACCG GCCTATTGAC 
Phacochoerus africanus           CGTTACTATC GTGAAAACAT GTACCGTTAC CCCAACCAAG TGTACTACAG GCCAGTGGAT 
Phalanger gymnotis               CGCTACTATC GTGAAAACCA GTACCGCTAC CCCAACCAAG TCATGTACCG GCCCATCGAC 
Phascogale tapoatafa _Phascoga   CGCTACTATC GGGAAAACCA GTACCGCTAC CCCAACCAAG TCATGTACCG GCCCATTGAC 
Phascolarctos cinereus           CGCTACTATC GTGAAAATCA ATACCGCTAC CCCAACCAAG TCATGTACCG GCCCATTGAC 
Phodopus campbelli               CGCTACTACC GTGAAAACAT GAACCGCTAC CCTAACCAAG TGTACTACCG GCCAGTGGAC 
Phodopus roborovskii             CGCTACTACC GTGAAAACAT GAACCGCTAC CCTAACCAAG TGTACTACCG GCCGGTGGAC 
Phodopus sungorus                CGATACTACC GTGAAAACAT GAACCGCTAC CCTAACCAAG TGTACTACCG GCCAGTGGAC 
Phyllotis vaccarum               CGTTACTACC GTGAAAACAT GTACCGTTAC CCTAACCAAG TGTACTATCG GCCAGTGGAT 
Pipistrellus kuhlii              CGTTACTATC GTGAAAACAT GAACCGTTTC CCCGAGCAAG TGTACTACAA GCCCGTGAAT 
Pipistrellus kuhlii 4OR          CGTTACTATC GTGAAAACAT GAACCGTTTC CCCGAGCAAG TGTACTACAA GCCCGTGAAT 
Pipistrellus pipistrellus cons   CGTTACTATC GTGAAAACAT GAAYCGTTTC CCCGAACAAG TGTACTACAA GCCCGTGAAT 
Plecotus auritus                 CGTTACTATC GTGAAAACAT GAACCGTTTC CCCGAACAAG TGTACTACAA ACCTGTGGAT 
Potamochoerus porcus             CGTTACTATC GTGAAAACAT GTACCGTTAC CCCAACCAAG TGTACTACAG GCCAGTGGAT 
Potorous gilbertii               CGCTACTATC GTGAGAACCA GTACCGCTAC CCCAACCAAG TTATGTACCG GCCCATTGAC 
Potos flavus                     CGTTACTACC GTGAGAACAT GTACCGCTAC CCCAACCAAG TGTACTACAA GCCGGTGGAC 
Praomys delectorum               CGCTACTATC GTGAAAACAT GTACCGCTAC CCTAACCAAG TGTACTACAG GCCAGTGGAT 
Prionailurus bengalensis eupti   CGTTACTACC GTGAAAACAT GTACCGCTAC CCCAACCAAG TGTACTACAG GCCAGTGGAT 
Prionailurus iriomotensis        CGTTACTACC GTGAAAACAT GTACCGCTAC CCCAACCAAG TGTACTACAG GCCAGTGGAT 
Prionailurus viverrinus          CGTTACTACC GTGAAAACAT GTACCGCTAC CCCAACCAAG TGTACTACAG GCCAGTGGAT 
Procyon lotor                    CGTTACTACC GTGAGAACAT GTACCGCTAC CCCAACCAAG TGTACTACAA GCCAGTGGAC 
Proteles cristata                CGCTACTACC GCCAAAACAT GGACCGCTAC CCCAACCAAG TGTACTACAA GCCAGTGGAT 
Psammomys obesus                 CGCTACTACC GTGAAAACAT GTACCGCTAC CCGAACCAAG TGTACTACAG GCCGGTGGAC 
Pseudocheirus occidentalis       CGCTACTATC GTGAAAACCA GTACCGCTAC CCCAACCAAG TCATGTACCG GCCCATTGAC 
Pseudochirops archeri            CGCTACTATC GTGAAAACCA GTACCGCTAC CCCAACCAAG TTATGTACCG GCCCATTGAC 
Pseudochirops corinnae           CGCTACTATC GTGAAAACCA GTACCGCTAC CCCAACCAAG TTATGTACCG GCCCATTGAC 
Pseudochirops cupreus            CGCTACTATC GTGAAAACCA GTACCGCTAC CCCAACCAAG TTATGTACCG GCCCATTGAC 
Pseudomys desertor               CGCTACTACC GAGAAAACAT GTACCGTTAC CCTAACCAAG TGTACTACAG GCCGGTGGAT 
Pseudomys fumeus                 CGCTACTACC GAGAAAACAT GTACCGTTAC CCTAACCAAG TGTACTACAG GCCGGTGGAT 
Pteronotus parnellii             CGTTACTATC GTGAAAACAT GCACCGTTTC CCCGACCAAG TGTACTACAG GCCTGTGGAT 
Pteropus medius                  CGTTACTATC GTGAAAACAT GTACCGTTAC CCCAACCAAG TGTACTACAG GCCCGTGGAT 
Pteropus rufus                   CGTTACTATC GTGAAAACAT GTACCGTTAC CCCAACCAAG TGTACTACAG GCCCGTGGAT 
Raphicerus campestris            CGTTACTATC GTGAAAACAT GTACCGTTAC CCCAACCAAG TGTACTACAG GCCAGTGGAT 
Rhombomys opimus                 CGCTACTACC GTGAAAACAT GTACCGTTAC CCGAACCAAG TGTACTACAG GCCGGTGGAC 
Rhynchonycteris naso             CGTTACTATC GTGAAAACAT AAACCGTTTC CCCAACCAAG TGTACTACAA GCCTGTGGAT 
Rousettus aegyptiacus            CGTTACTATC GTGAAAATAT GTACCGTTAC CCCAACCAAG TGTACTACAG GCCCATGGAG 
Rousettus aegyptiacus S102 V17   CGTTACTATC GTGAAAATAT GTACCGTTAC CCCAACCAAG TGTACTACAG GCCCATGGAG 
Rousettus leschenaultii          CGTTACTATC GTGAAAATAT GTACCGTTAC CCCAACCAAG TGTACTACAG GCCCATGGAG 
Rousettus madagascariensis       CGTTACTATC GTGAAAATAT GTACCGTTAC CCCAACCAAG TGTACTACAG GCCCATGGAG 
Saccopteryx bilineata            CGTTACTATC GTGAAAACAT AAACCGTTTC CCCAACCAAG TGTACTACAA GCCTGTGGAT 
Saccopteryx leptura              CGTTACTATC GTGAAAACAT AAACCGTTTC CCCAACCAAG TGTACTACAA GCCTGTGGAT 
Saimiri sciureus                 CGTTACTATC GTGAAAACAT GTACCGTTAC CCCAGCCAAG TATACTACAA GCCCGTGGAT 
Sarcophilus harrisii             CGCTACTATC GGGAAAACCA GTACCGCTAC CCCAACCAAG TCATGTACCG GCCCATTGAC 
Saxatilomys paulinae             CGCTACTACC GCGAAAACAT GTACCGTTAC CCTAACCAAG TGTACTACAG GCCAGTGGAT 
Scalopus aquaticus               CGTTACTATC GTGAGAACAT GAACCGTTAC CCCAACCAAG TGTACTACAA GCCCGTGGAT 
Setonix brachyurus               CGCTACTATC GTGAAAACCA GTACCGCTAC CCCAACCAAG TTATGTACCG GCCCATTGAC 
Sigmodon fulviventer_Sigmodon    CGCTACTACC GTGAGAACAT GTACCGTTAC CCTAACCAAG TGTACTATCG GCCAGTGGAT 
Sminthopsis crassicaudata        CGCTACTATC GGGAAAACCA GTACCGCTAC CCTAACCAAG TCATGTACCG GCCCATTGAC 
Solenodon paradoxus woodi        CGTTACTATC GGGAAAACAT GTACCGGTAC CCCAGCCAAG TGTACTACAA GCCGATGGAC 
Sorex cinereus_Sorex araneus     CGGTACTACC GTGAGAACAT GTACCGCTAC CCCAACCAAG TGTACTACAA GCCGGTGGAC 
Sorex fumeus                     CGGTACTACC GCGAGAACAT GTACCGCTAC CCCAACCAGG TGTACTACAA GCCGGTCGAC 
Sorex maritimensis               CGGTACTACC GCGAGAACAT GTACCGCTAC CCCAACCAAG TGTACTACAA GCCGGTGGAC 
Sorex palustris                  CGGTACTACC GCGAGAACAT GTACCGCTAC CCCAACCAAG TGTACTACAA GCCAGTCGAC 
Speothos venaticus               CGTTACTATC GTGAGAACAT GTACCGCTAC CCCGACCAAG TATACTACCG GCCAGTGGAT 
Spilogale gracilis               CGTTACTACC GTGATAACAT GTACCGCTAC CCCAACCAAG TGTACTACAA GCCGGTGGAT 
Spilogale putorius interrupta    CGTTACTACC GTGATAACAT GTACCGCTAC CCCAACCAAG TGTACTACAA GCCGGTGGAT 
Sturnira hondurensis             CGTTACTATC GTGAAAACAT GAACCGTTTC CCCAACCAAG TGTACTACAG GCCTGTGGAT 
Subfamily Arvicolinae consensu   CGCTAYTACC GKGARAACAT GWACCGSTAC CCTAACCAAG TGTACTACCG GCCDGTGGAT 
Subfamily Cercopithecinae cons   CGTTACTATY GTGAAAACAT GTACCGTTAC CCCAACCAAG TGTACTAYAG GCCTGTGGAT 
Subfamily Cercopithecinae cons   CGTTACTATC GTGAAAACAT GTACCGTTAC CCCAACCAAG TGTACTACAG GCCTGTGGAT 
Subfamily Colobinae consensus    CGTTACTATC GTGAAAACAT GTACCGTTAC CCCAACCAAG TGTACTACAG GCCCGTGGAT 
Subfamily Felinae consensus      CGTTACTACC GTGAAAACAT GTACCGCTAC CCCAACCAAG TGTACTACAG GCCAGTGGAT 
Subfamily Lutrinae consensus     CGCTACTACC GTGAGAACAT GTACCGCTAC CCCAACCAAG TGTACTACAA RCCGGTGGAT 
Subfamily Murinae consensus 1    CGCTACTACC GTGAAAACAT GTACCGTTAC CCTAACCAAG TGTACTACAG GCCGGTGGAT 
Subfamily Murinae consensus 2    CGCTACTACC GNGAAAACAT GTAYCGTTAC CCWAACCAAG TGTACTACAG GCCRGTRGAT 
Subfamily Murinae consensus 3    CGCTACTACC GAGAAAACAT GTACCGTTAC CCTAACCAAG TGTACTACAG GCCGGTRGAT 
Subfamily Mustelinae consensus   CGCTACTACC GYGAGAACAT GYACCGCTAC CCHRACCAAG TRTACTACAA GCCGGTGGAT 
Subfamily Pantherinae consensu   CGTTACTACC GTGAAAACAT GTACCGCTAC CCCAACCAAG TGTACTACAG GCCAGTGGAT 
Suborder Sciuormorpha consensu   CGTTACTACC GKGAAAACAT GWAYCGTTAC CCCARCCAAG TGTACTACAA GCCYRTGGAT 
Suncus etruscus                  CGGTACTATC GGGACAACAT GAACCGCTAC CCCAACCAAG TGTACTACAA GCCGGTGGAC 
Suricata suricatta               CGCTACTATC GCCAAAACAT GGACCGCTAC CCCAACCAAG TGTACTACAG GCCAGTGGAT 
Sus scrofa                       CGTTACTATC GTGAAAACAT GTACCGTTAC CCCAACCAAG TGTACTACAG GCCAGTGGAT 
Tachyglossus aculeatus           CGCTACTACC GGGAGAACCA GTACCGCTAC CCCAACCAGG TCTACTACCG GCCCGTCGAC 
Tadarida brasiliensis            CGTTACTATC GTGAAAACAT GAACCGTTTC CCCAACCAAG TGTACTACAA GCCCGTGGAT 
Talpa europaea                   CGTTACTATC GTGACAACAT GAACCGCTAC CCCAACCAAG TGTACTACAA GCCGGTTGAT 
Talpa occidentalis               CGTTACTATC GTGAGAACAT GAACCGCTAC CCCAACCAAG TGTACTACAA GCCGGTTGAT 
Tamandua tetradactyla            CGCTACTACC GAGAAAACAT GTACCGTTAC CCCAACCAAG TGTACTACAA GCCCGTGAAC 
Tapirus bairdii                  CGTTACTATC GTGAAAACAT GCACCGTTAC CCCAACCAAG TGTACTATAG GCCGGTGAGT 
Tapirus indicus                  CGTTACTATC GTGAAAACAT GTACCGTTAC CCCAACCAAG TGTACTATAG GCCGGTGAGT 
Tapirus terrestris               CGTTACTATC GTGAAAACAT GCACCGTTAC CCCAACCAAG TGTACTATAG GCCGGTGAGT 
Tarsius lariang                  CGTTACTATC GTGAAAACAT GTACCGTTAC CCCAACCAAG TGTACTACAG GCCCGTGGAT 
Tarsius syrichta                 CGTTACTATC GTGAAAACAT GTACCGTTAC CCCAACCAAG TGTACTACAG GCCCATGGAT 
Tarsius wallacei                 CGTTACTATC GTGAAAACAT GTACCGTTAC CCCAACCAAG TGTACTACAG GCCCGTGGAT 
Tenrec ecaudatus                 CGCTACTACC GTGAGAACAT GCACCGCTAC CCCAACCAAG TGTACTACAG GCCCGTGCAG 
Thomomys_bottae                  CGCTACTACC GTGAGAACAT GAACCGCTAC CCCAGCCAAG TGTACTACAA GCCCGTGGAT 
Thylacinus cynocephalus          CGCTACTATC GTGAAAACCA GTACCGCTAC CCCAACCAAG TCATGTACCG GCCCATTGAC 
Tolypeutes matacus               CGTTACTACC GTGAAAACAT GTACCGGTAC CCAAACCAGG TGTACTACCG GCCGTTGGAG 
Tragulus javanicus               CGTTATTACC GTGAAAACAT GTACCGTTAC CCCAACCAAG TGTACTACCG GCCGGTGGAT 
Tragulus kanchil                 CGTTATTACC GTGAAAATAT GTACCGTTAC CCCAACCAAG TGTACTACCG GCCGGTGGAT 
Trichosurus vulpecula            CGCTACTATC GAGAAAACCA GTACCGCTAC CCCAACCAAG TCATGTACCG GCCCATCGAC 
Tupaia chinensis                 CGCTACTACC GCGAAAATAT GAACCGCTAC CCCAATCAGG TGTACTATAA GCCCGTGGAT 
Tupaia tana                      CGCTACTACC GCGAAAACAT GAACCGCTAC CCCAACCAGG TGTACTATAA GCCCGTGGAT 
Typhlomys cinereus               CGTTACTACC GTGAAAACAT GTACCGTTAC CCTAACCAAG TGTACTACAG GCCCGTGGAT 
Uropsilus gracilis               CGGTACTATC GCGAGAACAT GAACCGTTAC CCCAACCAAG TGTACTACAG GCCAGTGGAT 
Varecia variegata                CGTTACTATC GCGAAAACAT GTACCGTTAC CCCAACCAAG TGTACTACAA ACCGGTGGAT 
Vespertilio murinus              CGTTACTATC GTGAAAACAT GAACCGTTTC CCCGAACAAG TGTACTACAA GCCTGTGAAT 
Vombatus ursinus                 CGCTACTATC GTGAAAATCA GTACCGCTAC CCCAACCAAG TCATGTACCG GCCCATTGAC 
Wallabia bicolor                 CGCTACTATC GTGAAAACCA GTACCGCTAC CCCAACCAAG TTATGTACCG GCCCATTGAC 

                                 ....|....| ....|....| ....|....| ....|....| ....|....| ....|....| 
                                    665        675        685        695        705        715               
Abrothrix hirta                  CAGTATAACA ATCAGAACAA CTTTGTGCAT GATTGCGTCA ATATCACCAT CAAGCAACAT 
Abrothrix longipilis hirtus      CAGTATAACA ATCAGAACAA CTTTGTGCAT GATTGCGTCA ATATCACCAT CAAGCAACAT 
Acomys cahirinus                 CAGTACAGCA ACCAAAACAA CTTCGTGCAC GATTGCGTCA ACATCACCAT CAAGCAGCAC 
Acomys kempi                     CAGTACAGCA ACCAAAACAA CTTCGTGCAC GACTGCGTCA ACATCACCAT CAAGCAGCAC 
Acomys percivali                 CAGTACAGCA ACCAGAACAA CTTCGTGCAC GATTGCGTCA ACATCACCAT CAAGCAGCAC 
Acrobates pygmaeus               CAGTACAACA ACGAGAAAAA TTTTGTGCAT GACTGCGTCA ACATCACAGT TAAACAGCAC 
Ailurus fulgens                  CAGTACAGCA ACCAGAACAA CTTCGTGCAC GACTGCGTCA ACATCACGGT CAAGCAGCAC 
Amblysomus hottentotus           CAGTACAACA ACCAGAACAA CTTCGTGCAC GACTGTATCA ACATCACTGT CAAGCAGCAC 
Antechinus flavipes              CAGTACAACA ACCAGAACAA TTTTGTGCAC GACTGCGTCA ACATCACCGT GAAGCAGCAC 
Antechinus stuartii              CAGTACAACA ACCAGAACAA TTTTGTGCAC GACTGCGTCA ACATCACGGT GAAGCAGCAC 
Antilocapra americana            CAGTATAGTA ACCAGAACAC CTTTGTGCAT GACTGTGTCA ACATCACAGT CAAGCAACAC 
Antrozous pallidus               CAGTACAGCA ACAAGAACAA CTTTGTGCGT GACTGCGTCA ACATCACGGT CAAGCAGCAT 
Aotus griseimembra               CAGTACAGCA ACCAGAACAA CTTTGTGCAT GACTGCGTCA ATATCACGAT CAAGCAGCAC 
Aotus lemurinus                  CAGTACAGCA ACCAGAACAA CTTTGTGCAT GACTGCGTCA ATATCACGAT CAAGCAGCAC 
Aotus nancymaae_Aotus azarae _   CAGTACAGCA ACCAGAACAA CTTTGTGCAT GACTGCGTCA ATATCACGAT CAAGCAGCAC 
Aotus trivirgatus                CAGTACAGCA ACCAGAACAA CTTTGTGCAT GACTGCGTCA ATATCACGAT CAAGCAGCAC 
Arctictis binturong              CAGTACAGCA ACCAGAACAA CTTTGTGCAC GACTGCGTCA ACATCACGGT CAAGCAGCAC 
Arctocebus calabarensis          CAGTATAGCA ACCAGAACAA CTTTGTGCAC GACTGCGTCA ACATCACCAT CAAGCAGCAC 
Artibeus jamaicensis             CAGTACAGCA ACCAGAACAA CTTCGTGCGT GACTGCGTCA ACATCACAGT CAAGGAGCAC 
Artibeus lituratus               CAGTACAGCA ACCAGAACAA CTTCGTGCGT GACTGCGTCA ACATCACAGT CAAGGAGCAC 
Aselliscus stoliczkanus          CAGTACAACA ACCAGAACAA CTTCGTGCAC GACTGCGTCA ACATCACGAT CAAGCAGCAC 
Atelerix albiventris             CAGTATAGTA ACCAGAACAA CTTCGTGCAC GACTGTGTCA ACATCACAGT CAAGCAGCAC 
Ateles paniscus                  CAGTACAACA ACCAGAACAA CTTTGTGCAC GACTGCGTCA ATATCACAAT CAAGCAGCAC 
Babyrousa celebensis             CAGTACAGCA ATCAAAACAG TTTTGTGCAT GACTGCGTCA ACATCACCGT CAAGCAGCAC 
Balaenoptera edeni_Balaenopter   CAGTATAACA GCCAGAACAG CTTTGTGCAT GACTGCGTCA ACATCACAGT CAAGCAGCAC 
Balaenoptera physalus            CAGTATAACA GCCAGAACAG CTTTGTGCAT GACTGCGTCA ACATCACAGT CAAGCAGCAC 
Balaenoptera Spp. consensus      CAGTATAACA GCCAGAACAG CTTTGTGCAT GACTGCGTCA ACATCACAGT CAAGCAGCAC 
Bassariscus astutus_Bassariscu   CAGTACAGCA ACCAAAACAA CTTCGTGCAC GACTGCGTCA ATATCACGGT CAAGCAGCAC 
Bettongia penicillata ogilbyi    CAGTACAACG GCCAGAACAG TTTTGTTCAT GATTGCGTCA ATATCACCGT GAAGCAACAC 
Brachyteles arachnoides          CAGTACAACA ACCAGAACAA CTTTGTGCAC GACTGCGTCA ATATCACGAT CAAGCAGCAC 
Bradypus variegatus              CAGTACAGCA GCGAGAATAA TTTTGTGCGC GACTGCGTCA ACATCACCAT CAAGGAACAC 
Cabassous unicinctus             CAGTACGGCA GCGAGCAGAG CTTCGTGCGC GACTGCGTCA ACGTCACCAT CAAGGAGCAC 
Caperea marginata                CAGTATAACA GCCAGAACAG CTTTGTGCAT GACTGTGTCA ACATCACAGT CAAGCAGCAC 
Caracal caracal                  CAGTACAGCA GCCAGAACAA CTTTGTGCAC GACTGCGTCA ACATCACGGT CAGGCAGCAC 
Castor canadensis                CAGTACAACA ACCAGAACAA CTTTGTGCAC GACTGCGTCA ATATCACGGT CAAGCAGCAC 
Catagonus wagneri                CAGTACAGCA GCCAGAACAA CTTCGTGCAC GACTGCGTCA ACATCACCAT CAAGCAGCAC 
Cephalopachus bancanus           CAGTACAACA ACCAAAACAA CTTTGTGCAC GACTGCGTCA ATATCACCAT CAAGCAGCAC 
Cercartetus concinnus            CAGTACAACA ACCAGAACAA TTTTGTGCAC GACTGTGTCA ACATCACGGT GAAGCAGCAC 
Chaetophractus vellerosus        CAGTACAGCA GCGAGAGGAA CTTCGTGCAA GACTGTGTCA ACATCACCGT CAAGGAGCAC 
Chiropotes chiropotes sagulata   CAGTACAGCA ACCAGAACAA CTTTGTGCAC GACTGCGTCA ATATCACGAT CAAGCAGCAC 
Chiropotes israelita             CAGTACAGCA ACCAGAACAA CTTTGTGCAC GACTGCGTCA ATATCACGAT CAAGCAGCAC 
Chiropotes satanas               CAGTACAGCA ACCAGAACAA CTTTGTGCAC GACTGCGTCA ATATCACGAT CAAGCAGCAC 
Choloepus didactylus             CAGTACAGCA GCGAGAATAA TTTTGTGCGC GACTGCGTCA ACATCACCAT CAAGGAACAC 
Choloepus didactylus 96InsG      CAGTACAGCA GTGAGAATAA TTTTGTGCGC GACTGCGTCA ACATCACCAT CAAGGAACAC 
Choloepus hoffmanni              CAGTACAGCA GCGAGAATAA TTTTGTGCGC GACTGCGTCA ACATCACCAT CAAGGAACAC
[truncated: 135,344 more chars]
