# Supplementary material for: A comprehensive phylogeny of mammalian PRNP gene reveals no influence of prion misfolding propensity on the evolution of this gene
Source: PLoS Pathog. 2025 Jun 25;21(6):e1013257. doi: 10.1371/journal.ppat.1013257 (PMC12208436; doi:10.1371/journal.ppat.1013257)
Supplement: S1 File — (XLSX) [file ppat.1013257.s010.xlsx]

## Sheet: Hoja2
										Transitions				96
										Transversions				78
										InDels				163
										Both				38

## Sheet: Hoja4
Abrothrix hirta	N	N	N	N	N	N	N	N	N	N	-	-	-	N	N	N	N	N	N	N	N	-	-	-	-	-	-	N	N	N	N	N	-	-	-	-	-	-	-	-	-	-	N	N	N	N	N	N	N
Abrothrix longipilis hirtus	-	-	-	-	-	-	-	-	-	-	-	-	-	-	-	-	-	-	-	-	-	-	-	-	-	-	-	-	-	-	-	-	-	-	-	-	-	-	-	-	-	-	-	-	-	-	-	-	-
Acomys cahirinus	A	T	G	A	A	G	A	A	G	C	-	-	-	G	G	C	C	A	A	A	G	C	C	T	-	-	-	G	G	A	G	G	G	-	-	-	-	-	-	-	-	-	T	G	G	A	A	C	A
Acomys kempi	A	T	G	A	A	G	A	A	G	C	-	-	-	G	G	C	C	A	A	A	G	C	C	T	-	-	-	G	G	A	G	G	G	-	-	-	-	-	-	-	-	-	T	G	G	A	A	C	A
Acomys percivali	A	T	G	A	A	G	A	A	G	C	-	-	-	G	G	C	C	A	A	A	G	C	C	T	-	-	-	G	G	A	G	G	G	-	-	-	-	-	-	-	-	-	T	G	G	A	A	C	A
Acrobates pygmaeus	A	T	G	A	A	G	A	A	A	C	C	A	A	A	G	C	C	A	A	G	A	C	C	C	-	-	-	G	G	A	G	G	G	G	G	A	-	-	-	-	-	-	T	G	G	A	A	C	A
Ailurus fulgens	A	T	G	A	A	G	A	A	G	C	-	-	-	G	G	C	C	G	A	A	G	C	C	T	-	-	-	G	G	A	G	G	A	G	G	C	-	-	-	-	-	-	T	G	G	A	A	C	A
Amblysomus hottentotus	A	T	G	A	A	G	A	A	G	C	-	-	-	G	A	C	C	A	A	A	G	C	C	C	-	-	-	G	G	A	G	G	A	G	G	A	-	-	-	-	-	-	T	G	G	A	A	C	A
Antechinus flavipes	A	T	G	A	A	G	A	A	A	C	C	A	A	A	A	C	C	A	A	G	A	C	C	T	-	-	-	G	G	A	G	G	G	G	G	A	-	-	-	-	-	-	T	G	G	A	G	C	A
Antechinus stuartii	A	T	G	A	A	G	A	A	A	C	C	A	A	A	A	C	C	A	A	G	A	C	C	T	-	-	-	G	G	A	G	G	G	G	G	A	-	-	-	-	-	-	T	G	G	A	G	C	A
Antilocapra americana	A	T	G	A	A	G	A	A	G	C	-	-	-	G	A	C	C	A	A	A	A	C	C	T	-	-	-	G	G	A	G	G	A	G	G	A	-	-	-	-	-	-	T	G	G	A	A	C	A
Antrozous pallidus	A	T	G	A	A	G	A	A	G	C	-	-	-	G	A	C	C	G	A	A	G	C	C	T	-	-	-	G	G	A	G	G	A	G	G	C	-	-	-	-	-	-	-	-	-	A	A	C	A
Aotus griseimembra	A	T	G	A	A	G	A	A	G	C	-	-	-	G	C	C	C	G	A	A	A	C	C	T	-	-	-	G	G	A	G	G	A	-	-	-	-	-	-	-	-	-	T	G	G	A	A	T	A
Aotus lemurinus	A	T	G	A	A	G	A	A	G	C	-	-	-	G	C	C	C	G	A	A	G	C	C	T	-	-	-	G	G	A	G	G	A	-	-	-	-	-	-	-	-	-	T	G	G	A	A	T	A
Aotus nancymaae_Aotus azarae _Aotus vociferans	A	T	G	A	A	G	A	A	G	C	-	-	-	G	C	C	C	G	A	A	A	C	C	T	-	-	-	G	G	A	G	G	A	-	-	-	-	-	-	-	-	-	T	G	G	A	A	T	A
Aotus trivirgatus	A	T	G	A	A	G	A	A	G	C	-	-	-	G	C	C	C	G	A	A	A	C	C	T	-	-	-	G	G	A	G	G	A	-	-	-	-	-	-	-	-	-	T	G	G	A	A	T	A
Arctictis binturong	A	T	G	A	A	G	A	A	G	C	-	-	-	G	G	C	C	G	A	A	G	C	C	T	-	-	-	G	G	C	G	G	A	G	G	A	-	-	-	-	-	-	T	G	G	A	A	C	A
Arctocebus calabarensis	N	N	N	N	N	N	N	N	N	N	-	-	-	N	N	N	N	N	N	N	N	N	N	N	-	-	-	N	N	N	N	N	N	-	-	-	-	-	-	-	-	-	N	N	N	N	N	N	N
Artibeus jamaicensis	A	T	G	A	A	G	A	A	G	C	-	-	-	G	A	C	C	A	A	A	G	C	C	T	-	-	-	G	G	A	G	G	A	G	G	A	G	G	C	A	-	-	-	-	-	-	-	-	-
Artibeus lituratus	A	T	G	A	A	G	A	A	G	C	-	-	-	G	A	C	C	A	A	A	G	C	C	T	-	-	-	G	G	A	G	G	A	G	G	A	G	G	C	A	-	-	-	-	-	-	-	-	-
Aselliscus stoliczkanus	A	T	G	A	A	G	A	A	G	C	-	-	-	G	A	C	C	A	A	A	G	C	C	T	-	-	-	G	G	A	G	G	A	G	G	A	-	-	-	-	-	-	T	G	G	A	A	C	A
Atelerix albiventris	A	T	G	A	A	G	A	A	G	C	-	-	-	G	G	C	C	G	A	A	G	C	C	C	-	-	-	G	G	A	G	G	A	-	-	-	-	-	-	-	-	-	T	G	G	A	A	C	A
Ateles paniscus	A	T	G	A	A	G	A	A	G	C	-	-	-	G	C	C	C	G	A	A	A	C	C	T	-	-	-	G	G	A	G	G	A	-	-	-	-	-	-	-	-	-	T	G	G	A	A	C	A
Babyrousa celebensis	A	T	G	A	A	G	A	A	G	C	-	-	-	G	A	C	C	A	A	A	G	C	C	T	-	-	-	G	G	C	G	G	A	G	G	A	-	-	-	-	-	-	T	G	G	A	A	C	A
Balaenoptera edeni_Balaenoptera ricei _Balaenoptera borealis	A	T	G	A	A	G	A	A	G	C	-	-	-	G	A	C	C	A	A	A	G	C	C	T	-	-	-	G	G	A	G	G	A	G	G	A	-	-	-	-	-	-	T	G	G	A	A	C	A
Balaenoptera physalus	A	T	G	A	A	G	A	A	G	C	-	-	-	G	A	C	C	A	A	A	G	C	C	T	-	-	-	G	G	A	G	G	A	G	G	A	-	-	-	-	-	-	T	G	G	A	A	C	A
Balaenoptera Spp. consensus	A	T	G	A	A	G	A	A	G	C	-	-	-	G	A	C	C	A	A	A	G	C	C	T	-	-	-	G	G	A	G	G	A	G	G	A	-	-	-	-	-	-	T	G	G	A	A	C	A
Bassariscus astutus_Bassariscus sumichrasti	A	T	G	A	A	G	A	A	G	C	-	-	-	G	G	C	C	G	A	A	G	C	C	T	-	-	-	G	G	A	G	G	A	G	G	C	-	-	-	-	-	-	T	G	G	A	A	C	A
Bettongia penicillata ogilbyi	A	T	G	A	A	G	A	A	G	C	C	A	A	A	G	A	C	A	A	G	G	C	C	C	-	-	-	G	G	A	G	G	G	G	G	A	-	-	-	-	-	-	T	G	G	A	A	C	A
Brachyteles arachnoides	A	T	G	A	A	G	A	A	G	C	-	-	-	G	C	C	C	G	A	A	G	C	C	T	-	-	-	G	G	A	G	G	A	-	-	-	-	-	-	-	-	-	T	G	G	A	A	T	A
Bradypus variegatus	A	T	G	A	A	G	A	A	G	C	-	-	-	G	G	C	C	A	A	A	G	C	C	T	-	-	-	G	G	A	G	G	A	G	G	A	-	-	-	-	-	-	T	G	G	A	A	C	A
Cabassous unicinctus	A	T	G	A	A	G	A	A	G	C	-	-	-	G	G	C	C	A	A	A	G	C	C	T	-	-	-	G	G	A	G	G	A	G	G	G	-	-	-	-	-	-	T	G	G	A	A	C	A
Caperea marginata	A	T	G	A	A	G	A	A	G	C	-	-	-	G	A	C	C	A	A	A	G	C	C	T	-	-	-	G	G	A	G	G	A	G	G	A	-	-	-	-	-	-	T	G	G	A	A	C	A
Caracal caracal	A	T	G	A	A	G	A	A	G	C	-	-	-	G	G	C	C	G	A	A	G	C	C	T	-	-	-	G	G	T	G	G	A	G	G	A	-	-	-	-	-	-	T	G	G	A	A	C	A
Castor canadensis	A	T	G	A	A	G	A	A	G	C	-	-	-	G	G	C	C	G	A	A	G	C	C	T	-	-	-	G	G	A	G	G	A	G	G	G	-	-	-	-	-	-	T	G	G	A	A	C	A
Catagonus wagneri	A	T	G	A	A	G	A	A	G	C	-	-	-	G	A	C	C	A	A	A	G	C	C	T	-	-	-	G	G	A	G	G	A	G	G	A	-	-	-	-	-	-	T	G	G	A	A	C	A
Cephalopachus bancanus	A	T	G	A	A	G	A	A	G	C	-	-	-	G	A	C	C	G	A	A	G	C	C	T	-	-	-	G	G	A	G	G	A	G	G	A	G	G	A	-	-	-	T	G	G	A	A	C	A
Cercartetus concinnus	A	T	G	A	A	G	A	A	A	C	C	A	A	A	G	C	C	A	A	G	A	C	C	C	-	-	-	G	G	A	G	G	G	G	G	A	-	-	-	-	-	-	T	G	G	A	A	C	A
Chaetophractus vellerosus	A	T	G	A	A	G	A	A	G	C	-	-	-	G	G	C	C	A	A	A	G	C	C	T	-	-	-	G	G	A	G	G	A	G	G	A	-	-	-	-	-	-	T	G	G	A	A	C	A
Chiropotes chiropotes sagulata	A	T	G	A	A	G	A	A	G	C	-	-	-	G	C	C	C	G	A	A	A	C	C	T	-	-	-	G	G	A	G	G	A	-	-	-	-	-	-	-	-	-	T	G	G	A	A	C	A
Chiropotes israelita	A	T	G	A	A	G	A	A	G	C	-	-	-	G	C	C	C	G	A	A	A	C	C	T	-	-	-	G	G	A	G	G	A	-	-	-	-	-	-	-	-	-	T	G	G	A	A	C	A
Chiropotes satanas	A	T	G	A	A	G	A	A	G	C	-	-	-	G	C	C	C	G	A	A	A	C	C	T	-	-	-	G	G	A	G	G	A	-	-	-	-	-	-	-	-	-	T	G	G	A	A	T	A
Choloepus didactylus	A	T	G	A	A	G	A	A	G	C	-	-	-	G	G	C	C	A	A	A	G	C	C	T	-	-	-	G	G	A	G	G	A	G	G	A	-	-	-	-	-	-	T	G	G	A	A	C	A
Choloepus didactylus 96InsG	A	T	G	A	A	G	A	A	G	C	-	-	-	G	G	C	C	A	A	A	G	C	C	T	-	-	-	G	G	A	G	G	A	G	G	A	-	-	-	-	-	-	T	G	G	A	A	C	A
Choloepus hoffmanni	A	T	G	A	A	G	A	A	G	C	-	-	-	G	G	C	C	A	A	A	G	C	C	T	-	-	-	G	G	A	G	G	A	G	G	A	-	-	-	-	-	-	T	G	G	A	A	C	A
Chrysochloris asiatica	A	T	G	A	A	A	A	A	G	C	-	-	-	G	A	C	C	G	A	A	G	C	C	C	-	-	-	G	G	A	G	G	A	G	G	A	-	-	-	-	-	-	T	G	G	A	A	C	A
Chrysocyon brachyurus	A	T	G	A	A	G	A	A	G	C	-	-	-	G	G	C	C	G	A	A	G	C	C	T	-	-	-	G	G	A	G	G	A	-	-	-	-	-	-	-	-	-	T	G	G	A	A	T	A
Condylura cristata	A	T	G	A	A	G	A	A	G	C	-	-	-	G	A	C	C	A	A	A	G	C	C	T	-	-	-	G	G	A	G	G	A	G	G	A	-	-	-	-	-	-	T	G	G	A	A	C	A
Corynorhinus rafinesquii	A	T	G	A	A	G	A	A	A	C	-	-	-	G	A	C	C	G	A	A	G	C	C	T	-	-	-	G	G	A	G	G	A	G	G	C	-	-	-	-	-	-	-	-	-	A	A	C	A
Corynorhinus townsendii	A	T	G	A	A	G	A	A	A	C	-	-	-	G	A	C	C	G	A	A	G	C	C	T	-	-	-	G	G	A	G	G	A	G	G	C	-	-	-	-	-	-	-	-	-	A	A	C	A
Craseonycteris thonglongyai	A	T	G	A	A	G	A	A	G	C	-	-	-	G	A	C	C	G	A	A	G	C	C	C	-	-	-	G	G	A	G	G	A	-	-	-	-	-	-	-	-	-	T	G	G	A	A	C	A
Cricetomys gambianus_Cricetomys_ansorgei	A	T	G	A	A	G	A	A	G	C	-	-	-	G	G	C	C	A	A	A	G	C	C	T	-	-	-	G	G	A	G	G	G	-	-	-	-	-	-	-	-	-	T	G	G	A	A	C	C
Cricetulus griseus	A	T	G	A	A	G	A	A	G	C	-	-	-	G	G	C	C	A	A	A	G	C	C	T	-	-	-	G	G	A	G	G	G	-	-	-	-	-	-	-	-	-	T	G	G	A	A	C	A
Cricetulus migratorius	A	T	G	A	A	A	A	A	G	C	-	-	-	G	G	C	C	A	A	A	G	C	C	T	-	-	-	G	G	A	G	G	G	-	-	-	-	-	-	-	-	-	T	G	G	A	A	C	A
Crocidura russula	A	T	G	A	A	G	A	A	G	C	-	-	-	G	A	C	C	A	A	A	A	C	C	T	-	-	-	G	G	A	G	G	C	-	-	-	-	-	-	-	-	-	T	C	G	A	A	C	A
Crocuta crocuta	A	T	G	A	A	G	A	A	G	C	-	-	-	G	G	C	C	A	A	A	G	C	C	C	-	-	-	G	G	C	G	G	A	G	G	A	-	-	-	-	-	-	T	G	G	A	A	C	A
Cryptomys damarensis	A	T	G	A	A	G	A	A	G	C	-	-	-	G	A	C	C	A	A	A	A	C	C	T	-	-	-	G	G	A	G	G	A	G	G	A	-	-	-	-	-	-	T	G	G	A	A	C	A
Cryptoprocta ferox	A	T	G	A	A	G	A	A	G	C	-	-	-	G	G	C	C	G	A	A	G	C	C	T	-	-	-	G	G	C	G	G	A	G	G	C	-	-	-	-	-	-	T	G	G	A	A	C	A
Ctenodactylus gundi	A	T	G	A	A	G	A	A	G	C	-	-	-	G	G	C	C	A	A	A	G	C	C	T	-	-	-	G	G	A	G	G	A	G	G	G	-	-	-	-	-	-	T	G	G	A	A	C	A
Cyclopes didactylus 4OR	A	T	G	A	A	G	A	A	G	C	-	-	-	G	A	C	C	A	A	A	G	C	C	T	-	-	-	G	G	A	G	G	A	G	G	A	-	-	-	-	-	-	T	G	G	A	A	C	A
Cyclopes didactylus 5OR	A	T	G	A	A	G	A	A	G	C	-	-	-	G	A	C	C	A	A	A	G	C	C	T	-	-	-	G	G	A	G	G	A	G	G	A	-	-	-	-	-	-	T	G	G	A	A	C	A
Cynocephalus volans	A	T	G	A	A	G	A	A	G	C	-	-	-	G	A	C	C	C	A	A	G	C	C	T	-	-	-	G	G	A	G	G	A	-	-	-	-	-	-	-	-	-	T	G	G	A	A	C	A
Cynopterus brachyotis	A	T	G	A	A	G	A	A	A	A	-	-	-	G	A	C	C	G	A	A	G	C	C	T	-	-	-	G	G	A	G	G	A	G	G	A	-	-	-	-	-	-	T	G	G	A	A	C	A
Cynopterus sphinx	A	T	G	A	A	G	A	A	A	A	-	-	-	G	A	C	C	G	A	A	G	C	C	T	-	-	-	G	G	A	G	G	A	G	G	A	-	-	-	-	-	-	T	G	G	A	A	C	A
Cystophora cristata	A	T	G	A	A	G	A	A	G	C	-	-	-	G	G	C	C	G	A	A	G	C	C	T	-	-	-	G	G	A	G	G	A	G	G	C	-	-	-	-	-	-	T	G	G	A	A	C	A
Dasyprocta punctata	A	T	G	A	A	A	A	A	G	C	-	-	-	G	A	C	C	A	A	A	A	C	C	A	-	-	-	G	G	A	G	G	A	G	G	G	-	-	-	-	-	-	T	G	G	A	A	C	A
Dasypus novemcinctus	A	T	G	A	A	G	A	A	G	C	-	-	-	G	G	C	C	G	A	A	G	C	C	C	-	-	-	G	G	A	G	G	A	G	G	G	-	-	-	-	-	-	T	G	G	A	A	C	A
Dasyurus hallucatus	A	T	G	A	A	G	A	A	A	C	C	A	A	A	A	C	C	A	A	G	A	C	C	T	-	-	-	G	G	A	G	G	G	G	G	A	-	-	-	-	-	-	T	G	G	A	A	C	A
Dasyurus viverrinus	A	T	G	A	A	G	A	A	A	C	C	A	A	A	A	C	C	A	A	G	A	C	C	T	-	-	-	G	G	A	G	G	G	G	G	A	-	-	-	-	-	-	T	G	G	A	A	C	A
Daubentonia madagascariensis	A	T	G	A	A	G	A	A	G	C	-	-	-	G	G	C	C	G	A	A	G	C	C	T	-	-	-	G	G	A	G	G	A	G	G	C	-	-	-	-	-	-	T	G	G	A	A	C	A
Delphinapterus leucas	A	T	G	A	A	G	A	A	G	C	-	-	-	G	A	C	C	A	A	A	G	C	C	T	-	-	-	G	G	A	G	G	A	G	G	A	-	-	-	-	-	-	T	G	G	A	A	C	A
Dendrolagus matschiei	A	T	G	A	A	G	A	A	G	C	C	A	A	A	G	A	C	A	A	G	A	C	C	T	-	-	-	G	G	A	G	G	G	G	G	A	-	-	-	-	-	-	T	G	G	A	A	C	A
Dicotyles tajacu	N	N	N	A	A	G	A	A	G	C	-	-	-	G	A	C	C	A	A	A	G	C	C	T	-	-	-	G	G	A	G	G	A	G	G	A	-	-	-	-	-	-	T	G	G	A	A	C	A
Didelphis virginiana	A	T	G	A	A	G	A	A	A	C	C	A	A	A	G	C	C	A	A	G	A	C	C	T	-	-	-	G	G	A	G	G	A	G	G	G	G	G	A	-	-	-	T	G	G	A	G	C	A
Distoechurus pennatus	A	T	G	A	A	G	A	A	A	C	C	A	A	A	G	C	C	A	A	G	A	C	C	C	-	-	-	G	G	A	G	G	G	G	G	A	-	-	-	-	-	-	T	G	G	A	A	C	A
Dromiciops bozinovici	N	N	N	A	A	G	A	A	A	C	C	A	A	A	G	C	C	A	A	G	A	C	C	T	-	-	-	G	G	A	G	G	G	G	G	A	-	-	-	-	-	-	T	G	G	A	A	C	A
Dromiciops gliroides	A	T	G	A	A	G	A	A	A	C	C	A	A	A	G	C	C	A	A	G	A	C	C	T	-	-	-	G	G	A	G	G	G	G	G	A	-	-	-	-	-	-	T	G	G	A	A	C	A
Echinops telfairi	A	T	G	A	A	G	A	A	G	C	-	-	-	G	G	C	C	G	A	A	G	C	C	G	-	-	-	G	G	A	A	G	C	G	G	A	-	-	-	-	-	-	T	G	G	A	A	C	A
Eidolon dupreanum	A	T	G	A	A	G	A	A	A	C	-	-	-	G	A	C	C	G	A	A	G	C	C	T	-	-	-	G	G	A	G	G	A	G	G	A	G	G	G	-	-	-	-	-	-	A	G	C	A
Eidolon helvum	A	T	G	A	A	G	A	A	A	C	-	-	-	G	A	C	C	G	A	A	G	C	C	T	-	-	-	G	G	A	G	G	A	G	G	A	G	G	G	-	-	-	-	-	-	A	G	C	A
Elephantulus edwardii	A	T	G	A	A	G	A	A	G	C	-	-	-	G	G	C	C	A	A	A	G	C	C	C	-	-	-	G	G	A	G	G	A	G	G	A	G	G	A	-	-	-	T	G	G	A	A	C	A
Elephas maximus	A	T	G	A	A	G	A	A	G	C	-	-	-	G	A	C	C	A	A	A	G	C	C	T	-	-	-	G	G	A	G	G	A	G	G	A	-	-	-	-	-	-	T	G	G	A	A	C	A
Eonycteris spelaea	A	T	G	A	A	G	A	A	A	C	-	-	-	G	A	C	C	G	A	A	G	C	C	T	-	-	-	G	G	A	G	G	A	G	G	A	G	G	G	-	-	-	-	-	-	A	G	C	A
Erignathus barbatus	A	T	G	A	A	G	A	A	G	C	-	-	-	G	G	C	C	G	A	A	G	C	C	T	-	-	-	G	G	A	G	G	A	G	G	C	-	-	-	-	-	-	T	G	G	A	A	C	A
Erinaceus europaeus	A	T	G	A	A	G	A	A	G	C	-	-	-	G	G	C	C	G	A	A	G	C	C	T	-	-	-	G	G	A	G	G	A	-	-	-	-	-	-	-	-	-	T	G	G	A	A	C	A
Eschrichtius robustus	A	T	G	A	A	G	A	A	G	C	-	-	-	G	A	C	C	A	A	A	G	C	C	T	-	-	-	G	G	A	G	G	A	G	G	A	-	-	-	-	-	-	T	G	G	A	A	C	A
Eubalaena japonica_Eubalaena australis_Eubalaena glacialis	A	T	G	A	A	G	A	A	G	C	-	-	-	G	A	C	C	A	A	A	G	C	C	T	-	-	-	G	G	A	G	G	A	G	G	A	-	-	-	-	-	-	T	G	G	A	A	C	A
Euphractus sexcinctus	N	N	N	A	A	G	A	A	G	C	-	-	-	G	G	C	C	A	A	A	G	C	C	T	-	-	-	G	G	A	G	G	A	G	G	A	-	-	-	-	-	-	T	G	G	A	A	C	A
Family Bovidae consensus	A	T	G	A	A	G	A	A	G	C	-	-	-	G	A	C	C	A	A	A	A	C	C	T	-	-	-	G	G	H	G	G	A	G	G	A	-	-	-	-	-	-	T	G	G	A	A	C	A
Family Canidae consensus	A	T	G	A	A	G	A	A	G	C	-	-	-	G	G	C	C	G	A	A	G	C	C	T	-	-	-	G	G	R	G	G	A	-	-	-	-	-	-	-	-	-	T	G	G	A	A	C	A
Family Cebidae consensus	A	T	G	A	A	G	A	A	G	C	-	-	-	G	C	C	C	R	A	A	A	C	C	T	-	-	-	G	G	A	G	G	A	-	-	-	-	-	-	-	-	-	T	G	G	A	A	T	A
Family Cervidae consensus	A	T	G	A	A	G	A	A	G	C	-	-	-	G	A	C	C	A	A	A	A	C	C	T	-	-	-	G	G	A	G	G	A	G	G	A	-	-	-	-	-	-	T	G	G	A	A	C	A
Family Cheirogaleidae	A	T	G	A	A	G	A	A	G	C	-	-	-	G	A	C	C	G	A	A	G	C	C	B	-	-	-	G	G	A	G	G	C	-	-	-	-	-	-	-	-	-	T	G	G	A	A	C	A
Family Delphinidae consensus	A	T	G	A	A	G	A	A	G	C	-	-	-	G	A	C	C	A	A	A	G	C	C	T	-	-	-	G	G	A	G	G	A	G	G	A	-	-	-	-	-	-	T	G	G	A	A	C	A
Family Dipodidae consensus	A	T	G	A	A	G	A	A	G	C	-	-	-	G	G	C	C	R	A	A	G	C	C	T	-	-	-	G	G	A	G	G	R	-	-	-	-	-	-	-	-	-	T	G	G	A	A	C	A
Family Giraffidae consensus	A	T	G	A	A	G	A	A	G	C	-	-	-	G	A	C	C	A	A	A	A	C	C	T	-	-	-	G	G	A	G	G	A	G	G	A	-	-	-	-	-	-	T	G	G	A	A	C	A
Family Heteromyidae consensus	A	T	G	A	A	G	A	A	G	C	-	-	-	G	G	W	C	G	A	A	G	C	C	T	-	-	-	G	G	A	G	G	A	G	G	G	-	-	-	-	-	-	T	G	G	A	A	C	A
Family Indriidae consensus	A	T	G	A	A	G	A	A	G	C	-	-	-	G	A	C	C	G	A	A	G	C	C	K	-	-	-	G	G	A	G	G	A	G	G	C	-	-	-	-	-	-	T	G	G	A	A	C	A
Family Iniidae consensus	A	T	G	A	A	G	A	A	G	C	-	-	-	G	A	C	C	A	A	A	G	M	C	T	-	-	-	G	G	A	G	G	A	G	G	A	-	-	-	-	-	-	T	G	G	A	A	C	A
Family Lemuridae	A	T	G	A	A	G	A	A	G	C	-	-	-	G	A	C	C	R	A	A	G	C	C	T	-	-	-	G	G	A	G	G	A	G	G	C	-	-	-	G	G	C	T	G	G	A	A	C	A
Family Leporidae consensus	A	T	G	A	A	G	A	A	G	C	-	-	-	G	G	C	C	G	A	A	G	C	C	T	-	-	-	G	G	A	G	G	A	G	G	A	-	-	-	-	-	-	T	G	G	A	A	C	A
Family Otariidae consensus	A	T	G	A	A	G	A	A	G	C	-	-	-	G	G	C	C	G	A	A	G	C	C	T	-	-	-	G	G	A	G	G	M	G	G	C	-	-	-	-	-	-	T	G	G	A	A	C	A
Family Phocidae consensus 1	A	T	G	A	A	G	A	A	G	C	-	-	-	G	G	C	C	G	A	A	G	C	C	T	-	-	-	G	G	A	G	G	A	G	G	C	-	-	-	-	-	-	T	G	G	A	A	C	A
Family Phocidae consensus 2	A	T	G	A	A	G	A	A	G	C	-	-	-	G	G	C	C	G	A	A	G	C	C	T	-	-	-	G	G	A	G	G	A	G	G	C	-	-	-	-	-	-	T	G	G	A	A	C	A
Family Phocidae consensus 3	A	T	G	A	A	G	A	A	G	C	-	-	-	G	G	C	C	G	A	A	G	C	C	T	-	-	-	G	G	A	G	G	A	G	G	C	-	-	-	-	-	-	T	G	G	A	A	C	A
Family Phocoenidae consensus	A	T	G	A	A	G	A	A	G	C	-	-	-	G	A	C	C	A	A	A	G	C	C	T	-	-	-	G	G	A	G	G	A	G	G	A	-	-	-	-	-	-	T	G	G	A	A	C	A
Family Phyllostomidae consensus	A	T	G	A	A	G	A	A	G	C	-	-	-	G	A	C	C	R	A	A	G	C	C	T	-	-	-	G	G	A	G	G	A	G	G	M	R	G	C	A	-	-	-	-	-	A	G	Y	R
Family Physeteridae	A	T	G	A	A	G	A	A	G	C	-	-	-	G	A	C	C	A	A	A	R	C	C	T	-	-	-	G	G	A	G	G	A	G	G	A	-	-	-	-	-	-	T	G	G	A	A	C	A
Family Rhinocedontidae consensus	A	T	G	A	A	G	A	A	G	C	-	-	-	G	A	C	C	R	A	A	G	C	C	T	-	-	-	G	G	A	G	G	A	G	G	A	-	-	-	-	-	-	T	G	G	A	A	C	A
Family Spalacidae consensus	A	T	G	A	A	G	A	A	G	M	-	-	-	G	G	C	A	C	A	A	G	C	C	K	-	-	-	G	G	A	G	G	G	-	-	-	-	-	-	-	-	-	T	G	G	A	A	Y	R
Family Ursidae consensus	A	T	G	A	A	G	A	A	G	C	-	-	-	G	G	C	C	G	A	A	G	C	C	T	-	-	-	G	G	A	G	G	Y	G	G	C	-	-	-	-	-	-	T	G	G	A	A	C	A
Family Ziphiidae consensus	A	T	G	A	A	G	A	A	G	C	-	-	-	G	A	C	C	A	A	A	G	C	C	T	-	-	-	G	G	A	G	G	A	G	G	A	-	-	-	-	-	-	T	G	G	A	A	C	A
Galago demidoff	A	T	G	A	A	G	A	A	G	C	-	-	-	G	A	C	C	G	A	A	G	C	C	T	-	-	-	G	G	A	G	G	C	-	-	-	-	-	-	-	-	-	T	G	G	A	A	C	A
Galago moholi	A	T	G	A	A	G	A	A	G	C	-	-	-	G	A	C	C	G	A	A	G	C	C	T	-	-	-	G	G	A	G	G	C	-	-	-	-	-	-	-	-	-	T	G	G	A	A	C	A
Galago senegalensis	A	T	G	A	A	G	A	A	G	C	-	-	-	G	A	C	C	G	A	A	G	C	C	T	-	-	-	G	G	A	G	G	C	-	-	-	-	-	-	-	-	-	T	G	G	A	A	C	A
Galemys pyrenaicus	A	T	G	A	A	G	A	A	G	C	-	-	-	G	C	C	C	G	A	A	G	C	C	T	-	-	-	G	G	A	G	G	A	G	G	C	-	-	-	-	-	-	T	G	G	A	A	C	A
Galeopterus variegatus	A	T	G	A	A	G	A	A	G	C	-	-	-	G	A	C	C	C	A	A	G	C	C	T	-	-	-	G	G	A	G	G	A	-	-	-	-	-	-	-	-	-	T	G	G	A	A	C	A
Genetta genetta	A	T	G	A	A	G	A	A	G	C	-	-	-	G	G	C	C	G	A	A	G	C	C	C	-	-	-	G	G	A	G	G	A	G	G	A	-	-	-	-	-	-	T	G	G	A	A	C	A
Genus Alouatta consensus	A	T	G	A	A	G	A	A	G	C	-	-	-	G	C	C	C	G	A	A	R	C	C	T	-	-	-	G	G	A	G	G	A	-	-	-	-	-	-	-	-	-	T	G	G	A	A	Y	A
Genus Ateles consensus	A	T	G	A	A	G	A	A	G	C	-	-	-	G	C	C	C	G	A	A	A	C	C	T	-	-	-	G	G	A	G	G	A	-	-	-	-	-	-	-	-	-	T	G	G	A	A	C	A
Genus Cacajao consensus	A	T	G	A	A	G	A	A	G	C	-	-	-	G	C	C	C	G	A	A	A	C	C	T	-	-	-	G	G	A	G	G	A	-	-	-	-	-	-	-	-	-	T	G	G	A	A	Y	A
Genus Callicebus consensus	A	T	G	A	A	G	A	A	G	C	-	-	-	G	C	C	C	G	A	A	A	C	C	T	-	-	-	G	G	A	G	G	A	-	-	-	-	-	-	-	-	-	T	G	G	A	A	C	A
Genus Camelus consensus	A	T	G	A	A	G	A	A	G	C	-	-	-	G	C	C	C	A	A	A	G	C	C	T	-	-	-	G	G	A	G	G	A	G	G	A	-	-	-	-	-	-	T	G	G	A	A	C	A
Genus Eptesicus consensus	A	T	G	A	A	G	A	A	G	C	-	-	-	G	A	C	C	G	A	A	G	C	C	T	-	-	-	G	G	A	G	G	-	-	-	-	-	-	-	-	-	-	-	-	C	A	A	C	A
Genus Equus consensus	A	T	G	A	A	G	A	A	G	C	-	-	-	G	V	C	C	G	A	A	G	C	C	T	-	-	-	G	G	A	G	G	A	-	-	-	-	-	-	-	-	-	T	G	G	A	A	C	A
Genus Hipposideros consensus	A	T	G	A	A	G	A	A	G	C	-	-	-	G	A	C	C	R	A	A	G	C	C	T	-	-	-	G	G	A	G	G	A	G	G	C	-	-	-	-	-	-	T	G	G	A	A	C	A
Genus Hylobates consensus	A	T	G	A	A	G	A	A	G	C	-	-	-	G	C	C	C	G	A	A	G	C	C	T	-	-	-	G	G	A	G	G	A	-	-	-	-	-	-	-	-	-	T	G	G	A	A	C	A
Genus Lama consensus	A	T	G	A	A	G	A	A	G	C	-	-	-	G	C	C	C	A	A	A	G	C	C	T	-	-	-	G	G	A	G	G	A	G	G	A	-	-	-	-	-	-	T	G	G	A	A	C	A
Genus Manis consensus	A	T	G	A	A	G	A	A	R	C	-	-	-	G	A	C	C	R	A	A	G	C	C	Y	-	-	-	G	G	A	G	G	A	G	G	A	-	-	-	-	-	-	T	G	G	A	G	C	A
Genus Molossus consensus	A	T	G	A	A	G	A	A	G	C	-	-	-	G	A	G	G	G	A	A	G	C	C	T	-	-	-	G	G	A	G	G	A	G	G	A	G	G	C	A	G	-	-	-	-	A	G	C	A
Genus Moschus consensus	A	T	G	A	A	G	A	A	G	C	-	-	-	G	A	C	C	A	A	A	A	C	C	T	-	-	-	G	G	A	G	G	A	G	G	A	-	-	-	-	-	-	T	G	G	A	A	C	A
Genus Myotis consensus 1	A	T	G	A	A	G	A	A	G	C	-	-	-	G	A	C	C	G	A	A	G	C	C	T	-	-	-	G	G	A	G	G	A	G	G	C	-	-	-	-	-	-	G	G	C	A	A	C	A
Genus Myotis consensus 2	A	T	G	A	A	G	A	A	G	C	-	-	-	G	A	C	C	G	A	A	G	C	C	T	-	-	-	G	G	A	G	G	A	G	G	C	-	-	-	-	-	-	G	G	C	A	A	C	A
Genus Nomascus consensus	A	T	G	A	A	G	A	A	G	C	-	-	-	G	C	C	C	G	A	A	G	C	C	T	-	-	-	G	G	A	G	G	A	-	-	-	-	-	-	-	-	-	T	G	G	A	A	C	A
Genus Peromyscus consensus	A	T	G	A	A	G	A	A	G	C	-	-	-	G	G	C	C	A	A	A	G	C	C	T	-	-	-	G	G	A	G	G	C	-	-	-	-	-	-	-	-	-	T	G	G	A	A	C	A
Genus Pithecia consensus	A	T	G	A	A	G	A	A	G	C	-	-	-	G	C	C	C	G	A	A	R	C	C	T	-	-	-	G	G	A	G	G	A	-	-	-	-	-	-	-	-	-	T	G	G	A	A	Y	A
Genus Pteropus consensus	A	T	G	A	A	G	A	A	A	C	-	-	-	G	W	C	C	G	A	A	G	C	C	T	-	-	-	G	G	A	G	G	A	G	G	A	G	G	G	-	-	-	G	G	G	A	G	C	A
Genus Rhinolophus consensus	A	T	G	A	A	G	A	A	G	C	-	-	-	A	A	C	C	A	A	A	G	C	C	T	-	-	-	G	G	A	G	G	A	G	G	A	-	-	-	-	-	-	T	G	G	A	A	Y	C
Genus Vicugna consensus	A	T	G	A	A	G	A	A	G	C	-	-	-	G	C	C	C	A	A	A	G	C	C	T	-	-	-	G	G	A	G	G	A	G	G	A	-	-	-	-	-	-	T	G	G	A	A	C	A
Geomys bursarius	A	T	G	A	A	G	A	A	G	C	-	-	-	G	G	G	T	G	A	A	G	C	C	T	-	-	-	G	G	A	G	G	A	G	G	G	-	-	-	-	-	-	T	G	G	A	A	C	A
Gorilla beringei	A	T	G	A	A	G	A	A	G	C	-	-	-	G	C	C	C	G	A	A	G	C	C	T	-	-	-	G	G	A	G	G	A	-	-	-	-	-	-	-	-	-	T	G	G	A	A	C	A
Gorilla gorilla	A	T	G	A	A	G	A	A	G	C	-	-	-	G	C	C	C	G	A	A	G	C	C	T	-	-	-	G	G	A	G	G	A	-	-	-	-	-	-	-	-	-	T	G	G	A	A	C	A
Gracilinanus agilis	A	T	G	A	A	G	A	A	A	C	C	A	A	A	G	C	C	A	A	G	A	C	C	T	-	-	-	G	G	A	G	G	G	G	G	A	-	-	-	-	-	-	T	G	G	A	A	C	A
Grammomys surdaster	A	T	G	A	A	A	A	A	G	C	-	-	-	G	G	C	C	A	A	A	G	C	C	T	-	-	-	G	G	A	G	G	G	-	-	-	-	-	-	-	-	-	T	G	G	A	A	C	A
Gulo gulo	A	T	G	A	A	G	A	A	G	C	-	-	-	G	G	C	C	G	A	A	G	C	C	T	-	-	-	G	G	A	G	G	A	G	G	C	-	-	-	-	-	-	T	G	G	A	A	C	A
Gymnobelideus leadbeateri	A	T	G	A	A	G	A	A	A	C	C	A	A	A	G	G	A	C	C	T	-	-	-	G	G	A	G	G	G	G	G	A	-	-	-	-	-	-	T	G	G	A	A	C	A	G	C	G	G
Helogale parvula	A	T	G	A	A	G	A	A	G	C	-	-	-	G	G	C	C	G	A	A	G	C	C	T	-	-	-	G	G	C	G	G	C	G	G	A	-	-	-	-	-	-	T	G	G	A	A	C	A
Herpestes javanicus	A	T	G	A	A	G	A	A	G	C	-	-	-	G	G	C	C	G	A	A	G	C	C	T	-	-	-	G	G	C	G	G	C	G	G	A	-	-	-	-	-	-	T	G	G	A	A	C	A
Herpestes javanicus auropunctatus	A	T	G	A	A	G	A	A	G	C	-	-	-	G	G	C	C	G	A	A	G	C	C	T	-	-	-	G	G	C	G	G	C	G	G	A	-	-	-	-	-	-	T	G	G	A	A	C	A
Hexaprotodon liberiensis	A	T	G	A	A	G	A	A	G	C	-	-	-	G	A	C	C	A	A	A	G	C	C	T	-	-	-	G	G	A	G	G	A	G	G	C	-	-	-	-	-	-	T	G	G	A	A	C	A
Hippopotamus amphibius	A	T	G	A	A	G	A	A	G	C	-	-	-	G	A	C	C	A	A	A	G	C	C	T	-	-	-	G	G	A	G	G	A	G	G	C	-	-	-	-	-	-	T	G	G	A	A	C	A
Homo sapiens M129	A	T	G	A	A	G	A	A	G	C	-	-	-	G	C	C	C	G	A	A	G	C	C	T	-	-	-	G	G	A	G	G	A	-	-	-	-	-	-	-	-	-	T	G	G	A	A	C	A
Homo sapiens V129	A	T	G	A	A	G	A	A	G	C	-	-	-	G	C	C	C	G	A	A	G	C	C	T	-	-	-	G	G	A	G	G	A	-	-	-	-	-	-	-	-	-	T	G	G	A	A	C	A
Hoolock leuconedys	A	T	G	A	A	G	A	A	G	C	-	-	-	G	C	C	C	G	A	A	G	C	C	T	-	-	-	G	G	A	G	G	A	-	-	-	-	-	-	-	-	-	T	G	G	A	A	C	A
Hyaena hyaena	A	T	G	A	A	G	A	A	G	C	-	-	-	G	G	C	C	A	A	A	G	C	C	C	-	-	-	G	G	C	G	G	A	G	G	A	-	-	-	-	-	-	T	G	G	A	A	C	A
Hylomys suillus	N	N	N	N	N	N	N	N	N	A	-	-	-	G	A	C	C	G	A	A	G	C	C	C	-	-	-	A	G	T	G	G	A	G	G	A	G	G	A	-	-	-	T	G	G	A	A	C	A
Hylomyscus alleni	A	T	G	A	A	A	A	A	G	C	-	-	-	G	G	C	C	A	A	A	G	C	C	T	-	-	-	G	G	A	G	G	G	-	-	-	-	-	-	-	-	-	T	G	G	A	A	C	A
Hystrix brachyura	A	T	G	A	A	G	A	A	G	C	-	-	-	G	A	C	C	A	A	A	A	C	C	A	-	-	-	G	G	A	G	G	G	G	G	G	-	-	-	-	-	-	T	G	G	A	A	C	A
Hystrix cristata	A	T	G	A	A	G	A	A	G	C	-	-	-	G	A	C	C	A	A	A	A	C	C	A	-	-	-	G	G	A	G	G	G	G	G	G	-	-	-	-	-	-	T	G	G	A	A	C	A
Ia io	A	T	G	A	A	G	A	A	G	C	-	-	-	G	A	C	C	G	A	A	G	C	C	T	-	-	-	G	G	A	G	G	A	G	G	C	-	-	-	-	-	-	-	-	-	A	A	C	A
Infraorder Hystricognathi consensus	A	T	G	A	A	G	A	A	G	C	-	-	-	G	A	C	C	A	A	A	A	C	C	D	-	-	-	G	G	A	G	G	A	G	G	R	G	G	C	-	-	-	T	G	G	A	A	C	A
Lagorchestes hirsutus	A	T	G	A	A	G	A	A	G	C	C	A	A	A	G	A	C	A	A	G	A	C	C	C	-	-	-	G	G	A	G	G	G	G	G	A	-	-	-	-	-	-	T	G	G	A	A	C	A
Lagothrix lagotricha	A	T	G	A	A	G	A	A	G	C	-	-	-	G	C	C	C	G	A	A	G	C	C	T	-	-	-	G	G	A	G	G	A	-	-	-	-	-	-	-	-	-	T	G	G	A	A	T	A
Lasiurus borealis	A	T	G	A	A	G	A	A	G	C	-	-	-	G	A	C	C	G	A	A	G	C	C	T	-	-	-	G	G	A	G	G	A	G	G	C	-	-	-	-	-	-	-	-	-	A	A	C	A
Lasiurus cinereus	A	T	G	A	A	G	A	A	G	C	-	-	-	G	A	C	C	G	A	A	G	C	C	T	-	-	-	G	G	A	G	G	A	G	G	C	-	-	-	-	-	-	-	-	-	A	A	C	A
Lemur catta	A	T	G	A	A	G	A	A	G	C	-	-	-	G	A	C	C	G	A	A	G	C	C	T	-	-	-	G	G	A	G	G	A	G	G	C	-	-	-	-	-	-	T	G	G	A	A	C	A
Lepilemur ankaranensis _Lepilemur dorsalis	A	T	G	A	A	G	A	A	G	C	-	-	-	G	A	C	C	G	A	A	G	C	C	T	-	-	-	G	G	G	G	G	C	-	-	-	-	-	-	-	-	-	T	G	G	A	A	C	A
Lepilemur ruficaudatus	A	T	G	A	A	G	A	A	G	C	-	-	-	G	A	C	C	G	A	A	G	C	C	T	-	-	-	G	G	A	G	G	C	-	-	-	-	-	-	-	-	-	T	G	G	A	A	C	A
Lepilemur septentrionalis	A	T	G	A	A	G	A	A	G	C	-	-	-	G	A	C	C	G	A	A	G	C	C	T	-	-	-	G	G	G	G	G	C	-	-	-	-	-	-	-	-	-	T	G	G	A	A	C	A
Leptonychotes weddellii	A	T	G	A	A	G	A	A	G	C	-	-	-	G	G	C	C	G	A	A	G	C	C	T	-	-	-	G	G	A	G	G	A	G	G	C	-	-	-	-	-	-	T	G	G	A	A	C	A
Lophiomys imhausi	A	T	G	A	A	A	A	A	G	C	-	-	-	G	G	C	C	A	A	A	G	C	C	T	-	-	-	G	G	A	G	G	G	-	-	-	-	-	-	-	-	-	T	G	G	A	A	C	A
Loris lydekkerianus	A	T	G	A	A	G	A	A	G	C	-	-	-	G	A	C	C	G	A	A	G	C	C	T	-	-	-	G	G	A	A	G	C	-	-	-	-	-	-	-	-	-	T	G	G	A	A	C	A
Loris tardigradus	A	T	G	A	A	G	A	A	G	C	-	-	-	G	A	C	C	G	A	A	G	C	C	T	-	-	-	G	G	A	A	G	C	-	-	-	-	-	-	-	-	-	T	G	G	A	A	C	A
Loxodonta africana	A	T	G	A	A	G	A	A	G	C	-	-	-	G	A	C	C	A	A	A	G	C	C	T	-	-	-	G	G	A	G	G	A	G	G	A	-	-	-	-	-	-	T	G	G	A	A	C	A
Lynx pardinus	A	T	G	A	A	G	A	A	G	C	-	-	-	G	G	C	C	A	A	A	G	C	C	T	-	-	-	G	G	T	G	G	A	G	G	A	-	-	-	-	-	-	T	G	G	A	A	C	A
Macroglossus sobrinus	A	T	G	A	A	G	A	A	A	C	-	-	-	G	A	C	C	G	A	A	G	C	C	T	-	-	-	G	G	A	G	G	A	G	G	A	G	G	G	-	-	-	-	-	-	A	G	C	A
Macropus eugenii	A	T	G	A	A	G	A	A	G	C	C	A	A	A	G	A	C	A	A	G	A	C	C	C	-	-	-	G	G	A	G	G	G	G	G	A	-	-	-	-	-	-	T	G	G	A	A	C	A
Macropus fuliginosus	A	T	G	A	A	G	A	A	G	C	C	A	A	A	G	A	C	A	A	G	A	C	C	C	-	-	-	G	G	A	G	G	G	G	G	A	-	-	-	-	-	-	T	G	G	A	A	C	A
Macropus giganteus	A	T	G	A	A	G	A	A	G	C	C	A	A	A	G	A	C	A	A	G	A	C	C	C	-	-	-	G	G	A	G	G	G	G	G	A	-	-	-	-	-	-	T	G	G	A	A	C	A
Macropus irma	A	T	G	A	A	G	A	A	G	C	C	A	A	A	G	A	C	A	A	G	A	C	C	C	-	-	-	G	G	A	G	G	G	G	G	A	-	-	-	-	-	-	T	G	G	A	A	C	A
Macropus robustus	A	T	G	A	A	G	A	A	G	C	C	A	A	A	G	A	C	A	A	G	A	C	C	C	-	-	-	G	G	A	G	G	G	G	G	A	-	-	-	-	-	-	T	G	G	A	A	C	A
Macropus rufogriseus	N	N	N	N	N	N	N	N	N	N	N	N	N	N	N	N	N	N	N	N	N	C	C	C	-	-	-	G	G	A	G	G	G	G	G	A	-	-	-	-	-	-	T	G	G	A	A	C	A
Macropus rufus	A	T	G	A	A	G	A	A	G	C	C	A	A	A	G	A	C	A	A	G	A	C	C	C	-	-	-	G	G	A	G	G	G	G	G	A	-	-	-	-	-	-	T	G	G	A	A	C	A
Macroscelides proboscideus	A	T	G	A	A	G	A	A	G	C	-	-	-	G	G	C	C	A	A	A	G	C	C	C	-	-	-	G	G	A	G	G	A	G	G	A	-	-	-	-	-	-	T	G	G	A	A	C	A
Macrotis lagotis	A	T	G	A	A	G	A	A	A	C	C	A	A	A	G	C	C	A	A	G	A	C	C	T	-	-	-	G	G	A	G	G	G	G	G	A	-	-	-	-	-	-	T	G	G	A	A	C	A
Macrotus californicus	A	T	G	A	A	G	A	A	G	C	-	-	-	G	A	C	C	A	A	A	G	C	C	T	-	-	-	G	G	A	G	G	A	-	-	-	-	-	-	-	-	-	G	G	A	G	G	C	A
Mastacomys fuscus	A	T	G	A	A	A	A	A	G	C	-	-	-	G	G	C	C	A	A	A	G	C	C	T	-	-	-	G	G	A	G	G	G	-	-	-	-	-	-	-	-	-	T	G	G	A	A	C	A
Mastomys coucha	A	T	G	A	A	A	A	A	G	C	-	-	-	G	G	C	C	A	A	A	G	C	C	C	-	-	-	G	G	A	G	G	G	G	G	-	-	-	-	-	-	-	T	G	G	A	A	C	A
Mastomys natalensis	A	T	G	A	A	A	A	A	G	C	-	-	-	G	G	C	C	A	A	A	G	C	C	C	-	-	-	G	G	A	G	G	G	-	-	-	-	-	-	-	-	-	T	G	G	A	A	C	A
Maxomys surifer	A	T	G	A	A	A	A	A	G	C	-	-	-	G	G	C	C	A	A	A	G	C	C	T	-	-	-	G	G	A	G	G	G	-	-	-	-	-	-	-	-	-	T	G	G	A	A	C	A
Megaderma lyra	A	T	G	A	A	G	A	A	G	C	-	-	-	G	A	C	C	G	A	A	G	C	C	T	-	-	-	G	G	A	G	G	A	G	G	A	-	-	-	-	-	-	T	G	G	A	A	C	A
Megaptera novaeangliae	A	T	G	A	A	G	A	A	G	C	-	-	-	G	A	C	C	A	A	A	G	C	C	T	-	-	-	G	G	A	G	G	A	G	G	A	-	-	-	-	-	-	T	G	G	A	A	C	A
Mephitis mephitis	A	T	G	A	A	G	A	A	G	C	-	-	-	G	G	C	C	G	A	A	G	C	C	C	-	-	-	G	G	A	G	G	A	G	G	C	-	-	-	-	-	-	T	G	G	A	A	C	A
Meriones libycus	A	T	G	A	A	G	A	A	G	C	-	-	-	G	G	C	C	A	A	A	G	C	C	T	-	-	-	G	G	A	G	G	G	-	-	-	-	-	-	-	-	-	T	G	G	A	A	C	A
Meriones meridianus	A	T	G	A	A	G	A	A	G	C	-	-	-	G	G	C	C	A	A	A	G	C	C	T	-	-	-	G	G	A	G	G	G	-	-	-	-	-	-	-	-	-	T	G	G	A	A	C	A
Meriones unguiculatus	A	T	G	A	A	G	A	A	G	C	-	-	-	G	G	C	C	A	A	A	G	C	C	T	-	-	-	G	G	A	G	G	G	-	-	-	-	-	-	-	-	-	T	G	G	A	A	C	A
Mesocricetus auratus	A	T	G	A	A	G	A	A	G	C	-	-	-	G	G	C	C	A	A	A	G	C	C	T	-	-	-	G	G	A	G	G	G	-	-	-	-	-	-	-	-	-	T	G	G	A	A	C	A
Mesocricetus brandti	A	T	G	A	A	G	A	A	G	C	-	-	-	G	G	C	C	A	A	A	G	C	C	T	-	-	-	G	G	A	G	G	G	-	-	-	-	-	-	-	-	-	T	G	G	A	A	C	A
Microgale talazaci	A	T	G	A	A	G	A	A	G	C	-	-	-	G	C	C	C	G	A	A	G	C	C	T	-	-	-	G	G	A	A	G	C	G	G	A	-	-	-	-	-	-	T	G	G	A	A	C	A
Micronycteris hirsuta	A	T	G	A	A	G	A	A	G	C	-	-	-	G	A	C	C	G	A	A	G	C	C	T	-	-	-	G	G	A	G	G	A	G	G	A	G	G	C	-	-	-	-	-	-	A	G	C	A
Microtus gerbei	N	N	N	N	N	N	N	N	N	N	-	-	-	N	N	N	N	N	N	N	N	N	N	N	-	-	-	N	N	N	N	N	-	-	-	-	-	-	-	-	-	N	N	N	N	N	N	N	N
Miniopterus natalensis	A	T	G	A	A	G	A	A	G	C	-	-	-	G	A	C	C	G	A	A	G	C	C	T	-	-	-	G	G	A	G	G	A	G	G	A	-	-	-	-	-	-	A	G	C	A	A	C	A
Miniopterus schreibersii	A	T	G	A	A	G	A	A	G	C	-	-	-	G	A	C	C	G	A	A	G	C	C	T	-	-	-	G	G	A	G	G	A	G	G	A	A	G	C	-	-	-	-	-	-	A	A	C	A
Monodelphis domestica	A	T	G	A	A	G	A	A	A	C	C	G	A	A	G	C	C	A	A	G	A	C	C	T	-	-	-	G	G	A	G	G	G	G	G	A	-	-	-	-	-	-	T	G	G	A	A	C	A
Monodelphis domestica S153	A	T	G	A	A	G	A	A	A	C	C	G	A	A	G	C	C	A	A	G	A	C	C	T	-	-	-	G	G	A	G	G	G	G	G	A	-	-	-	-	-	-	T	G	G	A	A	C	A
Monodon monoceros	A	T	G	A	A	G	A	A	G	C	-	-	-	G	A	C	C	A	A	A	G	C	C	T	-	-	-	G	G	A	G	G	A	G	G	A	-	-	-	-	-	-	T	G	G	A	A	C	A
Mormoops blainvillei	A	T	G	A	A	G	A	A	G	C	-	-	-	G	A	C	C	A	A	A	G	C	C	T	-	-	-	G	G	A	G	G	A	G	G	C	-	-	-	-	-	-	-	-	-	G	G	C	A
Mungos mungo	A	T	G	A	A	G	A	A	G	C	-	-	-	G	G	C	C	G	A	A	G	C	C	T	-	-	-	G	G	C	G	G	C	G	G	A	-	-	-	-	-	-	T	G	G	A	A	C	A
Murina aurata feae	A	T	G	A	A	G	A	A	G	C	-	-	-	G	A	C	C	G	A	A	G	C	C	T	-	-	-	G	G	A	G	G	A	G	G	C	-	-	-	-	-	-	-	-	-	A	A	C	A
Mus cervicolor	A	T	G	A	A	A	A	A	G	C	-	-	-	G	G	C	C	A	A	A	G	C	C	T	-	-	-	G	G	A	G	G	G	-	-	-	-	-	-	-	-	-	T	G	G	A	A	C	A
Mus cookii	A	T	G	A	A	A	A	A	G	C	-	-	-	G	G	C	C	A	A	A	G	C	C	T	-	-	-	G	G	A	G	G	G	-	-	-	-	-	-	-	-	-	T	G	G	A	A	C	A
Mus minutoides	A	T	G	A	A	A	A	A	G	C	-	-	-	G	G	C	C	G	A	A	G	C	C	T	-	-	-	G	G	A	G	G	G	-	-	-	-	-	-	-	-	-	T	G	G	A	A	T	A
Mus musculus	A	T	G	A	A	A	A	A	G	C	-	-	-	G	G	C	C	A	A	A	G	C	C	T	-	-	-	G	G	A	G	G	G	-	-	-	-	-	-	-	-	-	T	G	G	A	A	C	A
Mus musculus castaneus	A	T	G	A	A	A	A	A	G	C	-	-	-	G	G	C	C	A	A	A	G	C	C	T	-	-	-	G	G	A	G	G	G	-	-	-	-	-	-	-	-	-	T	G	G	A	A	C	A
Mus musculus F108 V189	A	T	G	A	A	A	A	A	G	C	-	-	-	G	G	C	C	A	A	A	G	C	C	T	-	-	-	G	G	A	G	G	G	-	-	-	-	-	-	-	-	-	T	G	G	A	A	C	A
Mus musculus musculus_Mus musculus domesticus	A	T	G	A	A	A	A	A	G	C	-	-	-	G	G	C	C	A	A	A	G	C	C	T	-	-	-	G	G	A	G	G	G	-	-	-	-	-	-	-	-	-	T	G	G	A	A	C	A
Mus pahari	A	T	G	A	A	A	A	A	G	C	-	-	-	G	G	C	C	A	A	A	G	C	C	T	-	-	-	G	G	A	G	G	G	-	-	-	-	-	-	-	-	-	T	G	G	A	A	C	A
Mus Spp. consensus	A	T	G	A	A	A	A	A	G	C	-	-	-	G	G	C	C	A	A	A	G	C	C	T	-	-	-	G	G	A	G	G	G	-	-	-	-	-	-	-	-	-	T	G	G	A	A	C	A
Myodes glareolus	A	T	G	A	A	G	A	A	G	C	-	-	-	G	G	C	C	A	A	A	G	C	C	T	-	-	-	G	G	A	G	G	G	-	-	-	-	-	-	-	-	-	T	G	G	A	A	C	A
Myodes glareolus M109	A	T	G	A	A	G	A	A	G	C	-	-	-	G	G	C	C	A	A	A	G	C	C	T	-	-	-	G	G	A	G	G	G	-	-	-	-	-	-	-	-	-	T	G	G	A	A	C	A
Myodes Spp. consensus	A	T	G	A	A	G	A	A	G	C	-	-	-	G	G	C	C	A	A	A	G	C	C	T	-	-	-	G	G	A	G	G	G	-	-	-	-	-	-	-	-	-	T	G	G	A	A	C	A
Myotis brandtii	A	T	G	A	A	G	A	A	G	C	-	-	-	G	A	C	C	G	A	A	G	C	C	T	-	-	-	G	G	A	G	G	A	-	-	-	-	-	-	-	-	-	G	G	C	A	A	C	A
Myotis davidii	A	T	G	A	A	G	A	A	G	C	-	-	-	G	A	C	C	G	A	A	G	C	C	T	-	-	-	G	G	A	G	G	A	-	-	-	-	-	-	-	-	-	G	G	C	A	A	C	A
Myotis lucifugus	A	T	G	A	A	G	A	A	G	C	-	-	-	G	A	C	C	G	A	A	G	C	C	T	-	-	-	G	G	A	G	G	A	-	-	-	-	-	-	-	-	-	G	G	C	A	A	C	A
Myotis vivesi	A	T	G	A	A	G	A	A	G	C	-	-	-	G	A	C	C	A	A	A	G	C	C	T	-	-	-	G	G	A	G	G	A	-	-	-	-	-	-	-	-	-	G	G	C	A	A	C	A
Myrmecobius fasciatus	A	T	G	A	A	G	A	A	A	C	C	A	A	A	A	C	C	A	A	G	A	C	C	T	-	-	-	G	G	A	G	G	G	G	G	A	-	-	-	-	-	-	T	G	G	A	A	C	A
Myrmecophaga tridactyla	A	T	G	A	A	G	A	A	G	C	-	-	-	G	A	C	C	A	A	A	G	C	C	T	-	-	-	G	G	A	G	G	A	G	G	A	-	-	-	-	-	-	T	G	G	A	A	C	A
Nasua narica	A	T	G	A	A	G	A	A	G	C	-	-	-	G	G	C	C	G	A	A	G	C	C	T	-	-	-	G	G	A	G	G	A	G	G	C	-	-	-	-	-	-	T	G	G	A	A	C	A
Nasua nasua	N	N	N	N	N	N	N	N	N	N	N	N	N	N	N	N	N	N	N	N	N	N	N	N	-	-	-	N	N	N	N	N	-	-	-	-	-	-	-	-	-	-	N	N	N	N	N	N	N
Neotoma lepida	A	T	G	A	A	G	A	A	G	C	-	-	-	G	G	C	C	A	A	A	G	C	C	T	-	-	-	G	G	A	G	G	G	-	-	-	-	-	-	-	-	-	T	G	G	A	A	C	A
Noctilio leporinus	A	T	G	A	A	G	A	A	G	C	-	-	-	G	A	C	C	A	A	A	G	C	C	T	-	-	-	G	G	A	G	G	A	G	G	A	G	G	C	-	-	-	-	-	-	A	G	C	A
Notoryctes typhlops	A	T	G	A	A	G	A	A	A	C	C	A	A	A	G	C	C	A	A	G	A	C	C	T	-	-	-	G	G	A	G	G	G	G	G	C	-	-	-	-	-	-	T	G	G	A	A	T	A
Nyctalus aviator	A	T	G	A	A	G	A	A	G	C	-	-	-	G	A	C	C	G	A	A	G	C	C	T	-	-	-	G	G	A	G	G	A	-	-	-	-	-	-	-	-	-	T	G	G	A	A	T	A
Nycticebus coucang_Nycticebus bengalensis	A	T	G	A	A	G	A	A	G	C	-	-	-	G	A	C	C	G	A	A	G	C	C	T	-	-	-	G	G	A	G	G	C	-	-	-	-	-	-	-	-	-	T	G	G	A	A	C	A
Nycticebus pygmaeus	A	T	G	A	A	G	A	A	G	C	-	-	-	G	A	C	C	G	A	A	G	C	C	T	-	-	-	G	G	A	G	G	C	-	-	-	-	-	-	-	-	-	T	G	G	A	A	C	A
Nycticeius humeralis	A	T	G	A	A	G	A	A	G	C	-	-	-	G	A	C	C	G	A	A	G	C	C	T	-	-	-	G	G	A	G	G	A	G	G	C	-	-	-	-	-	-	-	-	-	A	A	C	A
Ochotona curzoniae	A	T	G	A	A	G	A	A	G	C	-	-	-	G	G	C	C	A	A	A	A	C	C	C	-	-	-	G	G	A	G	G	A	G	G	A	-	-	-	-	-	-	T	G	G	A	A	C	A
Ochotona princeps	A	T	G	A	A	G	A	A	G	C	-	-	-	G	G	C	C	A	A	A	G	C	C	C	-	-	-	G	G	A	G	G	A	G	G	A	-	-	-	-	-	-	T	G	G	A	A	C	A
Odobenus rosmarus	A	T	G	A	A	G	A	A	G	C	-	-	-	G	G	C	C	G	A	A	G	C	C	T	-	-	-	G	G	A	G	G	A	G	G	C	-	-	-	-	-	-	T	G	G	A	A	C	A
Odobenus rosmarus divergens	A	T	G	A	A	G	A	A	G	C	-	-	-	G	G	C	C	G	A	A	G	C	C	T	-	-	-	G	G	A	G	G	A	G	G	C	-	-	-	-	-	-	T	G	G	A	A	C	A
Ondatra zibethicus	A	T	G	A	A	G	A	A	G	C	-	-	-	G	C	C	C	A	A	A	G	C	C	T	-	-	-	G	G	A	G	G	G	-	-	-	-	-	-	-	-	-	T	G	G	A	A	C	A
Onychomys torridus	A	T	G	A	A	G	A	A	G	C	-	-	-	G	G	C	C	A	A	A	G	C	C	T	-	-	-	G	G	A	G	G	G	-	-	-	-	-	-	-	-	-	T	G	G	A	G	C	A
Order Hyracoidea consensus	A	T	G	A	A	G	A	A	G	C	-	-	-	G	A	C	C	A	A	A	G	C	C	T	-	-	-	G	G	A	G	G	R	G	G	A	-	-	-	-	-	-	T	G	G	A	A	C	A
Order Sirenia consensus	A	T	G	A	A	G	A	A	G	C	-	-	-	G	A	C	C	A	A	A	G	C	C	A	-	-	-	G	G	A	G	G	A	G	G	A	-	-	-	-	-	-	T	G	G	A	A	C	A
Ornithorhynchus anatinus	A	T	G	A	A	G	A	A	A	C	C	C	A	A	G	C	C	C	C	G	G	C	C	C	-	-	-	G	G	C	G	G	A	G	G	A	G	G	C	-	-	-	T	G	G	A	A	C	A
Orycteropus afer	A	T	G	A	A	G	A	A	G	C	-	-	-	G	A	C	C	A	A	A	G	C	C	T	-	-	-	G	G	A	G	G	A	G	G	A	-	-	-	-	-	-	T	G	G	A	A	C	A
Oryctolagus cuniculus	A	T	G	A	A	G	A	A	G	C	-	-	-	G	G	C	C	G	A	A	G	C	C	T	-	-	-	G	G	A	G	G	A	G	G	A	-	-	-	-	-	-	T	G	G	A	A	C	A
Otolemur crassicaudatus	A	T	G	A	A	G	A	A	G	C	-	-	-	G	A	C	C	G	A	A	G	C	C	T	-	-	-	G	G	A	G	G	C	-	-	-	-	-	-	-	-	-	T	G	G	A	A	C	A
Otolemur garnettii	A	T	G	A	A	G	A	A	G	C	-	-	-	G	A	C	C	G	A	A	G	C	C	T	-	-	-	G	G	A	G	G	C	-	-	-	-	-	-	-	-	-	T	G	G	A	A	C	A
Pachyuromys duprasi	A	T	G	A	A	G	A	A	G	C	-	-	-	G	G	C	C	A	A	A	G	C	C	C	-	-	-	G	G	A	G	G	G	-	-	-	-	-	-	-	-	-	T	G	G	A	A	C	A
Paguma larvata	A	T	G	A	A	G	A	A	G	C	-	-	-	G	G	C	C	G	A	A	G	C	C	T	-	-	-	G	G	C	G	G	A	G	G	A	-	-	-	-	-	-	T	G	G	A	A	C	A
Pan troglodytes	A	T	G	A	A	G	A	A	G	C	-	-	-	G	C	C	C	G	A	A	G	C	C	T	-	-	-	G	G	A	G	G	A	-	-	-	-	-	-	-	-	-	T	G	G	A	A	C	A
Pan troglodytes_Pan paniscus	A	T	G	A	A	G	A	A	G	C	-	-	-	G	C	C	C	G	A	A	G	C	C	T	-	-	-	G	G	A	G	G	A	-	-	-	-	-	-	-	-	-	T	G	G	A	A	C	A
Paradoxurus hermaphroditus	A	T	G	A	A	G	A	A	G	C	-	-	-	G	G	C	C	A	A	A	G	C	C	T	-	-	-	G	G	C	G	G	A	G	G	A	-	-	-	-	-	-	T	G	G	A	A	C	A
Pedetes capensis	A	T	G	A	A	G	A	A	G	A	-	-	-	G	G	C	C	G	A	A	G	C	C	C	-	-	-	G	G	A	G	G	A	G	G	G	-	-	-	-	-	-	T	G	G	A	A	C	A
Perameles nasuta	A	T	G	A	A	G	A	A	A	C	C	A	A	A	G	C	C	A	A	G	A	C	C	T	-	-	-	G	G	A	G	G	G	G	G	A	-	-	-	-	-	-	T	G	G	A	A	C	A
Perodicticus potto	A	T	G	A	A	G	A	A	G	C	-	-	-	G	A	C	C	G	A	A	G	C	C	T	-	-	-	G	G	A	G	G	C	-	-	-	-	-	-	-	-	-	T	G	G	A	A	C	A
Petauroides volans	A	T	G	A	A	G	A	A	A	C	C	A	A	A	G	C	C	A	A	G	A	C	C	T	-	-	-	G	G	A	G	G	G	G	G	A	-	-	-	-	-	-	T	G	G	A	A	C	A
Petaurus breviceps	A	T	G	A	A	G	A	A	A	C	C	A	A	A	G	C	C	A	A	G	A	C	C	T	-	-	-	G	G	A	G	G	G	G	G	A	-	-	-	-	-	-	T	G	G	A	A	C	A
Petrogale xanthopus	A	T	G	A	A	G	A	A	G	C	C	A	A	A	G	A	C	A	A	G	A	C	C	C	-	-	-	G	G	A	G	G	G	G	G	A	-	-	-	-	-	-	T	G	G	A	A	C	A
Phacochoerus africanus	A	T	G	A	A	G	A	A	G	C	-	-	-	G	A	C	C	A	A	A	G	C	C	T	-	-	-	G	G	C	G	G	A	G	G	A	-	-	-	-	-	-	T	G	G	A	A	C	A
Phalanger gymnotis	A	T	G	A	A	G	A	A	A	C	C	A	A	A	G	C	C	A	A	G	A	C	C	T	-	-	-	G	G	A	G	G	G	G	G	A	-	-	-	-	-	-	T	G	G	A	A	C	A
Phascogale tapoatafa _Phascogale calura	A	T	G	A	A	G	A	A	A	C	C	A	A	A	A	C	C	A	A	G	A	C	C	T	-	-	-	G	G	A	G	G	G	G	G	A	-	-	-	-	-	-	T	G	G	A	A	C	A
Phascolarctos cinereus	A	T	G	A	A	G	A	A	A	C	C	A	A	A	G	C	C	A	A	G	A	C	C	C	-	-	-	G	G	A	G	G	G	G	G	G	-	-	-	-	-	-	T	G	G	A	A	C	A
Phodopus campbelli	A	T	G	A	A	G	A	A	G	C	-	-	-	G	G	C	C	A	A	A	G	C	C	T	-	-	-	G	G	A	G	G	G	-	-	-	-	-	-	-	-	-	T	G	G	A	A	C	A
Phodopus roborovskii	N	N	N	A	A	G	A	A	G	C	-	-	-	G	G	C	C	A	A	A	G	C	C	T	-	-	-	G	G	A	G	G	G	-	-	-	-	-	-	-	-	-	T	G	G	A	A	C	A
Phodopus sungorus	A	T	G	A	A	G	A	A	G	C	-	-	-	G	G	C	C	A	A	A	G	C	C	T	-	-	-	G	G	A	G	G	G	-	-	-	-	-	-	-	-	-	T	G	G	A	A	C	A
Phyllotis vaccarum	A	T	G	A	A	G	A	A	A	C	-	-	-	G	G	C	C	A	A	A	G	C	C	T	-	-	-	G	G	A	G	G	G	-	-	-	-	-	-	-	-	-	T	G	G	A	A	C	A
Pipistrellus kuhlii	A	T	G	A	A	G	A	A	G	C	-	-	-	G	A	C	C	A	A	A	G	C	C	T	-	-	-	G	G	A	G	G	A	-	-	-	-	-	-	-	-	-	T	G	G	A	A	T	A
Pipistrellus kuhlii 4OR	A	T	G	A	A	G	A	A	G	C	-	-	-	G	A	C	C	A	A	A	G	C	C	T	-	-	-	G	G	A	G	G	A	-	-	-	-	-	-	-	-	-	T	G	G	A	A	T	A
Pipistrellus pipistrellus consensus	A	T	G	A	A	G	A	A	G	C	-	-	-	G	A	C	C	G	A	A	G	C	C	T	-	-	-	G	G	A	G	G	A	-	-	-	-	-	-	-	-	-	T	G	G	A	A	T	A
Plecotus auritus	A	T	G	A	A	G	A	A	G	C	-	-	-	G	A	C	C	G	A	A	G	C	C	T	-	-	-	G	G	A	G	G	A	-	-	-	-	-	-	-	-	-	G	G	C	A	A	C	A
Potamochoerus porcus	N	N	N	A	A	G	A	A	G	C	-	-	-	G	A	C	C	A	A	A	G	C	C	T	-	-	-	G	G	C	G	G	A	G	G	A	-	-	-	-	-	-	T	G	G	A	A	C	A
Potorous gilbertii	A	T	G	A	A	G	A	A	G	C	C	A	A	A	G	A	C	A	A	G	A	C	C	C	-	-	-	G	G	A	G	G	G	G	G	A	-	-	-	-	-	-	T	G	G	A	A	C	A
Potos flavus	A	T	G	A	A	G	A	A	G	C	-	-	-	G	G	C	C	A	A	A	G	C	C	T	-	-	-	G	G	A	G	G	A	G	G	C	-	-	-	-	-	-	T	G	G	A	A	T	A
Praomys delectorum	A	T	G	A	A	A	A	A	G	C	-	-	-	G	G	C	C	A	A	A	G	C	C	T	-	-	-	G	G	A	G	G	G	-	-	-	-	-	-	-	-	-	T	G	G	A	A	T	A
Prionailurus bengalensis euptilurus	A	T	G	A	A	G	A	A	G	C	-	-	-	G	G	C	C	G	A	A	G	C	C	T	-	-	-	G	G	T	G	G	A	G	G	A	-	-	-	-	-	-	T	G	G	A	A	C	A
Prionailurus iriomotensis	A	T	G	A	A	G	A	A	G	C	-	-	-	G	G	C	C	G	A	A	G	C	C	T	-	-	-	G	G	T	G	G	A	G	G	A	-	-	-	-	-	-	T	G	G	A	A	C	A
Prionailurus viverrinus	A	T	G	A	A	G	A	A	G	C	-	-	-	G	G	C	C	G	A	A	G	C	C	T	-	-	-	G	G	T	G	G	A	G	G	A	-	-	-	-	-	-	T	G	G	A	A	C	A
Procyon lotor	A	T	G	A	A	G	A	A	G	C	-	-	-	G	G	C	C	G	A	A	G	C	C	T	-	-	-	G	G	A	G	G	A	G	G	C	-	-	-	-	-	-	T	G	G	A	A	C	A
Proteles cristata	A	T	G	A	A	G	A	A	G	C	-	-	-	G	G	C	C	A	A	A	G	C	C	C	-	-	-	G	G	C	G	G	A	G	G	A	-	-	-	-	-	-	T	G	G	A	A	C	A
Psammomys obesus	A	T	G	A	A	G	A	A	G	C	-	-	-	G	G	C	C	A	A	A	G	C	C	T	-	-	-	G	G	A	G	G	G	-	-	-	-	-	-	-	-	-	T	G	G	A	A	C	A
Pseudocheirus occidentalis	A	T	G	A	A	G	A	A	A	C	C	G	A	A	G	C	C	A	A	G	A	C	C	T	-	-	-	G	G	A	G	G	G	G	G	A	-	-	-	-	-	-	T	G	G	A	A	C	A
Pseudochirops archeri	A	T	G	A	A	G	A	A	A	C	C	A	A	A	G	C	C	A	A	G	A	C	C	T	-	-	-	G	G	A	G	G	G	G	G	A	-	-	-	-	-	-	T	G	G	A	A	C	A
Pseudochirops corinnae	A	T	G	A	A	G	A	A	A	C	C	A	A	A	G	C	C	A	A	G	A	C	C	T	-	-	-	G	G	A	G	G	G	G	G	A	-	-	-	-	-	-	T	G	G	A	A	C	A
Pseudochirops cupreus	A	T	G	A	A	G	A	A	A	C	C	A	A	A	G	C	C	A	A	G	A	C	C	T	-	-	-	G	G	A	G	G	G	G	G	A	-	-	-	-	-	-	T	G	G	A	A	C	A
Pseudomys desertor	A	T	G	A	A	A	A	A	G	C	-	-	-	G	G	C	C	A	A	A	G	C	C	T	-	-	-	G	G	A	G	G	G	-	-	-	-	-	-	-	-	-	T	G	G	A	A	C	A
Pseudomys fumeus	A	T	G	A	A	G	A	A	G	C	-	-	-	G	G	C	C	A	A	A	G	C	C	T	-	-	-	G	G	A	G	G	G	-	-	-	-	-	-	-	-	-	T	G	G	A	A	C	A
Pteronotus parnellii	A	T	G	A	A	G	A	A	G	C	-	-	-	G	A	C	C	G	A	A	G	C	C	T	-	-	-	G	G	A	G	G	A	G	G	C	G	G	C	-	-	-	-	-	-	A	G	C	A
Pteropus medius	A	T	G	A	A	G	A	A	A	C	-	-	-	G	A	C	C	G	A	A	G	C	C	T	-	-	-	G	G	A	G	G	A	G	G	A	G	G	G	-	-	-	-	-	-	A	G	C	A
Pteropus rufus	A	T	G	A	A	G	A	A	A	C	-	-	-	G	T	C	C	G	A	A	G	C	C	T	-	-	-	G	G	A	G	G	A	G	G	A	G	G	G	-	-	-	-	-	-	A	G	C	A
Raphicerus campestris	A	T	G	A	A	G	A	A	G	C	-	-	-	G	A	C	C	A	A	A	A	C	C	T	-	-	-	G	G	A	G	G	A	G	G	A	-	-	-	-	-	-	T	G	G	A	A	C	A
Rhombomys opimus	A	T	G	A	A	G	A	A	G	C	-	-	-	G	G	C	C	A	A	A	G	C	C	T	-	-	-	G	G	A	G	G	G	-	-	-	-	-	-	-	-	-	T	G	G	A	A	C	A
Rhynchonycteris naso	A	T	G	A	A	G	A	A	G	C	-	-	-	G	A	C	C	G	A	A	G	C	C	T	-	-	-	G	G	A	G	G	A	G	G	A	G	G	C	-	-	-	-	-	-	A	G	C	A
Rousettus aegyptiacus	A	T	G	A	A	G	A	A	A	C	-	-	-	G	A	C	C	G	A	A	G	C	C	T	-	-	-	G	G	A	G	G	A	G	T	A	-	-	-	-	-	-	G	G	G	A	G	T	A
Rousettus aegyptiacus S102 V178	A	T	G	A	A	G	A	A	A	C	-	-	-	G	A	C	C	G	A	A	G	C	C	T	-	-	-	G	G	A	G	G	A	G	T	A	G	G	G	-	-	-	-	-	-	A	G	T	A
Rousettus leschenaultii	A	T	G	A	A	G	A	A	A	C	-	-	-	G	A	C	C	G	A	A	G	C	C	T	-	-	-	G	G	A	G	G	A	G	T	A	G	G	G	-	-	-	-	-	-	A	G	T	A
Rousettus madagascariensis	A	T	G	A	A	G	A	A	A	C	-	-	-	G	A	C	C	G	A	A	G	C	C	T	-	-	-	G	G	A	G	G	A	G	T	A	G	G	G	-	-	-	-	-	-	A	G	T	A
Saccopteryx bilineata	A	T	G	A	A	G	A	A	G	C	-	-	-	G	A	C	C	G	A	A	G	C	C	T	-	-	-	G	G	A	G	G	A	G	G	A	G	G	C	-	-	-	-	-	-	A	G	C	A
Saccopteryx leptura	A	T	G	A	A	G	A	A	G	C	-	-	-	G	A	C	C	G	A	A	G	C	C	T	-	-	-	G	G	A	G	G	A	G	G	A	G	G	C	-	-	-	-	-	-	A	G	C	A
Saimiri sciureus	A	T	G	A	A	G	A	A	G	C	-	-	-	G	C	C	C	G	A	A	A	C	C	T	-	-	-	G	G	A	G	G	A	-	-	-	-	-	-	-	-	-	T	G	G	A	A	T	A
Sarcophilus harrisii	A	T	G	A	A	G	A	A	A	C	C	A	A	A	A	C	C	A	A	G	A	C	C	T	-	-	-	G	G	A	G	G	G	G	G	A	-	-	-	-	-	-	T	G	G	A	A	C	A
Saxatilomys paulinae	A	T	G	A	A	A	A	A	G	C	-	-	-	G	G	C	C	A	A	A	G	C	C	T	-	-	-	G	G	A	G	G	G	-	-	-	-	-	-	-	-	-	T	G	G	A	A	C	A
Scalopus aquaticus	A	T	G	A	A	G	A	A	G	C	-	-	-	G	A	C	C	A	A	A	G	C	C	T	-	-	-	G	G	A	G	G	A	G	G	A	-	-	-	-	-	-	T	G	G	A	A	C	A
Setonix brachyurus	A	T	G	A	A	G	A	A	G	C	C	A	A	A	G	A	C	A	A	G	A	C	C	T	-	-	-	G	G	A	G	G	G	G	G	A	-	-	-	-	-	-	T	G	G	A	A	C	A
Sigmodon fulviventer_Sigmodon hispidus	A	T	G	A	A	G	A	A	G	C	-	-	-	G	G	C	C	A	A	A	G	C	C	T	-	-	-	G	G	A	G	G	G	-	-	-	-	-	-	-	-	-	T	G	G	A	A	C	A
Sminthopsis crassicaudata	A	T	G	A	A	G	A	A	A	C	C	A	A	A	A	C	C	A	A	G	A	C	C	T	-	-	-	G	G	A	G	G	G	G	G	A	-	-	-	-	-	-	T	G	G	A	A	C	A
Solenodon paradoxus woodi	A	T	G	A	A	G	A	A	G	C	-	-	-	G	G	C	C	G	A	A	G	C	C	T	-	-	-	G	G	A	G	G	G	G	G	A	-	-	-	-	-	-	T	G	G	A	A	C	A
Sorex cinereus_Sorex araneus	A	T	G	A	A	G	A	A	G	A	-	-	-	G	G	C	C	G	A	A	G	C	C	C	-	-	-	G	G	C	G	G	A	A	C	C	-	-	-	-	-	-	T	G	G	A	A	C	T
Sorex fumeus	A	T	G	A	A	G	A	A	G	C	-	-	-	G	G	C	C	G	A	A	A	C	C	C	-	-	-	G	G	C	G	G	A	A	A	C	-	-	-	-	-	-	T	G	G	A	A	C	A
Sorex maritimensis	A	T	G	A	A	G	A	A	G	A	-	-	-	G	G	C	C	G	A	A	G	C	C	C	-	-	-	G	G	C	G	G	A	A	C	C	-	-	-	-	-	-	T	G	G	A	A	C	T
Sorex palustris	A	T	G	A	A	G	A	A	G	C	-	-	-	G	G	C	C	G	A	A	G	C	C	C	-	-	-	G	G	C	G	G	A	A	A	C	-	-	-	-	-	-	T	G	G	A	A	C	A
Speothos venaticus	A	T	G	A	A	G	A	A	G	C	-	-	-	G	G	C	C	G	A	A	G	C	C	T	-	-	-	G	G	A	G	G	A	-	-	-	-	-	-	-	-	-	T	G	G	A	A	T	A
Spilogale gracilis	A	T	G	A	A	G	A	A	G	C	-	-	-	G	G	C	C	G	A	A	G	C	C	C	-	-	-	G	G	A	G	G	A	G	G	C	-	-	-	-	-	-	T	G	G	A	A	C	A
Spilogale putorius interrupta	A	T	G	A	A	G	A	A	G	C	-	-	-	G	G	C	C	G	A	A	G	C	C	C	-	-	-	G	G	A	G	G	A	G	G	C	-	-	-	-	-	-	T	G	G	A	A	C	A
Sturnira hondurensis	A	T	G	A	A	G	A	A	G	C	-	-	-	G	A	C	C	G	A	A	G	C	C	T	-	-	-	G	G	A	G	G	A	G	G	A	G	G	C	-	-	-	-	-	-	A	G	C	A
Subfamily Arvicolinae consensus	A	T	G	A	A	G	A	A	G	C	-	-	-	G	G	C	C	A	A	A	G	C	C	T	-	-	-	G	G	A	G	G	G	-	-	-	-	-	-	-	-	-	T	G	G	A	A	C	A
Subfamily Cercopithecinae consensus 1	A	T	G	A	A	G	A	A	G	C	-	-	-	G	C	C	C	R	A	A	G	C	C	T	-	-	-	G	G	A	G	G	A	-	-	-	-	-	-	-	-	-	T	G	G	A	A	C	A
Subfamily Cercopithecinae consensus 2	A	T	G	A	A	G	A	A	G	C	-	-	-	G	C	C	C	G	A	A	G	C	C	T	-	-	-	G	G	A	G	G	A	-	-	-	-	-	-	-	-	-	T	G	G	A	A	C	A
Subfamily Colobinae consensus	A	T	G	A	A	G	A	A	G	C	-	-	-	G	C	C	C	R	A	A	G	C	C	Y	-	-	-	G	G	A	G	G	A	-	-	-	-	-	-	-	-	-	T	G	G	A	A	C	A
Subfamily Felinae consensus	A	T	G	A	A	G	A	A	G	C	-	-	-	G	G	C	C	R	A	A	G	C	C	T	-	-	-	G	G	T	G	G	A	G	G	A	-	-	-	-	-	-	T	G	G	A	A	C	A
Subfamily Lutrinae consensus	A	T	G	A	A	G	A	A	R	C	-	-	-	G	G	C	C	G	A	A	G	C	C	T	-	-	-	G	G	A	G	G	A	G	G	C	-	-	-	-	-	-	T	G	G	A	A	C	A
Subfamily Murinae consensus 1	A	T	G	A	A	A	A	A	G	C	-	-	-	G	G	C	C	A	A	A	V	C	C	T	-	-	-	G	G	M	G	G	G	-	-	-	-	-	-	-	-	-	T	G	G	A	A	C	A
Subfamily Murinae consensus 2	A	T	G	A	A	A	A	A	G	C	-	-	-	G	G	C	C	A	A	A	G	C	C	T	-	-	-	G	G	A	G	G	G	-	-	-	-	-	-	-	-	-	T	G	G	A	A	Y	A
Subfamily Murinae consensus 3	A	T	G	A	A	A	A	A	G	C	-	-	-	G	G	C	C	R	A	A	G	C	C	T	-	-	-	G	G	A	G	G	G	-	-	-	-	-	-	-	-	-	T	G	G	A	A	C	A
Subfamily Mustelinae consensus	A	T	G	A	A	G	A	A	G	Y	-	-	-	G	G	C	C	V	A	A	R	C	C	T	-	-	-	G	G	A	G	G	A	G	G	C	-	-	-	-	-	-	T	G	G	A	A	C	A
Subfamily Pantherinae consensus	A	T	G	A	A	G	A	A	G	C	-	-	-	G	G	C	C	G	A	A	G	C	C	T	-	-	-	G	G	T	G	G	A	G	G	A	-	-	-	-	-	-	T	G	G	A	A	C	A
Suborder Sciuormorpha consensus	A	T	G	A	A	R	A	A	R	C	-	-	-	G	N	C	C	R	A	A	R	C	C	T	-	-	-	G	G	M	S	G	V	G	G	G	-	-	-	-	-	-	T	G	G	A	A	C	A
Suncus etruscus	A	T	G	A	A	G	A	A	G	C	-	-	-	G	A	C	C	A	A	A	A	C	C	T	-	-	-	G	G	A	G	G	C	-	-	-	-	-	-	-	-	-	T	G	G	A	A	C	A
Suricata suricatta	A	T	G	A	A	G	A	A	G	C	-	-	-	G	G	C	C	G	A	A	G	C	C	T	-	-	-	G	G	C	G	G	C	G	G	A	-	-	-	-	-	-	T	G	G	A	A	C	A
Sus scrofa	A	T	G	A	A	G	A	A	G	C	-	-	-	G	A	C	C	A	A	A	G	C	C	T	-	-	-	G	G	C	G	G	A	G	G	A	-	-	-	-	-	-	T	G	G	A	A	C	A
Tachyglossus aculeatus	A	T	G	A	A	G	A	A	G	C	C	C	A	A	A	C	C	C	C	G	G	C	C	C	-	-	-	G	G	A	G	G	A	G	G	C	-	-	-	-	-	-	T	G	G	A	A	C	A
Tadarida brasiliensis	A	T	G	A	A	G	A	A	G	C	-	-	-	G	A	G	G	G	A	A	G	C	C	T	-	-	-	G	G	A	G	G	A	G	G	A	G	G	C	-	-	-	-	-	-	A	G	C	A
Talpa europaea	A	T	G	A	A	G	A	A	G	C	-	-	-	G	C	C	C	G	A	A	G	C	C	T	-	-	-	G	G	A	G	G	A	G	G	A	-	-	-	-	-	-	T	G	G	A	A	C	A
Talpa occidentalis	A	T	G	A	A	G	A	A	G	C	-	-	-	G	C	C	C	G	A	A	G	C	C	T	-	-	-	G	G	A	G	G	A	G	G	A	-	-	-	-	-	-	T	G	G	A	A	C	A
Tamandua tetradactyla	A	T	G	A	A	G	A	A	G	C	-	-	-	G	A	C	C	A	A	A	G	C	C	T	-	-	-	G	G	A	G	G	A	G	G	A	-	-	-	-	-	-	T	G	G	A	A	C	A
Tapirus bairdii	A	T	G	A	A	G	A	A	G	C	-	-	-	G	A	C	C	G	A	A	G	C	C	T	-	-	-	G	G	A	G	G	A	G	G	A	-	-	-	-	-	-	T	G	G	A	A	C	A
Tapirus indicus	A	T	G	A	A	G	A	A	G	C	-	-	-	G	A	C	C	A	A	A	G	C	C	T	-	-	-	G	G	A	G	G	A	G	G	A	-	-	-	-	-	-	T	G	G	A	A	C	A
Tapirus terrestris	A	T	G	A	A	G	A	A	G	C	-	-	-	G	A	C	C	G	A	A	G	C	C	T	-	-	-	G	G	A	G	G	A	G	G	A	-	-	-	-	-	-	T	G	G	A	A	C	A
Tarsius lariang	A	T	G	A	A	G	A	A	G	C	-	-	-	G	A	C	C	G	A	A	G	C	C	T	G	G	A	G	G	A	G	G	A	G	G	A	G	G	A	-	-	-	T	G	G	A	A	C	A
Tarsius syrichta	A	T	G	A	A	G	A	A	G	C	-	-	-	G	A	C	C	G	A	A	G	C	C	T	-	-	-	G	G	A	G	G	C	G	G	A	G	G	A	G	G	A	T	G	G	A	A	C	A
Tarsius wallacei	A	T	G	A	A	G	A	A	G	C	-	-	-	G	A	C	C	G	A	A	G	C	C	T	-	-	-	G	G	A	G	G	A	G	G	A	G	G	A	G	G	A	T	G	G	A	A	C	A
Tenrec ecaudatus	A	T	G	A	A	G	A	A	G	C	-	-	-	G	A	C	C	A	A	A	G	C	C	C	-	-	-	G	G	A	A	G	C	G	G	A	-	-	-	-	-	-	T	G	G	A	A	C	A
Thomomys_bottae	A	T	G	A	A	G	A	A	G	C	-	-	-	G	G	G	T	G	A	A	G	C	C	T	-	-	-	G	G	A	G	G	A	G	G	G	-	-	-	-	-	-	T	G	G	A	A	C	A
Thylacinus cynocephalus	A	T	G	A	A	G	A	A	A	C	C	A	A	A	A	C	C	A	A	G	A	C	C	C	-	-	-	G	G	A	G	G	G	G	G	A	-	-	-	-	-	-	T	G	G	A	A	C	A
Tolypeutes matacus	A	T	G	A	A	G	A	A	G	C	-	-	-	G	G	C	C	A	A	A	G	C	C	T	-	-	-	G	G	A	G	G	A	G	G	A	-	-	-	-	-	-	T	G	G	A	A	C	A
Tragulus javanicus	A	T	G	A	A	G	A	A	A	C	-	-	-	G	A	C	C	A	A	A	G	C	C	T	-	-	-	G	G	A	G	G	A	G	G	C	-	-	-	-	-	-	T	G	G	A	A	C	A
Tragulus kanchil	A	T	G	A	A	G	A	A	G	C	-	-	-	G	A	C	C	A	A	A	G	C	C	T	-	-	-	G	G	A	G	G	A	G	G	C	-	-	-	-	-	-	T	G	G	A	A	C	A
Trichosurus vulpecula	A	T	G	A	A	G	A	A	A	C	C	A	A	A	G	C	C	A	A	G	A	C	C	C	-	-	-	G	G	A	G	G	G	G	G	G	-	-	-	-	-	-	T	G	G	A	A	C	A
Tupaia chinensis	A	T	G	A	A	G	A	A	G	C	-	-	-	G	G	C	C	A	A	A	G	C	C	T	-	-	-	G	G	A	G	G	A	G	G	A	-	-	-	-	-	-	T	G	G	A	A	C	A
Tupaia tana	A	T	G	A	A	G	A	A	G	C	-	-	-	G	G	C	C	A	A	A	G	C	C	T	-	-	-	G	G	A	G	G	A	G	G	A	-	-	-	-	-	-	T	G	G	A	A	C	A
Typhlomys cinereus	A	T	G	A	A	G	A	A	G	C	-	-	-	G	G	C	C	A	A	A	G	C	C	T	-	-	-	G	G	A	G	G	A	-	-	-	-	-	-	-	-	-	T	G	G	A	A	C	A
Uropsilus gracilis	A	T	G	A	A	G	A	A	G	C	-	-	-	G	G	C	C	G	A	A	G	C	C	T	-	-	-	G	G	A	G	G	A	G	G	A	-	-	-	-	-	-	T	G	G	A	A	C	A
Varecia variegata	A	T	G	A	A	G	A	A	G	C	-	-	-	G	A	C	C	G	A	A	G	C	C	T	-	-	-	G	G	A	G	G	A	-	-	-	-	-	-	G	G	C	T	G	G	A	A	C	A
Vespertilio murinus	A	T	G	A	A	G	A	A	G	C	-	-	-	G	G	C	C	G	A	A	G	C	C	T	-	-	-	G	G	A	G	G	A	-	-	-	-	-	-	-	-	-	T	G	G	A	A	T	A
Vombatus ursinus	A	T	G	A	A	G	A	A	A	C	C	A	A	A	G	C	C	A	A	G	A	C	C	C	-	-	-	G	G	A	G	G	G	G	G	A	-	-	-	-	-	-	T	G	G	A	A	C	A
Wallabia bicolor	A	T	G	A	A	G	A	A	G	C	C	A	A	A	G	A	C	A	A	G	A	C	C	C	-	-	-	G	G	A	G	G	G	G	G	A	-	-	-	-	-	-	T	G	G	A	A	C	A
[truncated: 842 more columns]
